# Supplementary material for: Meta-analysis of transcriptomic datasets identifies genes enriched in the mammalian circadian pacemaker
Source: Nucleic Acids Res. 2017 Aug 18;45(17):9860–73. doi: 10.1093/nar/gkx714 (PMC5737434; doi:10.1093/nar/gkx714)
Supplement: Supplementary Data [file gkx714_supp.zip › nar-00706-n-2017-File009.csv]

MGI symbol	Ensembl Gene ID	Description	MoEx_Enrich	MoEx_Hedges_g	MoEx_Var_g	MoGene_Enrich	MoGene_Hedges_g	MoGene_Var_g	RNA_Seq_Enrich	RNA_Seq_Hedges_g	RNA_Seq_Var_g	430V2_Enrich	430V2_Hedges_g	430V2_Var_g	430AV2_Enrich	430AV2_Hedges_g	430AV2_Var_g	df	I^2	Tau^2	REM_M*	REM_SEM*	REM_Z	REM_pVal	q-value
Hap1	ENSMUSG00000006930	huntingtin-associated protein 1 [Source:MGI Symbol;Acc:MGI:1261831]	1.876494848	11.98236001	2.764374505	2.55581275	13.35046222	3.869200184	2.769519084	10.67951056	3.575091902	2.247259231	4.246990376	0.933910387	1.67523	7.365119073	2.85784232	4	30.04219784	15.8168552	9.359316233	1.926535245	4.858107972	1.19E-06	2.42E-05
Baiap3	ENSMUSG00000047507	BAI1-associated protein 3 [Source:MGI Symbol;Acc:MGI:2685783]	2.661205448	13.10813856	3.268773528	3.291130677	9.606490051	2.07857122	3.867353286	6.108861751	1.318216787	2.967667692	3.105786869	0.671691163	4.032447083	15.37122086	11.13190831	4	41.89979309	17.88865282	8.899008397	2.050885573	4.33910527	1.43E-05	0.000186885
Calcr	ENSMUSG00000023964	calcitonin receptor [Source:MGI Symbol;Acc:MGI:101950]	3.194798561	9.188330275	1.708097039	3.229606042	6.631517893	1.072162438	3.961541794	10.00973168	3.167526679	3.023371795	6.520366628	1.698855815	2.621305417	16.80778967	13.23315208	4	10.62644146	3.816322823	8.613022096	1.140543058	7.55168517	4.30E-14	7.17E-12
Sytl4	ENSMUSG00000031255	synaptotagmin-like 4 [Source:MGI Symbol;Acc:MGI:1351606]	3.683218803	14.21565318	3.809157435	2.743443452	11.58567069	2.952386101	3.589677506	9.060526349	2.635126958	2.344713162	5.236512119	1.778684918	1.124924167	2.542604177	0.786632643	4	47.22808051	21.5359895	8.346456556	2.185554936	3.818918674	0.000134038	0.001127499
Celf6	ENSMUSG00000032297	CUGBP, Elav-like family member 6 [Source:MGI Symbol;Acc:MGI:1923433]	1.872956515	7.538747259	1.2153702	2.016120833	8.986032312	1.838240504	2.9568779	9.736804191	3.009015727	2.917858205	6.363940542	1.635873261				3	2.406277194	0.185773498	7.905052939	0.695092718	11.37265969	5.72E-30	1.18E-26
Ahi1	ENSMUSG00000019986	Abelson helper integration site 1 [Source:MGI Symbol;Acc:MGI:87971]	1.61630704	8.792828954	1.581104678	2.206487862	11.35935238	2.844201125	2.309226737	8.359600995	2.276003166	2.758501795	6.554974109	1.811632881	1.021975	3.982677116	1.742986743	4	13.92790685	5.055799828	7.706140703	1.189846606	6.476583339	9.38E-11	6.84E-09
Usp29	ENSMUSG00000051527	ubiquitin specific peptidase 29 [Source:MGI Symbol;Acc:MGI:1888998]	1.447291667	7.372961547	1.171224695	2.397659167	8.083968279	1.517443971										1	0	0	7.682686822	0.8130323	9.449423865	3.41E-21	2.14E-18
Ngb	ENSMUSG00000021032	neuroglobin [Source:MGI Symbol;Acc:MGI:2151886]	2.421108364	8.261587856	1.419318837	2.914706667	10.37562554	2.398757766	3.404731896	8.217835908	2.206882525	1.808887308	4.532424637	1.099740596	0.905589583	7.611962634	5.569760275	4	11.62169656	3.954097115	7.667505476	1.112009554	6.895179493	5.38E-12	5.38E-10
Zcchc12	ENSMUSG00000036699	zinc finger, CCHC domain containing 12 [Source:MGI Symbol;Acc:MGI:1919943]	1.414538611	7.720604349	1.264924151	2.89475	11.94361471	3.127847914	2.746637056	6.684971719	1.535000757	1.982288718	5.127359639	1.191813187				3	10.90892394	4.332797068	7.600361314	1.227099429	6.193761594	5.87E-10	3.42E-08
Vwa5b1	ENSMUSG00000028753	von Willebrand factor A domain containing 5B1 [Source:MGI Symbol;Acc:MGI:1922968]	2.413478	6.653627701	0.991049688	1.001079722	3.945120365	0.480223795	2.553126629	13.50512786	5.584989925							2	17.61303505	9.686750008	7.361369236	1.970695441	3.735416992	0.000187404	0.00147115
Arhgap36	ENSMUSG00000036198	Rho GTPase activating protein 36 [Source:MGI Symbol;Acc:MGI:1922654]	3.203548561	7.041777937	1.085976026	3.573681667	6.929498513	1.156348273	3.743119591	7.675538256	1.953384305	4.259571026	7.745601245	2.245079493				3	0	0	7.238950844	0.60379466	11.98909384	4.05E-33	2.80E-29
Gpld1	ENSMUSG00000021340	glycosylphosphatidylinositol specific phospholipase D1 [Source:MGI Symbol;Acc:MGI:106604]	0.997210947	6.61382568	0.981619841	1.432149352	12.3263948	3.321391174	1.726946081	9.143720809	2.679670856	1.815287436	6.27139017	1.599329368	0.87965125	2.699675975	0.723445566	4	30.96716487	9.903556059	7.162710599	1.528565621	4.685903241	2.79E-06	4.88E-05
Gpr165	ENSMUSG00000031210	G protein-coupled receptor 165 [Source:MGI Symbol;Acc:MGI:1923456]	2.030226394	7.146213694	1.112435556	2.554645556	8.042925862	1.503654665	2.344133407	5.78006013	1.203243352	2.093645128	8.660159014	2.713954978				3	1.90649621	0	7.15301654	0.601544942	11.89107587	1.32E-32	4.54E-29
Cckar	ENSMUSG00000029193	cholecystokinin A receptor [Source:MGI Symbol;Acc:MGI:99478]	2.225286515	8.584253125	1.516382548	1.852123333	7.408799546	1.299522462	1.513818277	12.07570622	4.509525281	1.062832308	2.338789295	0.54119189	1.309486667	6.397930874	2.25277598	4	37.32300499	12.14131948	7.117656565	1.676009595	4.246787479	2.17E-05	0.000261657
Tmem130	ENSMUSG00000043388	transmembrane protein 130 [Source:MGI Symbol;Acc:MGI:3607706]	1.368875846	9.739371864	1.894346165	1.503466875	5.619331217	0.813826059	2.432551383	7.435098727	1.846525645	1.549518718	5.128853693	1.192292042				3	8.191513066	2.464475857	6.804349654	0.980634447	6.938721837	3.96E-12	4.03E-10
Chodl	ENSMUSG00000022860	chondrolectin [Source:MGI Symbol;Acc:MGI:2179069]	1.559262955	4.652203296	0.586982437	2.319528542	8.69523629	1.73112295	1.550252147	7.977201206	2.092262292	1.682226667	2.411429623	0.551974936	3.390428333	14.23558173	9.603606332	4	33.10658087	9.049704542	6.800296593	1.500689127	4.531449233	5.86E-06	9.14E-05
Itih3	ENSMUSG00000006522	inter-alpha trypsin inhibitor, heavy chain 3 [Source:MGI Symbol;Acc:MGI:96620]	1.915195086	9.251063747	1.728753596	2.8709735	11.26391828	2.799221304	3.015332949	6.321598941	1.395993883	2.876131282	5.04416845	1.165370015	0.85591875	2.45086782	0.665195689	4	34.52449609	10.13275318	6.688579028	1.525883427	4.383414165	1.17E-05	0.000158119
Nap1l5	ENSMUSG00000055430	nucleosome assembly protein 1-like 5 [Source:MGI Symbol;Acc:MGI:1923555]	0.880229913	7.512031108	1.208189863	2.066688056	10.83946737	2.603767092	2.521631336	3.67696115	0.61827124	0.726279231	5.144122644	1.197193841	0.752287083	5.755407407	1.897830296	4	19.52576437	5.015675672	6.377570578	1.135915506	5.614476203	1.97E-08	7.34E-07
Scn9a	ENSMUSG00000075316	sodium channel, voltage-gated, type IX, alpha [Source:MGI Symbol;Acc:MGI:107636]	2.138074394	7.173825407	1.119496284	2.652957	5.604156115	0.810277776	1.999465731	9.608655484	2.936101149	1.244666852	6.14040707	1.864605029	0.303708333	3.981192143	1.112611044	4	9.112837684	1.845358063	6.233191079	0.808294197	7.711537587	1.24E-14	2.34E-12
RP24-361E14.1			2.109645833	6.198178311	0.886525631													0	0	0	6.198178311	0.941554901	6.582917584	4.61E-11	3.62E-09
Pgr15l	ENSMUSG00000031212	G protein-coupled receptor 15-like [Source:MGI Symbol;Acc:MGI:2676330]	2.556677662	11.13207239	2.413411728	1.7993895	4.027751547	0.493948959	0.731849868	4.298476676	0.764061194							2	17.99602528	7.487499494	6.187156154	1.696425356	3.647172646	0.000265142	0.001931937
Snord16a	ENSMUSG00000094411	small nucleolar RNA, C/D box 16A [Source:MGI Symbol;Acc:MGI:3819522]				1.5521225	6.165125953	0.947823865										0	0	0	6.165125953	0.973562461	6.332542803	2.41E-10	1.58E-08
AW551984	ENSMUSG00000038112	expressed sequence AW551984 [Source:MGI Symbol;Acc:MGI:2143322]	2.98253625	9.316456243	1.750435319	3.196502083	4.646515125	0.605768131	3.548371574	7.993152133	2.099754702	1.934691731	3.04219923	0.722180744				3	20.18976456	6.168720317	6.05707809	1.360892028	4.450814586	8.55E-06	0.000123963
Gm15205	ENSMUSG00000087146	predicted gene 15205 [Source:MGI Symbol;Acc:MGI:3826535]	1.893937273	5.98029809	0.839142611													0	7.11E-15	0	5.98029809	0.916047275	6.528372772	6.65E-11	4.98E-09
Ndn	ENSMUSG00000033585	necdin [Source:MGI Symbol;Acc:MGI:97290]	1.208756212	5.325062485	0.706862704	1.132625833	7.476280838	1.320448805				1.212972308	6.897195015	1.856878472	0.708559375	4.475410337	1.449361047	3	3.583504408	0.530935045	5.937485365	0.663461618	8.949252228	3.58E-19	1.48E-16
Vax1	ENSMUSG00000006270	ventral anterior homeobox containing gene 1 [Source:MGI Symbol;Acc:MGI:1277163]	2.181794949	6.496640576	0.954184995	1.436923333	4.281456437	0.537867431	2.192036898	6.382186454	1.418631847	1.624924615	5.392768286	1.279067341	0.935641667	9.510068633	4.503134431	4	7.415856253	1.160536503	5.873281008	0.700852935	8.380190355	5.28E-17	1.44E-14
Rgag4	ENSMUSG00000049191	retrotransposon gag domain containing 4 [Source:MGI Symbol;Acc:MGI:3045324]	1.210130741	6.942980251	1.061303495	1.700953333	9.28756928	1.953035638	0.841349338	3.429514184	0.566551364	1.466240256	4.402179477	0.975855915				3	17.4219164	4.877795478	5.843054062	1.222350417	4.780179219	1.75E-06	3.32E-05
Ccdc42b	ENSMUSG00000094282	coiled-coil domain containing 42B [Source:MGI Symbol;Acc:MGI:3779542]	2.179084394	4.257878066	0.524241903				2.565370818	7.765034076	1.994027443							1	4.6796287	4.890936967	5.80191513	1.741013617	3.332492678	0.000860717	0.004898464
Slc27a2	ENSMUSG00000027359	solute carrier family 27 (fatty acid transporter), member 2 [Source:MGI Symbol;Acc:MGI:1347099]	1.38835904	4.982490773	0.643807772	1.443921875	8.041803267	1.503278485	1.261053203	3.887548047	0.665123784	0.831736923	3.081158297	0.666929424	2.723475833	16.15388932	12.25344055	4	23.00808885	4.901655156	5.765972808	1.151660406	5.006660625	5.54E-07	1.26E-05
Pafah1b3	ENSMUSG00000005447	platelet-activating factor acetylhydrolase, isoform 1b, subunit 3 [Source:MGI Symbol;Acc:MGI:108414]	0.919801061	3.679682105	0.442287167	0.655848333	1.809787931	0.224210413	2.293476879	11.58736479	4.169652989	1.694649231	4.231355101	0.929767847	1.710355833	12.26084632	7.225268385	4	38.3472035	6.938475644	5.68172597	1.332954337	4.262506083	2.02E-05	0.000246932
Six6	ENSMUSG00000021099	sine oculis-related homeobox 6 [Source:MGI Symbol;Acc:MGI:1341840]	1.922165354	5.555215825	0.751579354	1.807721389	1.883476157	0.229880207	0.573653933	1.819122389	0.317952503	3.926071282	13.58316306	6.135953871	5.685187917	63.10777987	181.4190651	4	55.51360904	9.227002649	5.672656335	1.619951964	3.501743546	0.000462224	0.002983406
Gpc3	ENSMUSG00000055653	glypican 3 [Source:MGI Symbol;Acc:MGI:104903]				1.976853333	5.634785418	0.817449462	2.411987288	7.43072995	1.844615484	1.080254615	6.0565857	1.516576109	1.22851625	4.18117293	1.186807234	3	2.823238985	0.272697237	5.668196832	0.616198427	9.198655152	3.62E-20	1.97E-17
Gprasp2	ENSMUSG00000072966	G protein-coupled receptor associated sorting protein 2 [Source:MGI Symbol;Acc:MGI:2442071]	0.837804192	6.909922376	1.053125861	2.338083333	4.217840867	0.526603106	1.597116764	2.573907901	0.415475904	1.675347436	11.02042864	4.165564143				3	24.36295525	5.950738753	5.661689302	1.344625171	4.210607853	2.55E-05	0.000298595
Impact	ENSMUSG00000024423	imprinted and ancient [Source:MGI Symbol;Acc:MGI:1098233]	0.839883485	8.441019562	1.472836289	0.945416667	9.151207097	1.900653309	2.020457353	5.4281074	1.087221435	0.62014359	3.947325707	0.857174543	0.403413333	1.92708904	0.560964739	4	34.65262944	7.955429497	5.643380997	1.349620218	4.181458549	2.90E-05	0.000332057
Rsph1	ENSMUSG00000024033	radial spoke head 1 homolog (Chlamydomonas) [Source:MGI Symbol;Acc:MGI:1194909]	1.738172992	3.925799936	0.475712966	1.829981979	5.33178891	0.74822376	2.635214713	8.26494567	2.229720758	0.746621538	2.417123244	0.552834059	1.772294167	13.63871188	8.847364267	4	24.87807351	5.080733989	5.639846178	1.164347547	4.843782419	1.27E-06	2.58E-05
Asb4	ENSMUSG00000042607	ankyrin repeat and SOCS box-containing 4 [Source:MGI Symbol;Acc:MGI:1929751]	2.545615833	5.025203145	0.65144085	3.2723125	5.417992096	0.767529288	1.872954788	6.670472982	1.529305549	2.129089744	6.84993007	1.973049664	1.072268125	5.527526293	1.911171926	4	0.171060464	0	5.638937603	0.470261554	11.99106658	3.96E-33	2.80E-29
Map3k15	ENSMUSG00000031303	mitogen-activated protein kinase kinase kinase 15 [Source:MGI Symbol;Acc:MGI:2448588]	1.384860352	6.76012828	1.016559916	1.988166488	7.508211211	1.330416731	1.686166928	2.880181413	0.464606583							2	17.10188967	6.611167752	5.620057607	1.584415249	3.547086291	0.000389517	0.002619524
Gpr101	ENSMUSG00000036357	G protein-coupled receptor 101 [Source:MGI Symbol;Acc:MGI:2685211]	2.708865333	7.769172923	1.278358372	3.327424167	5.953537219	0.894403602	1.004852828	6.648285455	1.520614069	1.886334615	2.353919777	0.543410733				3	21.47828652	5.992892765	5.58690332	1.325919384	4.213607092	2.51E-05	0.000294989
A730017C20Rik	ENSMUSG00000050875	RIKEN cDNA A730017C20 gene [Source:MGI Symbol;Acc:MGI:2442934]	1.516988131	4.338807828	0.536665613	1.845473611	4.357388592	0.551533392	3.154267509	6.87679485	1.611514302	1.774939897	8.881042345	3.280018565				3	7.981076252	1.763112033	5.558649968	0.857028336	6.485958207	8.82E-11	6.45E-09
Gm13532	ENSMUSG00000081642	predicted gene 13532 [Source:MGI Symbol;Acc:MGI:3651645]	1.991107424	5.456359938	0.732140799													0	0	0	5.456359938	0.855652265	6.376842745	1.81E-10	1.22E-08
Gad2	ENSMUSG00000026787	glutamic acid decarboxylase 2 [Source:MGI Symbol;Acc:MGI:95634]	0.638047242	5.406692574	0.72250617	1.736558833	17.0680924	6.225136366	1.691522361	5.699616475	1.176082553	1.266199359	2.440115068	0.556517274	0.02011125	0.060599769	0.392328383	4	68.47774998	13.16342	5.439880752	1.715021976	3.171901485	0.001514444	0.007626767
Resp18	ENSMUSG00000033061	regulated endocrine-specific protein 18 [Source:MGI Symbol;Acc:MGI:1098222]	1.897260095	6.191168204	0.884974726	1.478468	3.901989282	0.473172663	2.667478805	5.849176506	1.226883666	2.062967949	8.557893539	2.658929592	0.821127917	4.207267226	1.1967568	4	9.595386355	1.539312304	5.43234734	0.730378432	7.43771599	1.02E-13	1.58E-11
Qpct	ENSMUSG00000024084	glutaminyl-peptide cyclotransferase (glutaminyl cyclase) [Source:MGI Symbol;Acc:MGI:1917786]	1.0167675	2.718215603	0.332441375	1.318403571	10.02363553	2.249167431	1.895804389	8.058065147	2.130399787	1.552050256	5.319313036	1.254478009	1.03774875	2.355183191	0.644292725	4	34.17878945	7.084401957	5.431033992	1.291212265	4.20615118	2.60E-05	0.000303681
Idh2	ENSMUSG00000030541	isocitrate dehydrogenase 2 (NADP+), mitochondrial [Source:MGI Symbol;Acc:MGI:96414]	1.006780136	4.496201367	0.56149728	0.911675104	6.428001469	1.016791049	0.818442913	4.442263351	0.801025957	0.767688205	5.120375005	1.189576416	0.955686667	9.821634973	4.776912074	4	7.027829611	0.938753262	5.406247113	0.645831358	8.370988871	5.71E-17	1.52E-14
Wdr6	ENSMUSG00000066357	WD repeat domain 6 [Source:MGI Symbol;Acc:MGI:1930140]	1.526261835	6.198414659	0.886577951	1.900592917	12.66058485	3.495357837	1.948537425	4.321573457	0.769916941	1.777002564	4.275139567	0.941406983	0.329075417	1.073884129	0.444580873	4	46.1583724	9.403389907	5.371244233	1.456766465	3.687100413	0.000226824	0.001718034
Igsf1	ENSMUSG00000031111	immunoglobulin superfamily, member 1 [Source:MGI Symbol;Acc:MGI:2147913]	2.074431028	6.690864298	0.999922964	2.716689917	5.59336135	0.807759556	2.577696625	6.136195531	1.328061013	2.021703504	3.180707715	0.68710734				3	8.660432601	1.831386488	5.317690682	0.831695333	6.393796465	1.62E-10	1.11E-08
Gm16011	ENSMUSG00000081303	predicted gene 16011 [Source:MGI Symbol;Acc:MGI:3801796]	0.985453225	5.306009612	0.703245696													0	0	0	5.306009612	0.838597457	6.327242666	2.50E-10	1.62E-08
Grik1	ENSMUSG00000022935	glutamate receptor, ionotropic, kainate 1 [Source:MGI Symbol;Acc:MGI:95814]	0.552337071	2.239966934	0.290097729	1.325538333	5.831203473	0.86436878	1.215647261	4.795031978	0.896867956	1.057649231	4.789172497	1.087011823	3.49308625	28.60027399	37.57287384	4	31.39103066	6.299139062	5.302580057	1.303539348	4.067832754	4.75E-05	0.000490721
Gm8420	ENSMUSG00000072324	predicted gene 8420 [Source:MGI Symbol;Acc:MGI:3645594]				0.772789167	5.190764946	0.717308504										0	0	0	5.190764946	0.846940674	6.128841262	8.85E-10	4.91E-08
Tmem255a	ENSMUSG00000036502	transmembrane protein 255A [Source:MGI Symbol;Acc:MGI:3045722]	1.40746362	5.20307742	0.683929207	1.706894167	2.567628582	0.293322584	2.664147167	8.426002731	2.30878532	2.740874103	5.552122607	1.340441438				3	19.23783819	4.487138766	5.179292105	1.17743794	4.398781397	1.09E-05	0.000150779
Dcdc2a	ENSMUSG00000035910	doublecortin domain containing 2a [Source:MGI Symbol;Acc:MGI:2652818]	1.671178535	4.40309913	0.546701838	1.604660833	5.584495091	0.805694852	1.117029198	5.155025824	1.002219709	1.379889487	5.653871714	1.369202203				3	0	0	5.055407916	0.456509043	11.07405864	1.68E-28	2.89E-25
Gabre	ENSMUSG00000031340	gamma-aminobutyric acid (GABA) A receptor, subunit epsilon [Source:MGI Symbol;Acc:MGI:1330235]	2.242914697	6.007551732	0.844976764	2.380876875	6.622301879	1.069617701	2.737915986	10.27105591	3.323404954	1.083159231	1.950173308	0.489105658	0.610342083	1.837501359	0.545634697	4	39.76341496	7.592487806	5.041241485	1.321994736	3.813359728	0.00013709	0.001148503
Gm9097	ENSMUSG00000081230	predicted gene 9097 [Source:MGI Symbol;Acc:MGI:3648601]	1.390940076	5.037546678	0.653658884													0	0	0	5.037546678	0.808491734	6.230795526	4.64E-10	2.84E-08
Mrap2	ENSMUSG00000042761	melanocortin 2 receptor accessory protein 2 [Source:MGI Symbol;Acc:MGI:3609239]	1.631871705	5.349600954	0.711540202	2.232392778	5.178052596	0.71456242	2.707973539	7.179171713	1.736520157	1.579075385	3.116604243	0.673794598				3	7.712675481	1.437991446	5.02325907	0.762864622	6.584731973	4.56E-11	3.60E-09
Gm973	ENSMUSG00000047361	predicted gene 973 [Source:MGI Symbol;Acc:MGI:2685819]	1.250999158	4.337118828	0.536403941	0.801648802	2.876232308	0.328322495	1.987326894	9.079537098	2.645269787							2	13.52135781	4.094578841	4.96946232	1.301443494	3.818423422	0.000134307	0.001129303
Peg3	ENSMUSG00000002265	paternally expressed 3 [Source:MGI Symbol;Acc:MGI:104748]	1.220884579	8.842181069	1.596646197	1.0890385	3.471090072	0.406984037	1.898560819	3.948478863	0.679166594	1.675027513	6.222467317	1.649387546	-0.579404833	1.733913066	5.094206592	4	17.93569014	3.84872697	4.969161711	1.035186472	4.800257582	1.58E-06	3.04E-05
Arhgap6	ENSMUSG00000031355	Rho GTPase activating protein 6 [Source:MGI Symbol;Acc:MGI:1196332]	1.359932348	3.407501859	0.407840891	0.804658125	0.819508052	0.169965853	1.38397527	4.209738917	0.741855312	2.501093718	9.894433745	3.445075342	2.199224583	18.03306093	26.61268415	4	46.73762843	7.430666057	4.966170452	1.410232947	3.521524911	0.000429072	0.002818812
Rnf138rt1	ENSMUSG00000083695	ring finger protein 138 retrogene 1 [Source:MGI Symbol;Acc:MGI:1921514]	1.928747273	3.989310055	0.484689565	1.7340325	8.471486068	1.65110091				1.122690513	3.737123547	0.806696798	2.0896075	4.412032289	1.276980955	3	10.51626524	2.399834321	4.959926222	0.921601356	5.381856472	7.37E-08	2.30E-06
Zfhx3	ENSMUSG00000038872	zinc finger homeobox 3 [Source:MGI Symbol;Acc:MGI:99948]	1.226721836	6.483824595	0.951214327	1.381924167	3.583033726	0.423435379	1.36804093	4.330875071	0.772284051	2.129001795	5.871375556	2.145260664	1.930612708	5.748823849	1.894388474	4	7.164369385	0.888186225	4.953709488	0.620490348	7.983539962	1.42E-15	3.07E-13
Fndc9	ENSMUSG00000048721	fibronectin type III domain containing 9 [Source:MGI Symbol;Acc:MGI:2443410]	1.853328561	3.954650178	0.479772839	1.141342778	2.605645199	0.297419883	1.672450849	5.385039298	1.073524326	1.75448641	10.35292256	3.719725331				3	18.53879049	3.781888822	4.951929379	1.104955396	4.481564953	7.41E-06	0.000109836
Avp	ENSMUSG00000037727	arginine vasopressin [Source:MGI Symbol;Acc:MGI:88121]	3.255509152	10.79106888	2.279914082	1.946392222	2.372013535	0.273191994	5.341105894	3.086607828	0.500833139	4.018117179	3.559705971	0.766240991	3.109224167	6.657116928	2.406579903	4	32.32100278	5.339187848	4.925310995	1.136987595	4.331895103	1.48E-05	0.000192032
Rftn1	ENSMUSG00000039316	raftlin lipid raft linker 1 [Source:MGI Symbol;Acc:MGI:1923688]	0.974411326	3.700673045	0.445053606	2.041911389	7.519120164	1.33383199	1.459991802	4.128583042	0.721952258	2.145746154	5.056566863	1.169283549				3	8.345012105	1.554869232	4.915522806	0.777911956	6.318867795	2.63E-10	1.70E-08
Zdbf2	ENSMUSG00000027520	zinc finger, DBF-type containing 2 [Source:MGI Symbol;Acc:MGI:1921134]	1.401580303	3.727849545	0.448658628	1.52373375	6.734231195	1.100763277	0.593592039	3.484422093	0.577716946	1.686511282	6.607340047	1.734535863				3	9.905079464	1.90986383	4.908161905	0.835499858	5.874521528	4.24E-09	1.92E-07
Prmt2	ENSMUSG00000020230	protein arginine N-methyltransferase 2 [Source:MGI Symbol;Acc:MGI:1316652]	1.053165379	4.61043537	0.580073844	2.717970556	4.767181013	0.629432964	1.74976841	6.582991882	1.495204734	1.147055128	4.006785	0.871954099	1.511409167	6.314877004	2.204782894	4	2.861354822	0	4.905865626	0.423263087	11.59058225	4.60E-31	1.06E-27
Gm11914	ENSMUSG00000082674	predicted gene 11914 [Source:MGI Symbol;Acc:MGI:3649889]	3.050249848	4.902397809	0.629670093													0	0	0	4.902397809	0.793517544	6.178058498	6.49E-10	3.72E-08
Gdpd2	ENSMUSG00000019359	glycerophosphodiester phosphodiesterase domain containing 2 [Source:MGI Symbol;Acc:MGI:1918834]	1.189191194	7.605971874	1.23355052	1.280341111	5.090843777	0.695905372	1.58097012	4.962885668	0.945041559	1.038766923	5.371382451	1.27187358	0.660415417	1.887365479	0.554077297	4	21.27376459	3.805503928	4.894738314	0.97246242	5.033344441	4.82E-07	1.13E-05
Mir678	ENSMUSG00000076068	microRNA 678 [Source:MGI Symbol;Acc:MGI:3629884]										1.147055128	4.006785	0.871954099	1.511409167	6.314877004	2.204782894	1	1.153930787	1.125275853	4.872101439	1.11734391	4.360431371	1.30E-05	0.000173072
Avpr1a	ENSMUSG00000020123	arginine vasopressin receptor 1A [Source:MGI Symbol;Acc:MGI:1859216]	1.356998902	3.606453625	0.432759441	0.86685	2.446893269	0.280709462	0.495694609	3.75519298	0.635372152	1.945107436	10.67730373	5.352799835	2.849010833	14.45492212	13.88895917	4	22.04068309	3.615664049	4.868733417	1.049713314	4.638155345	3.52E-06	5.95E-05
Zfp783	ENSMUSG00000072653	zinc finger protein 783 [Source:MGI Symbol;Acc:MGI:3040704]	0.844717121	2.952566184	0.356172643	0.8367025	4.53117073	0.583714076	1.289426835	4.854383561	0.913712312	1.699081026	8.926096046	2.860106117				3	12.54646706	2.488854621	4.843632026	0.929358787	5.211799893	1.87E-07	5.15E-06
Vat1	ENSMUSG00000034993	vesicle amine transport protein 1 homolog (T californica) [Source:MGI Symbol;Acc:MGI:1349450]	1.531462045	4.420438363	0.549433862	1.514288333	4.210332399	0.525284717	2.911950346	5.0586609	0.97327144	3.317614872	11.37392668	4.412950412	0.525762917	2.366232532	0.646664022	4	17.48136315	2.783307874	4.785146121	0.877393897	5.453817422	4.93E-08	1.60E-06
As3mt	ENSMUSG00000003559	arsenic (+3 oxidation state) methyltransferase [Source:MGI Symbol;Acc:MGI:1929882]	0.8709875	2.922401504	0.353008063	1.40991475	4.409745419	0.561096295	1.761393869	4.941561315	0.93882962	1.326054103	5.211579731	1.219024013	2.32542375	9.995591024	4.933608727	4	12.59532949	1.872265789	4.766059998	0.770030465	6.189443426	6.04E-10	3.49E-08
Ece2	ENSMUSG00000022842	endothelin converting enzyme 2 [Source:MGI Symbol;Acc:MGI:1101356]	0.893807298	3.906245698	0.47297815	1.947004924	6.239465217	0.967035285	1.828515854	10.54290642	3.489825137	1.23744859	3.052633146	0.691110621	0.431347083	2.186955477	0.865967562	4	22.34247816	4.081427696	4.751226008	1.019885344	4.658588376	3.18E-06	5.47E-05
Sox2	ENSMUSG00000074637	SRY-box containing gene 2 [Source:MGI Symbol;Acc:MGI:98364]	0.498421775	1.541928327	0.242956498	1.136473056	5.354576242	0.753296963				1.753403846	4.82855558	1.098848566	2.772286667	8.558437057	3.721563498	3	27.33357154	6.674920671	4.738249237	1.408591961	3.363819592	0.000768718	0.004479606
Chrm5	ENSMUSG00000074939	cholinergic receptor, muscarinic 5 [Source:MGI Symbol;Acc:MGI:109248]	1.292610265	6.024983525	0.848722276	1.065801944	3.58981449	0.424448657										1	4.443001738	2.328438649	4.720285216	1.21446418	3.886722468	0.000101607	0.000903159
Scg2	ENSMUSG00000050711	secretogranin II [Source:MGI Symbol;Acc:MGI:103033]	1.150544697	4.66456755	0.589039489	0.95697	2.750285663	0.31355914	2.697192096	4.028238915	0.697879047	1.886714872	9.709308516	3.316214906	1.109506667	5.010024633	1.533086314	4	15.95342229	2.380203385	4.703169702	0.826480113	5.690602384	1.27E-08	4.98E-07
Slc39a6	ENSMUSG00000024270	solute carrier family 39 (metal ion transporter), member 6 [Source:MGI Symbol;Acc:MGI:2147279]	0.802105848	5.475240514	0.735826422	1.285075952	9.236989513	1.933515474	1.087003604	5.017346371	0.961027749	1.133730171	4.114997977	0.996936659	-0.081174028	-0.912050223	2.288503111	4	25.40706061	6.440328926	4.655080083	1.247176495	3.73249504	0.000189592	0.001485508
Elac1	ENSMUSG00000036941	elaC homolog 1 (E. coli) [Source:MGI Symbol;Acc:MGI:1890495]	0.572460541	2.410860965	0.304290563	1.47794	9.394348118	1.994594668	1.066324407	3.276912449	0.536451001	0.670246538	2.138987659	0.534406456	1.321083333	8.387138377	3.589620101	4	30.76550348	4.907048348	4.630398805	1.103001031	4.198000434	2.69E-05	0.000312872
Dlk1	ENSMUSG00000040856	delta-like 1 homolog (Drosophila) [Source:MGI Symbol;Acc:MGI:94900]	1.828389424	6.713769972	1.00540586	1.78168125	3.132524318	0.360405752	3.535142451	4.562209568	0.832792206	3.673929744	4.406301476	0.976990557				3	9.331079539	1.608789258	4.583974682	0.769994359	5.953257485	2.63E-09	1.27E-07
Mesdc2	ENSMUSG00000038503	mesoderm development candidate 2 [Source:MGI Symbol;Acc:MGI:1891421]	0.581494848	1.826954888	0.260103306	1.100415	4.188898871	0.521534192	1.291601753	4.538388698	0.826416201	0.576728359	4.651445903	1.601895302	2.131505	14.16112883	9.507505537	4	25.07294616	4.193661913	4.582550625	1.065191736	4.302089915	1.69E-05	0.000214269
Lig1	ENSMUSG00000056394	ligase I, DNA, ATP-dependent [Source:MGI Symbol;Acc:MGI:101789]	0.74677	4.132375656	0.505438384	1.378539881	4.973712074	0.671345402	1.198035409	9.264209834	2.744904785	0.276653077	0.726283051	0.386740381	1.611351667	4.998154182	1.527686242	4	37.32758566	6.453524672	4.563712326	1.226966477	3.71950857	0.000199611	0.001550507
Dgkk	ENSMUSG00000062393	diacylglycerol kinase kappa [Source:MGI Symbol;Acc:MGI:3580254]	2.388248758	8.904068776	1.616258245	2.1098421	2.93016848	0.334846975	2.662250487	5.672952671	1.167163849	1.098662564	1.508888277	0.441404655				3	31.82084245	6.464668955	4.563478525	1.352527951	3.374036391	0.000740746	0.004346785
Leprel4	ENSMUSG00000006931	leprecan-like 4 [Source:MGI Symbol;Acc:MGI:1913430]	0.780121414	3.030616141	0.364511699	0.843271111	5.172580375	0.713382401	1.448640191	5.247217064	1.030425464	1.28484	7.493937142	2.125228094	0.565335833	3.201099836	0.857936011	4	12.05796849	1.685469038	4.558957163	0.720100988	6.330996954	2.44E-10	1.59E-08
Gm12517	ENSMUSG00000081499	predicted gene 12517 [Source:MGI Symbol;Acc:MGI:3649535]	0.669295303	4.55322882	0.570712744													0	0	0	4.55322882	0.755455322	6.027131834	1.67E-09	8.74E-08
Snord61	ENSMUSG00000065110	small nucleolar RNA, C/D box 61 [Source:MGI Symbol;Acc:MGI:2148805]				2.48158	4.546603693	0.586632763										0	7.11E-15	0	4.546603693	0.765919554	5.936137378	2.92E-09	1.40E-07
Cd63-ps	ENSMUSG00000085939	CD63 antigen, pseudogene [Source:MGI Symbol;Acc:MGI:105972]	1.252018636	4.54613315	0.569559778													0	0	0	4.54613315	0.754691843	6.023827065	1.70E-09	8.81E-08
Gm23647	ENSMUSG00000095723	predicted gene, 23647 [Source:MGI Symbol;Acc:MGI:5453424]				3.087455	4.537186188	0.584850541										0	0	0	4.537186188	0.764755217	5.932860723	2.98E-09	1.42E-07
Gm24089	ENSMUSG00000094541	predicted gene, 24089 [Source:MGI Symbol;Acc:MGI:5453866]				3.087455	4.537186188	0.584850541										0	0	0	4.537186188	0.764755217	5.932860723	2.98E-09	1.42E-07
Gm13806	ENSMUSG00000082862	predicted gene 13806 [Source:MGI Symbol;Acc:MGI:3651556]	1.982054242	4.532703083	0.567382468													0	0	0	4.532703083	0.753247946	6.017544567	1.77E-09	9.07E-08
Peg10	ENSMUSG00000092035	paternally expressed 10 [Source:MGI Symbol;Acc:MGI:2157785]	2.510773674	9.376090715	1.770341037	2.356909167	4.286501159	0.53876791	2.120270999	3.477022095	0.576201809	1.74584359	3.63328483	0.782780118	0.3628925	2.98399353	0.796898612	4	18.07555369	2.75081269	4.524111509	0.848002168	5.335023517	9.55E-08	2.86E-06
Gm7638	ENSMUSG00000080790	predicted gene 7638 [Source:MGI Symbol;Acc:MGI:3643470]	1.065915606	4.514242543	0.564400119													0	0	0	4.514242543	0.751265678	6.008849696	1.87E-09	9.55E-08
Tekt1	ENSMUSG00000020799	tektin 1 [Source:MGI Symbol;Acc:MGI:1333819]	1.674565947	3.630547771	0.43587318	0.530052667	1.94601833	0.234869892	2.587866278	6.427257518	1.435612296	1.15613	3.242684633	0.698850274	2.380292083	23.56294423	25.62908604	4	30.24648255	4.591682408	4.5136013	1.12217285	4.022197916	5.77E-05	0.000569503
Zim1	ENSMUSG00000002266	zinc finger, imprinted 1 [Source:MGI Symbol;Acc:MGI:1341879]	2.168891212	4.808624518	0.613408763	2.76475625	7.04921238	1.191211722	2.073316279	6.42205662	1.433646767	0.364742821	1.581331713	0.448400472	0.38850375	3.168329109	0.848448247	4	26.57597605	4.524186215	4.493396291	1.039926553	4.320878507	1.55E-05	0.000200117
Trp53bp1	ENSMUSG00000043909	transformation related protein 53 binding protein 1 [Source:MGI Symbol;Acc:MGI:1351320]	0.608206894	3.375924351	0.404015824	1.235113611	6.111196275	0.934030987	0.886107639	4.538870886	0.826544934	0.74505659	3.282002314	0.723164368	1.782529229	8.205017213	5.807059005	4	9.239395727	1.22413535	4.489451644	0.671012811	6.690560257	2.22E-11	1.91E-09
Gm26337	ENSMUSG00000096328	predicted gene, 26337 [Source:MGI Symbol;Acc:MGI:5456114]				2.215643333	4.483244463	0.574713508										0	0	0	4.483244463	0.758098614	5.913801161	3.34E-09	1.57E-07
Ighv1-20	ENSMUSG00000095761	immunoglobulin heavy variable V1-20 [Source:MGI Symbol;Acc:MGI:3644607]	1.811132424	4.463400809	0.556249424													0	0	0	4.463400809	0.745821308	5.984544501	2.17E-09	1.09E-07
Rcn1	ENSMUSG00000005973	reticulocalbin 1 [Source:MGI Symbol;Acc:MGI:104559]	0.974069747	2.845383981	0.345075553	1.754580667	6.120086491	0.936296378	1.684009536	3.357336866	0.552143814	1.127280513	4.752723345	1.07614326	1.94191875	6.712927733	2.440497765	4	12.61825395	1.726905199	4.462794573	0.726699391	6.141183859	8.19E-10	4.62E-08
Gabrq	ENSMUSG00000031344	gamma-aminobutyric acid (GABA) A receptor, subunit theta [Source:MGI Symbol;Acc:MGI:1888498]	2.789078894	6.685280985	0.998589336	2.803819688	2.999751432	0.343443253	2.657878541	9.13201171	2.673376963	0.558052821	3.065728292	0.663965471	0.340901667	2.094097969	0.591490836	4	26.14008488	4.043301404	4.457412136	0.998315376	4.464933871	8.01E-06	0.000117295
Gm15701	ENSMUSG00000086656	predicted gene 15701 [Source:MGI Symbol;Acc:MGI:3783141]	1.038406515	4.456144465	0.555093651													0	7.11E-15	0	4.456144465	0.745046073	5.981032082	2.22E-09	1.11E-07
Lrrc1	ENSMUSG00000032352	leucine rich repeat containing 1 [Source:MGI Symbol;Acc:MGI:2442313]	0.202918992	0.780210122	0.211370514	0.966167798	5.414978931	0.766849257	0.344646424	1.274076234	0.26836615	0.752395128	7.763045045	2.253533547	1.387270417	9.94936846	4.891703856	4	51.78739497	7.102495452	4.454412294	1.302189401	3.42070999	0.000624579	0.003799063
Fbxo10	ENSMUSG00000048232	F-box protein 10 [Source:MGI Symbol;Acc:MGI:2686937]	0.90673064	5.135196291	0.671397534	1.040983958	6.060931177	0.921284463	1.295955839	4.419243188	0.795026153	0.622182308	2.39331379	0.549254876				3	10.76484341	1.919735811	4.44148287	0.813438928	5.460130707	4.76E-08	1.56E-06
Gm6285	ENSMUSG00000081703	predicted gene 6285 [Source:MGI Symbol;Acc:MGI:3647132]	0.786904015	4.428389338	0.550690234													0	7.11E-15	0	4.428389338	0.742085058	5.967495625	2.41E-09	1.19E-07
Gm25229	ENSMUSG00000094565	predicted gene, 25229 [Source:MGI Symbol;Acc:MGI:5455006]				2.105205833	4.426056455	0.564098817										0	0	0	4.426056455	0.751065122	5.893039533	3.79E-09	1.76E-07
4930544D05Rik	ENSMUSG00000087279	RIKEN cDNA 4930544D05 gene [Source:MGI Symbol;Acc:MGI:2148639]	0.938661667	4.424403745	0.550060169													0	7.11E-15	0	4.424403745	0.741660413	5.965538493	2.44E-09	1.20E-07
Wdr52	ENSMUSG00000071550	WD repeat domain 52 [Source:MGI Symbol;Acc:MGI:1277238]	1.568912988	3.85739969	0.466206309	2.075577546	5.256244978	0.731559974	1.460426479	4.444931333	0.801723335							2	0.412436016	0	4.413157075	0.458386416	9.627591309	6.11E-22	4.69E-19
Rxfp3	ENSMUSG00000060735	relaxin family peptide receptor 3 [Source:MGI Symbol;Acc:MGI:2441827]	1.594659152	5.584261797	0.757357157	0.776822292	3.401929378	0.397081062										1	3.883050034	1.804068284	4.410551771	1.08803962	4.053668349	5.04E-05	0.000510448
Fndc3a	ENSMUSG00000033487	fibronectin type III domain containing 3A [Source:MGI Symbol;Acc:MGI:1196463]	0.584477394	3.011775081	0.362478752	1.530830833	5.960384497	0.896103142	1.177427714	3.501004368	0.581123836	0.822203692	3.138531039	0.718987973	2.659755417	10.34231272	5.254135659	4	15.5781512	2.251142302	4.409363802	0.810215186	5.44221323	5.26E-08	1.69E-06
Pcdh17	ENSMUSG00000035566	protocadherin 17 [Source:MGI Symbol;Acc:MGI:2684924]	1.24637353	7.011018377	1.078257136	1.362462083	4.989851307	0.674695491	1.148141847	3.998231291	0.690795068	0.857874487	1.962702257	0.513108328				3	17.76813918	3.502278657	4.408921322	1.02855113	4.286535878	1.81E-05	0.000227324
n-R5s1	ENSMUSG00000075874	nuclear encoded rRNA 5S 1 [Source:MGI Symbol;Acc:MGI:4421733]				1.23376	4.387161096	0.556957291										0	0	0	4.387161096	0.746295713	5.878582739	4.14E-09	1.89E-07
Gm12038	ENSMUSG00000082157	predicted gene 12038 [Source:MGI Symbol;Acc:MGI:3651601]	1.009415152	4.383165173	0.543574248													0	0	0	4.383165173	0.737274879	5.945089538	2.76E-09	1.33E-07
Vat1l	ENSMUSG00000046844	vesicle amine transport protein 1 homolog-like (T. californica) [Source:MGI Symbol;Acc:MGI:2142534]	0.947674167	4.60753585	0.579596564	1.39414625	3.493111552	0.410179079	1.950907274	5.662295028	1.163610701	2.123721795	4.743454489	1.073392676				3	2.673842387	0.125388955	4.372801827	0.45195595	9.675283245	3.84E-22	3.44E-19
Amy1	ENSMUSG00000074264	amylase 1, salivary [Source:MGI Symbol;Acc:MGI:88019]	0.826477662	2.547187542	0.316360452	2.673444444	8.818962159	1.776267938	1.325307768	1.810349539	0.317016009	1.432949038	1.82853909	0.475225197	5.717667917	36.23372465	60.06865247	4	43.73715132	6.36641461	4.367909581	1.309358306	3.335916197	0.000850188	0.004847959
n-R5s71	ENSMUSG00000070178	nuclear encoded rRNA 5S 71 [Source:MGI Symbol;Acc:MGI:4421916]				2.365345	4.355609406	0.551210433										0	0	0	4.355609406	0.742435474	5.866650448	4.45E-09	2.01E-07
Gm13215	ENSMUSG00000081394	predicted gene 13215 [Source:MGI Symbol;Acc:MGI:3650813]	1.231852879	4.335563909	0.536163131													0	0	0	4.335563909	0.732231611	5.921028056	3.20E-09	1.51E-07
Akap17b	ENSMUSG00000059708	A kinase (PRKA) anchor protein 17B [Source:MGI Symbol;Acc:MGI:2443758]	-0.041999416	-0.139432301	0.200847541	0.638779792	2.105688471	0.248347738	0.852391249	2.963378274	0.478905578	1.719175513	10.37741357	4.802460609	3.150322083	19.5834685	17.82453593	4	54.00965713	6.80495294	4.328852523	1.350168497	3.206157256	0.001345205	0.006962563
Gm15692	ENSMUSG00000085094	predicted gene 15692 [Source:MGI Symbol;Acc:MGI:3783133]	1.12774	4.323374952	0.534278427													0	0	0	4.323374952	0.730943519	5.914786632	3.32E-09	1.56E-07
Grb10	ENSMUSG00000020176	growth factor receptor bound protein 10 [Source:MGI Symbol;Acc:MGI:103232]	0.681953182	2.329858088	0.297433208	1.17401	4.295240647	0.54033041	1.633735616	7.543082489	1.894096244	1.213484308	4.306996357	1.010410226	0.162366067	4.279841087	6.353289765	4	14.82822344	2.431011394	4.319338604	0.864293379	4.997537535	5.81E-07	1.32E-05
6330403K07Rik	ENSMUSG00000018451	RIKEN cDNA 6330403K07 gene [Source:MGI Symbol;Acc:MGI:1918001]	0.967233723	2.995205321	0.360701355	1.806297083	4.923917778	0.661077787	2.40351317	6.968688192	1.648935117	1.132925128	6.015516427	1.501082594	0.7318075	1.727739312	0.527847055	4	20.86040104	3.087040293	4.310957608	0.889959034	4.84399556	1.27E-06	2.58E-05
Gprasp1	ENSMUSG00000043384	G protein-coupled receptor associated sorting protein 1 [Source:MGI Symbol;Acc:MGI:1917418]	0.654313305	6.152716095	0.876498862	1.015272292	3.815995285	0.459345573	1.110081985	1.43893992	0.281521381	0.627416154	4.367485055	0.966347839	1.132648333	6.794884825	2.490818721	4	28.09939905	4.100518764	4.305044899	1.001248621	4.299676234	1.71E-05	0.000215955
Ccdc170	ENSMUSG00000019767	coiled-coil domain containing 170 [Source:MGI Symbol;Acc:MGI:2685067]							0.998595349	4.295379925	0.763278457							0	7.11E-15	0	4.295379925	0.873658089	4.916545702	8.81E-07	1.88E-05
Gm24144	ENSMUSG00000064566	predicted gene, 24144 [Source:MGI Symbol;Acc:MGI:5453921]				2.542565833	4.288937398	0.539203156										0	0	0	4.288937398	0.734304539	5.840815588	5.19E-09	2.32E-07
Mir325	ENSMUSG00000065425	microRNA 325 [Source:MGI Symbol;Acc:MGI:3619336]				2.239190833	4.284271187	0.538369731										0	7.11E-15	0	4.284271187	0.733736827	5.838975271	5.25E-09	2.33E-07
Nudt11	ENSMUSG00000073295	nudix (nucleoside diphosphate linked moiety X)-type motif 11 [Source:MGI Symbol;Acc:MGI:1930957]	0.718141162	2.330709156	0.297504038	1.696905	3.396369623	0.396293627	0.900799605	5.645589665	1.15805475	0.666273846	3.608070071	0.777074211	1.60915625	10.79838854	5.692397594	4	17.64408492	2.406402908	4.238961495	0.831953937	5.095187732	3.48E-07	8.56E-06
Ctxn2	ENSMUSG00000074872	cortexin 2 [Source:MGI Symbol;Acc:MGI:2139444]	0.985874432	3.782381117	0.455971926	2.157068333	7.594907667	1.357695624	1.742797006	3.03359702	0.491290874	0.954381538	3.301152357	0.710806625				3	11.8674989	1.994042879	4.22759396	0.822389497	5.140622512	2.74E-07	7.00E-06
Rgs22	ENSMUSG00000037627	regulator of G-protein signalling 22 [Source:MGI Symbol;Acc:MGI:3613651]	1.658755219	3.220202637	0.385673678	1.896432917	4.084933619	0.503613545	1.534088883	6.115606137	1.320641684							2	4.565714688	0.919159051	4.212258589	0.722496761	5.830141834	5.54E-09	2.43E-07
n-R5s151	ENSMUSG00000065893	nuclear encoded rRNA 5S 151 [Source:MGI Symbol;Acc:MGI:4422013]				1.922616667	4.210649012	0.525340262										0	0	0	4.210649012	0.724803603	5.809365457	6.27E-09	2.71E-07
4930557C09Rik	ENSMUSG00000085170	RIKEN cDNA 4930557C09 gene [Source:MGI Symbol;Acc:MGI:1925292]	1.772467955	4.203392709	0.516009486													0	0	0	4.203392709	0.718338003	5.851552742	4.87E-09	2.19E-07
n-R5s33	ENSMUSG00000070225	nuclear encoded rRNA 5S 33 [Source:MGI Symbol;Acc:MGI:4421878]				1.2755625	4.201554864	0.523746474										0	0	0	4.201554864	0.723703305	5.805631718	6.41E-09	2.76E-07
Slc6a11	ENSMUSG00000030307	solute carrier family 6 (neurotransmitter transporter, GABA), member 11 [Source:MGI Symbol;Acc:MGI:95630]	0.905897736	5.590150286	0.758532164	1.019722056	2.86528857	0.32701346	1.878149204	2.998612795	0.485084046	2.198651538	6.218087002	1.578525346				3	11.61779486	1.830720352	4.194595738	0.796870565	5.263835709	1.41E-07	4.00E-06
N4bp2	ENSMUSG00000037795	NEDD4 binding protein 2 [Source:MGI Symbol;Acc:MGI:2684414]	1.211380515	5.843124955	0.810180896	1.731808667	5.096699376	0.697148167	1.047690253	4.277890542	0.758868422	0.430408269	1.658944101	0.631286832				3	14.45093013	2.798138389	4.193712467	0.938247233	4.469730707	7.83E-06	0.000115184
Rab9b	ENSMUSG00000043463	RAB9B, member RAS oncogene family [Source:MGI Symbol;Acc:MGI:2442454]	1.251151414	6.591371896	0.976325079	0.560356905	1.689061041	0.215410306	1.559558343	5.083032151	0.980541021	1.651351026	3.792529674	0.819733952				3	26.20702651	4.932487115	4.193562749	1.189754064	3.524730762	0.000423913	0.002791862
Gm14685	ENSMUSG00000067771	predicted gene 14685 [Source:MGI Symbol;Acc:MGI:3710618]	1.670034217	5.729280895	0.786655009	0.661071667	3.079140445	0.353497362	1.287361643	5.493914007	1.108360881	0.34034	1.247262119	0.418870873	1.1234525	6.342036362	2.220408059	4	25.95065105	3.839790735	4.185669254	0.972871603	4.302386091	1.69E-05	0.000214269
Rrad	ENSMUSG00000031880	Ras-related associated with diabetes [Source:MGI Symbol;Acc:MGI:1930943]	1.212391856	3.3253619	0.397965227	1.170469306	6.451340237	1.023053299	1.397147775	2.426118139	0.393742002	0.713451538	1.6765664	0.458096251	1.73046375	12.04288911	6.984487735	4	27.97948886	3.927664956	4.185190748	1.007980151	4.152056708	3.30E-05	0.000370161
Gabrg1	ENSMUSG00000001260	gamma-aminobutyric acid (GABA) A receptor, subunit gamma 1 [Source:MGI Symbol;Acc:MGI:103156]	1.546733712	4.70780238	0.596275432	1.534351111	2.795395652	0.318770924	1.544889186	3.384451909	0.557520399	2.367999487	6.314425418	1.639461451	1.165171458	6.575960433	5.921979316	4	9.596554881	1.15681945	4.180194475	0.655077599	6.381220306	1.76E-10	1.19E-08
Tmx1	ENSMUSG00000021072	thioredoxin-related transmembrane protein 1 [Source:MGI Symbol;Acc:MGI:1919986]	0.475721414	1.509439678	0.241186234	1.164228056	10.33090932	2.379467808	1.415922828	2.545107706	0.411139767	0.415670256	1.63897998	0.454589099	1.859480208	8.061596867	4.305636996	4	38.37420212	5.351230066	4.178257897	1.148968493	3.636529567	0.000276336	0.001996585
Esyt3	ENSMUSG00000037681	extended synaptotagmin-like protein 3 [Source:MGI Symbol;Acc:MGI:1098699]	1.527140978	8.598674812	1.520807669	1.44249375	3.80136651	0.457024059	2.112895151	7.184677948	1.738846355	0.671242051	1.386370413	0.430319627	0.103370417	0.891507485	0.428288076	4	48.34973658	7.345082185	4.177193399	1.282154624	3.25794824	0.001122209	0.006030088
Lgals8	ENSMUSG00000057554	lectin, galactose binding, soluble 8 [Source:MGI Symbol;Acc:MGI:1928481]	0.74047633	4.976220471	0.642692699	1.294755	7.965551445	1.477849527	0.809462231	2.522256938	0.407734086	1.24985641	4.431641332	0.984283615	0.195638542	0.984419584	1.913342049	4	22.19243462	4.006777803	4.176551601	1.003414741	4.162338295	3.15E-05	0.000356391
RP23-222I2.1			0.818119242	4.169192067	0.510896133													0	0	0	4.169192067	0.714769986	5.832914292	5.45E-09	2.39E-07
RNF113A2						1.768363333	4.153200269	0.515329999										0	0	0	4.153200269	0.717864889	5.785490183	7.23E-09	3.03E-07
Lhfpl5	ENSMUSG00000062252	lipoma HMGIC fusion partner-like 5 [Source:MGI Symbol;Acc:MGI:1915382]	1.279143674	5.170729314	0.677936832	1.036208611	4.796608964	0.635296355	2.001524798	3.948571798	0.679188179	1.412222821	2.708848129	0.599564479				3	5.188655531	0.585128277	4.138344509	0.555028726	7.456090676	8.91E-14	1.40E-11
Dlx2	ENSMUSG00000023391	distal-less homeobox 2 [Source:MGI Symbol;Acc:MGI:94902]	2.019817273	2.404484983	0.303742303	1.020093333	4.307875463	0.542594969	1.120223816	3.186776233	0.519315341	1.373444103	7.341621095	2.054612669	1.79822	5.230611322	1.635765767	4	14.07288546	1.759036996	4.12641334	0.722637907	5.710208808	1.13E-08	4.53E-07
Nek10	ENSMUSG00000042567	NIMA (never in mitosis gene a)- related kinase 10 [Source:MGI Symbol;Acc:MGI:2685128]	1.19752077	3.78152236	0.455855934	1.590589688	5.681964119	0.828572578	1.169293411	3.180127525	0.518070292							2	4.401063454	0.814923541	4.110190425	0.682698261	6.020508122	1.74E-09	8.95E-08
Gm12199	ENSMUSG00000087080	predicted gene 12199 [Source:MGI Symbol;Acc:MGI:3650414]	0.862649091	4.097497214	0.500312578													0	7.11E-15	0	4.097497214	0.707327773	5.792925673	6.92E-09	2.94E-07
Pcbd2	ENSMUSG00000021496	pterin 4 alpha carbinolamine dehydratase/dimerization cofactor of hepatocyte nuclear factor 1 alpha (TCF1) 2 [Source:MGI Symbol;Acc:MGI:1919812]	0.617022636	4.078997193	0.497611412	0.552292292	5.103862077	0.698670325	0.893804191	5.462671416	1.098292878	0.176646154	0.47476733	0.377300286	1.90956625	5.941181287	1.996599416	4	34.66931398	5.48631527	4.09176506	1.128775631	3.624958713	0.000289008	0.002071508
Bex4	ENSMUSG00000047844	brain expressed gene 4 [Source:MGI Symbol;Acc:MGI:3606746]	0.548952909	0.982262476	0.217729652	1.330693333	5.776080769	0.851039095	2.021254886	3.691495773	0.621421173	1.208058974	2.087333562	0.506411454	1.753072083	13.83598384	9.093727316	4	39.77966913	5.606852706	4.088500346	1.179579294	3.46606656	0.000528133	0.00332279
Mir224	ENSMUSG00000065542	microRNA 224 [Source:MGI Symbol;Acc:MGI:3619129]				0.9479475	4.08645311	0.503872219										0	7.11E-15	0	4.08645311	0.709839573	5.756868548	8.57E-09	3.53E-07
Ankfn1	ENSMUSG00000047773	ankyrin-repeat and fibronectin type III domain containing 1 [Source:MGI Symbol;Acc:MGI:2686021]	1.421586101	5.324825252	0.706817588	1.616007444	3.119592478	0.358721348	1.461456636	4.117430243	0.719247372							2	4.200328047	0.752071277	4.08622182	0.664400695	6.150237121	7.74E-10	4.37E-08
Snx8	ENSMUSG00000029560	sorting nexin 8 [Source:MGI Symbol;Acc:MGI:2443816]	0.474509457	3.20061805	0.383428158	0.899260104	6.963346535	1.166145051	0.869955729	2.507302672	0.405521928	0.670622308	4.309620834	0.950657402				3	13.36807908	2.172108425	4.067862287	0.845441978	4.811521538	1.50E-06	2.91E-05
Gm13649	ENSMUSG00000082006	predicted gene 13649 [Source:MGI Symbol;Acc:MGI:3649521]	0.727951616	4.064667489	0.495527549													0	7.11E-15	0	4.064667489	0.703937177	5.774190684	7.73E-09	3.21E-07
Fam183b	ENSMUSG00000049154	family with sequence similarity 183, member B [Source:MGI Symbol;Acc:MGI:1922679]	2.018425114	4.130433613	0.505151835	1.008044722	1.526891356	0.204545098	2.650693221	8.393338583	2.292626806	1.505885641	3.472878905	0.747159157				3	25.5559576	4.364317907	4.054964787	1.139538257	3.558427954	0.000373081	0.002534525
Gm20718	ENSMUSG00000093708	predicted gene 20718 [Source:MGI Symbol;Acc:MGI:5313165]	1.838434394	4.052143974	0.493712352													0	0	0	4.052143974	0.702646677	5.766972374	8.07E-09	3.34E-07
Armcx6	ENSMUSG00000050394	armadillo repeat containing, X-linked 6 [Source:MGI Symbol;Acc:MGI:2147993]	1.089043636	5.165950181	0.677054682	0.868776875	5.32504053	0.746725503	1.600894906	4.500734307	0.816405534	0.557851282	1.368271735	0.428761646				3	20.02565629	3.684876681	4.04106367	1.04248086	3.876391236	0.000106017	0.000935128
Fam179a	ENSMUSG00000045761	family with sequence similarity 179, member A [Source:MGI Symbol;Acc:MGI:2443498]	1.105901734	4.369922758	0.54150439	0.669869621	3.079741943	0.35357454	1.942666746	7.704950791	1.966689575	0.491470769	2.30575114	0.53639667				3	13.30937566	2.149631861	4.028224542	0.849316978	4.742898877	2.11E-06	3.90E-05
Prlhr	ENSMUSG00000045052	prolactin releasing hormone receptor [Source:MGI Symbol;Acc:MGI:2135956]	2.275322576	3.9815038	0.483578455	0.947038333	5.022567227	0.681519772	0.672302919	3.250161123	0.531315476							2	1.821368272	0.165727391	4.024717047	0.490583396	8.203940606	2.33E-16	5.60E-14
Rps6ka6	ENSMUSG00000025665	ribosomal protein S6 kinase polypeptide 6 [Source:MGI Symbol;Acc:MGI:1914321]	2.020570909	4.066055217	0.495729035	0.447693333	1.095851797	0.180992888	2.004582009	4.70365407	0.871339425	2.117925071	7.041823524	1.99742173				3	31.64221514	5.467639618	4.024233181	1.253495136	3.210409889	0.001325458	0.006882735
Cd83	ENSMUSG00000015396	CD83 antigen [Source:MGI Symbol;Acc:MGI:1328316]	1.35283267	5.184619588	0.680505379	1.213269861	5.07603438	0.692768594	2.099879097	6.016908872	1.285422683	0.706322308	0.981798467	0.400379167	0.704103333	3.189954907	0.854698382	4	28.49468184	4.347802014	4.016106336	1.011389281	3.970880856	7.16E-05	0.00068253
Gm6177	ENSMUSG00000057499	predicted gene 6177 [Source:MGI Symbol;Acc:MGI:3643753]				1.242620833	4.010794902	0.491109234										0	7.11E-15	0	4.010794902	0.700791862	5.723232701	1.05E-08	4.24E-07
Gm10923	ENSMUSG00000078289	predicted gene 10923 [Source:MGI Symbol;Acc:MGI:3779135]	1.632908333	4.00499968	0.486929346													0	0	0	4.00499968	0.697803229	5.73943988	9.50E-09	3.88E-07
Adcy7	ENSMUSG00000031659	adenylate cyclase 7 [Source:MGI Symbol;Acc:MGI:102891]	1.318004333	8.876850065	1.607615858	1.042030781	4.751158318	0.626255684	1.748435398	4.934446209	0.936762889	0.525959872	1.477681445	0.439065517	0.197818125	0.670104787	0.454229273	4	47.51906475	7.330260102	4.001085517	1.274427349	3.139516363	0.00169227	0.008341625
Fam159a	ENSMUSG00000059816	family with sequence similarity 159, member A [Source:MGI Symbol;Acc:MGI:3651644]	2.021865455	3.762832987	0.45333809	0.783591111	2.988760413	0.342072006	2.116588083	6.036598734	1.292403033							2	5.358670855	1.050855845	3.991975082	0.74340171	5.369876113	7.88E-08	2.45E-06
Slc27a3	ENSMUSG00000027932	solute carrier family 27 (fatty acid transporter), member 3 [Source:MGI Symbol;Acc:MGI:1347358]	0.829915091	3.99127961	0.484970248	1.306548167	6.568201006	1.054750665	1.313472277	5.002644058	0.956694895	0.676944103	3.523261941	0.75817437	0.178574583	1.219118252	0.459718245	4	22.88499073	3.249308179	3.971376244	0.891922855	4.452600606	8.48E-06	0.000123195
Gm11581	ENSMUSG00000083355	predicted gene 11581 [Source:MGI Symbol;Acc:MGI:3652083]	1.219419318	3.948935388	0.478966279													0	7.11E-15	0	3.948935388	0.692073897	5.705944702	1.16E-08	4.61E-07
1700026D08Rik	ENSMUSG00000011154	RIKEN cDNA 1700026D08 gene [Source:MGI Symbol;Acc:MGI:1922806]	2.003223182	3.451932979	0.413283254	1.882461667	4.197890325	0.523105222	1.871892496	7.70627375	1.967289234	0.857199231	1.587719927	0.449033115				3	17.79151036	3.002161429	3.946141677	0.967895782	4.07703159	4.56E-05	0.000474797
Ccdc81	ENSMUSG00000039391	coiled-coil domain containing 81 [Source:MGI Symbol;Acc:MGI:1918134]	1.581906679	3.968083648	0.481673371	1.754719667	4.757850402	0.627581415	1.785819998	5.164066131	1.004963466	0.240684872	2.210544724	0.522959785				3	7.831319748	1.076305021	3.942032565	0.654488032	6.02307815	1.71E-09	8.83E-08
Fezf1	ENSMUSG00000029697	Fez family zinc finger 1 [Source:MGI Symbol;Acc:MGI:1920441]	2.496108047	6.366575795	0.924309077	1.180351111	2.30525236	0.266686582	1.043741251	3.644507324	0.61128272	1.36127	3.897080704	0.844857598				3	14.19604479	2.224106453	3.937289845	0.845871506	4.654713889	3.24E-06	5.56E-05
Nkx6-2	ENSMUSG00000041309	NK6 homeobox 2 [Source:MGI Symbol;Acc:MGI:1352738]	1.268921039	5.204793846	0.684248213	0.153768056	0.517377648	0.161550982	2.286238331	3.575468258	0.596622121	1.728164872	3.688387243	0.795387674	2.022239167	7.962995959	3.274402578	4	46.73345984	6.330406948	3.916678585	1.20788524	3.242591643	0.001184478	0.006313496
Tro	ENSMUSG00000025272	trophinin [Source:MGI Symbol;Acc:MGI:1928994]	0.71137875	1.85386316	0.261871957	1.671153542	3.63180829	0.430766645	1.280508355	3.988855451	0.688592549	1.173091388	7.704377293	2.236545415	1.270546373	3.952105629	1.440952326	4	17.47074221	2.23541733	3.884716383	0.787347608	4.933927965	8.06E-07	1.74E-05
Tram1l1	ENSMUSG00000044528	translocation associated membrane protein 1-like 1 [Source:MGI Symbol;Acc:MGI:2443503]	0.560084646	2.072181724	0.277177822	1.696772083	4.301595564	0.541468581				1.139751282	3.080537681	0.666809923	1.25343625	8.607154845	3.759575755	3	14.33880661	2.496828707	3.871358767	0.926263856	4.179542082	2.92E-05	0.000333943
Nms	ENSMUSG00000067604	neuromedin S [Source:MGI Symbol;Acc:MGI:3583618]	1.580304091	5.099959795	0.664957337	0.800224167	2.01401636	0.240479779	3.725184701	4.75023604	0.884291802							2	13.83707756	3.214976717	3.863197385	1.12431988	3.436030488	0.000590305	0.003631148
Sfxn1	ENSMUSG00000021474	sideroflexin 1 [Source:MGI Symbol;Acc:MGI:2137677]	0.442039725	2.535993705	0.315344375	0.728698409	5.526527399	0.792276512	0.824625798	5.064236173	0.974931378	0.919713462	4.050205744	0.892400083	0.803471875	2.645204661	0.748302799	4	11.57776076	1.335113764	3.861959453	0.640479027	6.02979846	1.64E-09	8.62E-08
Fhad1	ENSMUSG00000051435	forkhead-associated (FHA) phosphopeptide binding domain 1 [Source:MGI Symbol;Acc:MGI:1920323]	1.833204478	6.396564318	0.931143858	1.060729048	3.760072154	0.45051896	1.898124869	4.514055913	0.819937636	0.586694872	1.063320954	0.405589268				3	24.76512933	4.356822259	3.85750613	1.117843628	3.450845925	0.000558832	0.003475777
Six3	ENSMUSG00000038805	sine oculis-related homeobox 3 [Source:MGI Symbol;Acc:MGI:102764]	1.445468712	4.808473552	0.613382837	0.878885	3.055666194	0.350497154	0.951832442	2.832602945	0.456612303	2.16530755	3.924892912	0.868838524	1.748082361	8.631402044	5.607910115	4	8.714551664	0.875445275	3.854210341	0.580686331	6.637336087	3.19E-11	2.61E-09
Gm12912	ENSMUSG00000081067	predicted gene 12912 [Source:MGI Symbol;Acc:MGI:3649320]	1.021202879	3.844638517	0.464451184													0	0	0	3.844638517	0.681506554	5.641381573	1.69E-08	6.45E-07
Gm15778	ENSMUSG00000081556	predicted gene 15778 [Source:MGI Symbol;Acc:MGI:3783220]	1.457962273	3.820621914	0.461163799													0	0	0	3.820621914	0.679090421	5.626087187	1.84E-08	6.97E-07
Pcdh19	ENSMUSG00000051323	protocadherin 19 [Source:MGI Symbol;Acc:MGI:2685563]	1.037795644	5.842226799	0.809993481	1.484836667	5.408643337	0.76542063	0.576739022	1.287259958	0.269359325	1.543504712	2.993792638	0.654581713				3	28.32729197	4.803344044	3.813043867	1.163992525	3.27583192	0.001053512	0.005739948
Gm15786	ENSMUSG00000081335	predicted gene 15786 [Source:MGI Symbol;Acc:MGI:3783228]	1.100775152	3.809646909	0.459668402													0	0	0	3.809646909	0.677988497	5.619043576	1.92E-08	7.21E-07
Gm25854	ENSMUSG00000064726	predicted gene, 25854 [Source:MGI Symbol;Acc:MGI:5455631]				1.7504775	3.792950759	0.455692561										0	3.55E-15	0	3.792950759	0.675050044	5.618769741	1.92E-08	7.21E-07
Krt1	ENSMUSG00000046834	keratin 1 [Source:MGI Symbol;Acc:MGI:96698]	0.780992481	4.558204053	0.571522235	0.636783452	3.161520752	0.364207936	1.454883331	4.068587417	0.707487718	0.966407692	2.235100048	0.526371167	2.16124	6.613328003	2.380166334	4	9.386041912	0.928931506	3.783742877	0.57351984	6.597405383	4.18E-11	3.35E-09
Cct3	ENSMUSG00000001416	chaperonin containing Tcp1, subunit 3 (gamma) [Source:MGI Symbol;Acc:MGI:104708]	0.443354444	2.813478569	0.341851475	0.872737167	5.882502906	0.876887665	0.553438369	2.491959686	0.403265939	-0.043023333	-0.160270722	0.37105912	1.8983875	13.26933801	8.395585609	4	45.99829965	6.124349857	3.780630351	1.218512995	3.102659034	0.001917905	0.009178355
Fam196b	ENSMUSG00000069911	family with sequence similarity 196, member B [Source:MGI Symbol;Acc:MGI:3643491]	0.819826472	3.900737457	0.472210244	1.271793	2.795066919	0.318732637	0.741811971	6.363798659	1.411738595	1.721446154	3.093004412	0.669215044				3	7.578547313	0.958566581	3.772575948	0.630185589	5.986452272	2.14E-09	1.08E-07
Nrsn2	ENSMUSG00000059361	neurensin 2 [Source:MGI Symbol;Acc:MGI:2684969]	1.004724576	5.300266775	0.702158015	1.04173875	2.206322968	0.257388094	2.041753173	4.046651508	0.702251979	1.371391026	3.914143793	0.849022711				3	11.30526498	1.611382195	3.771582564	0.744115415	5.068545131	4.01E-07	9.65E-06
Kansl3	ENSMUSG00000010453	KAT8 regulatory NSL complex subunit 3 [Source:MGI Symbol;Acc:MGI:1918055]	0.946796157	5.595124867	0.759525772	0.625084167	4.861216361	0.648295667	0.580988806	2.897614514	0.46756908	0.59888641	1.965552256	0.490987525				3	13.96937512	2.146064328	3.770409594	0.826517316	4.561803511	5.07E-06	8.11E-05
Gm11759	ENSMUSG00000084178	predicted gene 11759 [Source:MGI Symbol;Acc:MGI:3651480]	1.18688053	3.749680894	0.45157371													0	0	0	3.749680894	0.671992344	5.579945857	2.41E-08	8.83E-07
Mthfd2l	ENSMUSG00000029376	methylenetetrahydrofolate dehydrogenase (NADP+ dependent) 2-like [Source:MGI Symbol;Acc:MGI:1915871]	0.911979091	4.928999621	0.634340325	0.824332639	4.629218419	0.602425639	1.390725086	3.853403989	0.657350034	0.720753974	1.706595229	0.46441139				3	12.11526975	1.818207259	3.744293607	0.775474112	4.828392784	1.38E-06	2.74E-05
St8sia4	ENSMUSG00000040710	ST8 alpha-N-acetyl-neuraminide alpha-2,8-sialyltransferase 4 [Source:MGI Symbol;Acc:MGI:106018]	0.763801263	2.889019851	0.349543869	1.460851167	6.068003448	0.923071528	0.354013718	1.224421773	0.26471728	0.799812051	3.167202556	0.735970383	2.383466458	8.401685584	5.771043999	4	26.38904373	3.468868662	3.741561587	0.951964371	3.930358847	8.48E-05	0.000782856
Zfp275	ENSMUSG00000031365	zinc finger protein 275 [Source:MGI Symbol;Acc:MGI:1350985]	0.60741404	1.491004339	0.24019848	0.1381875	0.261159903	0.15739525	1.033811414	5.293865599	1.044887995	1.070764615	4.680628198	1.05489017	0.883957917	10.31224305	5.225904949	4	47.87828452	5.5706044	3.728150883	1.161386717	3.210085691	0.001326954	0.006887047
Gkap1	ENSMUSG00000021552	G kinase anchoring protein 1 [Source:MGI Symbol;Acc:MGI:1891694]	1.038826909	2.780708485	0.338577868	0.4618145	1.126590132	0.1824161	1.596396631	3.696173162	0.622437497	0.973461538	4.522475974	1.009406065	3.146567917	11.6915357	6.605434501	4	29.40787997	3.453386813	3.724927253	0.950186961	3.920204557	8.85E-05	0.00081152
Rragb	ENSMUSG00000041658	Ras-related GTP binding B [Source:MGI Symbol;Acc:MGI:3038613]	0.521245631	2.240542304	0.290143764	1.334157833	7.049661612	1.191343674	1.112235569	2.473259133	0.400534988							2	16.28251508	3.593597292	3.723882718	1.181106056	3.152877509	0.001616696	0.008041896
Gm6659	ENSMUSG00000092289	predicted gene 6659 [Source:MGI Symbol;Acc:MGI:3648914]	0.913161667	3.8398734	0.463797298							0.382348462	2.18751238	0.519794236	1.156495	6.066628121	2.065069493	2	6.387911293	1.746684759	3.714554695	0.930102017	3.99370674	6.50E-05	0.000630466
Gcsh	ENSMUSG00000034424	glycine cleavage system protein H (aminomethyl carrier) [Source:MGI Symbol;Acc:MGI:1915383]	1.096516616	5.915717057	0.825423737	1.221745417	2.64103919	0.301288656	0.790392183	3.381061611	0.556845778	0.587385641	2.699506535	0.597985646	0.582884583	4.684808839	1.389772088	4	11.23579332	1.159872864	3.708287685	0.605041149	6.128984266	8.84E-10	4.91E-08
Gm22887	ENSMUSG00000096346	predicted gene, 22887 [Source:MGI Symbol;Acc:MGI:5452664]				1.252366667	3.705350677	0.442008148										0	3.55E-15	0	3.705350677	0.664836934	5.573322553	2.50E-08	9.11E-07
Zfp956	ENSMUSG00000045466	zinc finger protein 956 [Source:MGI Symbol;Acc:MGI:2141515]	0.557477917	2.22764427	0.289114642	0.93986875	5.265477992	0.733583874	0.850930623	3.326276617	0.546038088	0.422882308	4.498638381	1.002686013				3	10.3906088	1.454160088	3.704747223	0.718383892	5.157057759	2.51E-07	6.50E-06
RP23-145L9.8			1.135786667	3.69655153	0.444509181													0	1.07E-14	0	3.69655153	0.666715218	5.544423514	2.95E-08	1.05E-06
Gm4846	ENSMUSG00000086056	predicted gene 4846 [Source:MGI Symbol;Acc:MGI:3643319]	0.781427348	3.693476238	0.444103351													0	0	0	3.693476238	0.666410798	5.542341527	2.98E-08	1.06E-06
Gm6491	ENSMUSG00000083345	predicted gene 6491 [Source:MGI Symbol;Acc:MGI:3644773]	1.265030606	3.691463266	0.443837893													0	3.55E-15	0	3.691463266	0.666211598	5.54097719	3.01E-08	1.07E-06
Nenf	ENSMUSG00000037499	neuron derived neurotrophic factor [Source:MGI Symbol;Acc:MGI:1913458]	0.809877121	4.156273582	0.508975554	1.095019167	3.129209287	0.359973297	1.125466303	4.154568013	0.728282771	0.597694103	1.998651151	0.495087861	1.2652425	7.076963989	2.668680518	4	10.77076135	1.108446307	3.690458974	0.604995743	6.099975106	1.06E-09	5.78E-08
Ccdc153	ENSMUSG00000070306	coiled-coil domain containing 153 [Source:MGI Symbol;Acc:MGI:2448587]	2.56120947	3.571561266	0.428286979	1.672371458	2.934609224	0.335389558	4.197275339	9.660668438	2.965579221	0.549527436	0.575150876	0.380593864				3	30.00849508	4.754193944	3.683745223	1.183680636	3.112110743	0.001857548	0.008962051
Gm6142	ENSMUSG00000084304	predicted pseudogene 6142 [Source:MGI Symbol;Acc:MGI:3644670]	0.941657879	3.682691487	0.442682813													0	0	0	3.682691487	0.665344131	5.535017615	3.11E-08	1.09E-06
Wdr78	ENSMUSG00000035126	WD repeat domain 78 [Source:MGI Symbol;Acc:MGI:2385328]	0.75657197	2.482254259	0.310528699	1.06665	5.074419634	0.692427127	0.934712692	4.207610451	0.741328369	0.453994872	1.289544873	0.422222847	1.655410833	6.761494476	2.47024362	4	21.49653028	2.71809871	3.6790235	0.838108966	4.389672049	1.14E-05	0.000155983
Plxna3	ENSMUSG00000031398	plexin A3 [Source:MGI Symbol;Acc:MGI:107683]	0.335724952	2.244192705	0.290436104	1.177343417	4.970169353	0.670611477	0.870101747	3.623009481	0.606687546	1.243970385	5.898244243	1.639228666	0.227845625	2.368480356	1.214589656	4	12.68938354	1.553993272	3.678158523	0.685370988	5.366667961	8.02E-08	2.48E-06
Tspyl2	ENSMUSG00000041096	TSPY-like 2 [Source:MGI Symbol;Acc:MGI:106244]	1.092549722	4.299697221	0.530632449	0.784065208	2.251799835	0.261611875	1.112756747	3.987466944	0.688266808	1.172077692	4.76181185	1.078845538				3	8.400920911	1.049402413	3.675113631	0.640050737	5.741909851	9.36E-09	3.84E-07
Gm12003	ENSMUSG00000083859	predicted gene 12003 [Source:MGI Symbol;Acc:MGI:3651520]	1.735416818	3.671914484	0.441267445													0	0	0	3.671914484	0.664279644	5.527663716	3.25E-08	1.13E-06
E030019B06Rik	ENSMUSG00000070357	RIKEN cDNA E030019B06 gene [Source:MGI Symbol;Acc:MGI:2685016]	1.361305476	3.245452877	0.388589024	1.3498125	4.882069192	0.652528481	1.836468218	3.131497506	0.509042808							2	2.659304969	0.321162059	3.669455633	0.52410736	7.001343449	2.54E-12	2.69E-10
Gm6537	ENSMUSG00000096257	predicted gene 6537 [Source:MGI Symbol;Acc:MGI:3645242]	1.149628662	4.247828675	0.522715525				1.774354019	3.102532788	0.503732016							1	0.49537457	0.142627564	3.666893131	0.57258797	6.404069462	1.51E-10	1.05E-08
Nucb2	ENSMUSG00000030659	nucleobindin 2 [Source:MGI Symbol;Acc:MGI:1858179]	1.138344061	3.713563185	0.446760223	0.756036833	4.09983677	0.506154771	1.253967813	2.631718322	0.424327064	0.405616154	1.56497178	0.446791931	3.488130833	15.4688229	11.26872882	4	22.00334324	2.710850745	3.665202989	0.865572426	4.234426698	2.29E-05	0.000273293
Cd24a	ENSMUSG00000047139	CD24a antigen [Source:MGI Symbol;Acc:MGI:88323]	0.743201919	1.68685371	0.251312436	1.159695	1.537921109	0.20524935	1.666829701	5.492568844	1.107926216	2.657227692	5.127256924	1.244757641	1.472852083	6.856877376	3.774643272	4	25.28678128	3.052859697	3.661297504	0.902011846	4.059034833	4.93E-05	0.000501312
Pld6	ENSMUSG00000043648	phospholipase D family, member 6 [Source:MGI Symbol;Acc:MGI:2687283]	0.699133182	4.015458672	0.488427309	0.856051667	4.269517842	0.535740627	0.441632833	2.196906066	0.362575739	0.606220769	4.585912606	1.027462486				3	7.078950358	0.811244282	3.654199147	0.586451882	6.231029794	4.63E-10	2.84E-08
Npffr1	ENSMUSG00000020090	neuropeptide FF receptor 1 [Source:MGI Symbol;Acc:MGI:2685082]	1.668904899	4.932331838	0.634927113	0.922485208	2.930530068	0.334891124	1.310065516	3.34696492	0.550098618							2	3.757279623	0.547373959	3.647580134	0.588190628	6.201357113	5.60E-10	3.30E-08
Top1mt	ENSMUSG00000000934	DNA topoisomerase 1, mitochondrial [Source:MGI Symbol;Acc:MGI:1920210]	0.679369056	2.871254209	0.347716459	0.872969792	6.415903971	1.013553984	0.671511054	2.60593081	0.420354536	0.656595641	1.93323853	0.487050511	1.414706667	5.629413087	1.832629263	4	17.62116142	2.083909501	3.646304975	0.750016737	4.861631473	1.16E-06	2.39E-05
Gm14263	ENSMUSG00000080955	predicted gene 14263 [Source:MGI Symbol;Acc:MGI:3649393]	1.060455644	3.644858532	0.437732405													0	3.55E-15	0	3.644858532	0.661613486	5.509045098	3.61E-08	1.24E-06
Snord49a	ENSMUSG00000065734	small nucleolar RNA, C/D box 49A [Source:MGI Symbol;Acc:MGI:3819538]				0.775120833	3.642931277	0.432452412										0	7.11E-15	0	3.642931277	0.65761114	5.539643496	3.03E-08	1.07E-06
Tekt2	ENSMUSG00000028845	tektin 2 [Source:MGI Symbol;Acc:MGI:1346335]	1.284880303	2.848665521	0.345409218	1.202216944	2.762178943	0.314925	2.368364582	6.621950262	1.510335415	0.818589744	2.749710659	0.606534807	0.779425417	4.970686235	1.515239715	4	10.75373365	1.077551625	3.622176083	0.599028071	6.046755167	1.48E-09	7.82E-08
Gm6506	ENSMUSG00000082233	predicted gene 6506 [Source:MGI Symbol;Acc:MGI:3645107]	1.052674924	3.620670527	0.434594215													0	7.11E-15	0	3.620670527	0.659237601	5.49220876	3.97E-08	1.35E-06
Rps12-ps22	ENSMUSG00000095277	ribosomal protein S12, pseudogene 22 [Source:MGI Symbol;Acc:MGI:3649154]	1.175844697	3.616132796	0.43400781													0	0	0	3.616132796	0.658792691	5.489029926	4.04E-08	1.37E-06
Dlg5	ENSMUSG00000021782	discs, large homolog 5 (Drosophila) [Source:MGI Symbol;Acc:MGI:1918478]	0.437788652	2.933780583	0.354198026	0.818591042	3.94786435	0.480675009	0.798958144	5.358734992	1.06521234	0.805915897	3.345184063	0.719951923	1.0868975	3.403258087	0.918623532	4	3.659306697	0.084932801	3.615992834	0.373885704	9.671385646	3.99E-22	3.44E-19
C530008M17Rik	ENSMUSG00000036377	RIKEN cDNA C530008M17 gene [Source:MGI Symbol;Acc:MGI:2444817]	1.082270227	4.245585341	0.522375283	0.960061667	3.400685783	0.396904818	1.149084827	4.578903809	0.837280557	0.495054074	2.284647596	0.719106904				3	3.77311101	0.283099258	3.615134929	0.46612896	7.755653991	8.79E-15	1.73E-12
Zscan18	ENSMUSG00000070822	zinc finger and SCAN domain containing 18 [Source:MGI Symbol;Acc:MGI:3643810]	0.398100732	1.610268968	0.246803341	1.334667778	4.529494909	0.583397742	1.049735406	5.00670153	0.957889384	0.782327436	3.703109244	0.798788225				3	16.47788202	2.561849064	3.613886648	0.892410005	4.049581051	5.13E-05	0.00051742
Gm22069	ENSMUSG00000096202	predicted gene, 22069 [Source:MGI Symbol;Acc:MGI:5451846]				0.952884167	3.608706353	0.427281855										0	0	0	3.608706353	0.653668	5.520702177	3.38E-08	1.17E-06
CT025557.1			1.085645076	3.607768379	0.432928815													0	0	0	3.607768379	0.657973263	5.483153468	4.18E-08	1.40E-06
Ccdc67	ENSMUSG00000039977	coiled-coil domain containing 67 [Source:MGI Symbol;Acc:MGI:2443026]	1.030269455	4.086286298	0.498674226	0.707817917	2.788137148	0.317926588	1.214253035	7.808412571	2.013896639	0.282100769	0.937603878	0.397728317				3	24.35742881	3.800528628	3.606327985	1.062633325	3.393765188	0.000689388	0.004098105
Mir541	ENSMUSG00000076052	microRNA 541 [Source:MGI Symbol;Acc:MGI:3619430]				1.630559167	3.604953093	0.426717798										0	0	0	3.604953093	0.653236403	5.518604105	3.42E-08	1.18E-06
Gm5640	ENSMUSG00000079534	predicted gene 5640 [Source:MGI Symbol;Acc:MGI:3645126]	1.969505455	4.94616489	0.637367287				0.64262543	2.831670079	0.456456891	0.34034	1.247262119	0.418870873	1.1234525	6.342036362	2.220408059	3	18.20572466	3.339468137	3.603404013	1.020178891	3.532129554	0.000412227	0.002729391
Gm16585	ENSMUSG00000089657	predicted gene 16585 [Source:MGI Symbol;Acc:MGI:4415005]	1.789577424	3.602809007	0.432290244													0	0	0	3.602809007	0.657487828	5.479658864	4.26E-08	1.42E-06
Gm11631	ENSMUSG00000084079	predicted gene 11631 [Source:MGI Symbol;Acc:MGI:3650476]	0.823526667	3.597772108	0.431642591													0	0	0	3.597772108	0.656995122	5.476101701	4.35E-08	1.45E-06
Grtp1	ENSMUSG00000038515	GH regulated TBC protein 1 [Source:MGI Symbol;Acc:MGI:1914040]	0.327703848	1.250502706	0.228424607	0.640951944	3.468924591	0.406670944	1.041962814	4.026622588	0.697496127	0.647116667	3.093878461	0.669384033	2.183505417	9.943041547	4.885983058	4	23.95484104	2.871996084	3.597300966	0.870729348	4.131365243	3.61E-05	0.000392541
Pgap1	ENSMUSG00000073678	post-GPI attachment to proteins 1 [Source:MGI Symbol;Acc:MGI:2443342]	0.654851986	2.818001326	0.342306293	1.106778899	7.447346936	1.311452997	1.01771758	1.827135226	0.318811823	1.332537051	3.130971361	0.701540307				3	19.31505451	2.888854088	3.591755952	0.937475079	3.831308194	0.000127464	0.001083653
Gm5380	ENSMUSG00000081255	predicted gene 5380 [Source:MGI Symbol;Acc:MGI:3643773]	1.251251212	3.589039053	0.430521826													0	0	0	3.589039053	0.656141621	5.469915244	4.50E-08	1.49E-06
Tmem66	ENSMUSG00000031532	transmembrane protein 66 [Source:MGI Symbol;Acc:MGI:1915137]	0.897270623	4.142903901	0.506994173	1.195952917	3.711700995	0.442989412	1.107728955	3.873884204	0.662004638	0.492688718	3.251350131	0.700608837	0.81701375	2.618297301	0.70377422	4	0.49524931	0	3.581853982	0.34122334	10.49709547	8.91E-26	1.02E-22
Gm11719	ENSMUSG00000081995	predicted gene 11719 [Source:MGI Symbol;Acc:MGI:3649217]	1.139331515	3.575130637	0.4287425													0	0	0	3.575130637	0.654784316	5.460012633	4.76E-08	1.56E-06
Gm5108	ENSMUSG00000094719	predicted gene 5108 [Source:MGI Symbol;Acc:MGI:3645064]	0.660915379	3.5677961	0.427806964													0	0	0	3.5677961	0.65406954	5.454765709	4.90E-08	1.60E-06
Rsph9	ENSMUSG00000023966	radial spoke head 9 homolog (Chlamydomonas) [Source:MGI Symbol;Acc:MGI:1922814]	0.886780833	2.028443688	0.273975085	1.865384167	5.740806799	0.842575629	1.599874039	2.877126434	0.464089275	0.916864615	2.236473842	0.526563137	1.657732083	6.543023242	2.338122965	4	18.6310012	2.172424091	3.565393194	0.764285744	4.66500026	3.09E-06	5.33E-05
Zkscan16	ENSMUSG00000038630	zinc finger with KRAB and SCAN domains 16 [Source:MGI Symbol;Acc:MGI:3510405]	0.827085909	4.540115949	0.56858346	2.201502708	4.764769934	0.628954167	1.454570278	1.557113193	0.291934716							2	16.08317601	3.372710802	3.564124608	1.134827857	3.140674231	0.001685594	0.008316041
Col6a5	ENSMUSG00000091345	collagen, type VI, alpha 5 [Source:MGI Symbol;Acc:MGI:3648134]	1.595443636	2.371132487	0.30089804	1.529480833	2.726126544	0.31080278	2.243381769	6.660794723	1.525510741							2	10.10087721	1.992415244	3.560843451	0.930692186	3.826016275	0.000130234	0.001105386
AF357341	ENSMUSG00000065022	snoRNA AF357341 [Source:MGI Symbol;Acc:MGI:3510328]				0.8016625	3.560045314	0.420014378										0	0	0	3.560045314	0.648085162	5.493175159	3.95E-08	1.35E-06
Ghsr	ENSMUSG00000051136	growth hormone secretagogue receptor [Source:MGI Symbol;Acc:MGI:2441906]	1.299437242	5.732440487	0.787301694	0.967052222	4.218760999	0.52676483	0.288636124	2.006226564	0.339003643	0.541301282	2.568403318	0.576403148				3	14.77543987	2.101873492	3.557173393	0.813894148	4.37056023	1.24E-05	0.000166482
Gm25187	ENSMUSG00000065840	predicted gene, 25187 [Source:MGI Symbol;Acc:MGI:5454964]				0.802218333	3.556256045	0.419452595										0	0	0	3.556256045	0.6476516	5.491001715	4.00E-08	1.36E-06
Thsd7b	ENSMUSG00000042581	thrombospondin, type I, domain containing 7B [Source:MGI Symbol;Acc:MGI:2443925]	0.459951273	2.508551778	0.312872375	1.5005	7.290233134	1.263213888	0.880497624	2.681386261	0.432088563	0.805938769	2.485915668	0.827190877				3	15.67918238	2.493900435	3.555686336	0.88899833	3.999654687	6.34E-05	0.000616273
Hmgn5	ENSMUSG00000031245	high-mobility group nucleosome binding domain 5 [Source:MGI Symbol;Acc:MGI:1355295]	2.611235341	8.340885772	1.442828507	0.433310833	1.047372922	0.178828282	0.989149824	2.174282806	0.359667193	0.700042308	2.309281131	0.536905765	2.337727083	5.132584129	1.589589633	4	38.89351978	4.482983944	3.551058562	1.024016848	3.467773572	0.000524789	0.003304765
Fkbp11	ENSMUSG00000003355	FK506 binding protein 11 [Source:MGI Symbol;Acc:MGI:1913370]	1.189588576	3.802074862	0.458639182	0.765969722	3.234886889	0.373984597	1.038185273	3.7211441	0.627885067							2	0	0	3.546836313	0.393843713	9.005694889	2.14E-19	9.24E-17
2210016F16Rik	ENSMUSG00000021550	RIKEN cDNA 2210016F16 gene [Source:MGI Symbol;Acc:MGI:1917403]	0.148319066	0.475843538	0.204543715	0.793828125	4.636731951	0.603876056	1.062964386	3.951377256	0.679840031	0.454195897	2.511340233	0.583448261	1.771332292	7.596224992	3.077718232	4	38.37944591	5.007059568	3.537127117	1.085604507	3.258209683	0.001121175	0.006027662
Atic	ENSMUSG00000026192	5-aminoimidazole-4-carboxamide ribonucleotide formyltransferase/IMP cyclohydrolase [Source:MGI Symbol;Acc:MGI:1351352]	0.464479879	4.126638001	0.504592181	1.004170208	3.435266257	0.40182962	0.951852557	4.622342877	0.849036251	1.036239316	2.203551419	0.529334555				3	4.896501825	0.441971155	3.529637172	0.497168112	7.099484237	1.25E-12	1.48E-10
Snord14a	ENSMUSG00000064741	small nucleolar RNA, C/D box 14A [Source:MGI Symbol;Acc:MGI:3851608]				1.055415	3.520522326	0.414184269										0	0	0	3.520522326	0.643571495	5.470289396	4.49E-08	1.49E-06
Gm514	ENSMUSG00000086228	predicted gene 514 [Source:MGI Symbol;Acc:MGI:2685360]	0.952011121	4.154255302	0.508676037				1.514335535	2.910567976	0.469781906							1	0.948225866	0.284150112	3.516775019	0.621647036	5.657189391	1.54E-08	5.94E-07
Sim1	ENSMUSG00000019913	single-minded homolog 1 (Drosophila) [Source:MGI Symbol;Acc:MGI:98306]	3.00658053	13.28877181	3.353919233	1.499400278	2.199232693	0.256737332	0.475794291	2.73070972	0.439939836	0.515303846	1.369415211	0.430931457	0.269162292	1.53375063	0.634569207	4	39.27431276	4.635111837	3.515432227	1.046106867	3.360490536	0.000778042	0.004519939
Gm15970	ENSMUSG00000089705	predicted gene 15970 [Source:MGI Symbol;Acc:MGI:3801995]	0.665363561	3.505720973	0.41996608													0	0	0	3.505720973	0.6480479	5.409663352	6.31E-08	2.00E-06
Arxes1	ENSMUSG00000048355	adipocyte-related X-chromosome expressed sequence 1 [Source:MGI Symbol;Acc:MGI:1923469]	0.479719394	1.419829471	0.236498869	1.4018575	4.699853063	0.616153881				0.58710359	2.330792663	0.540024986	1.4044	6.86497855	2.534340117	3	20.19013503	3.38507897	3.495865702	1.026112549	3.406902785	0.000657045	0.003951467
Gm14261	ENSMUSG00000085322	predicted gene 14261 [Source:MGI Symbol;Acc:MGI:3649583]	1.409263182	3.494340564	0.418543517													0	0	0	3.494340564	0.646949393	5.401257972	6.62E-08	2.09E-06
Gm13252	ENSMUSG00000084105	predicted gene 13252 [Source:MGI Symbol;Acc:MGI:3651953]	1.310932121	3.492489365	0.418312552													0	0	0	3.492489365	0.646770865	5.399886657	6.67E-08	2.10E-06
Trim66	ENSMUSG00000031026	tripartite motif-containing 66 [Source:MGI Symbol;Acc:MGI:2152406]	0.453687596	2.386852328	0.30223366	0.62301963	3.335880049	0.38780965	0.83100584	4.338197404	0.774151046	1.115949744	4.812255956	1.093937891				3	5.759093203	0.577572085	3.491437931	0.533720057	6.541702687	6.08E-11	4.66E-09
Dnaaf3	ENSMUSG00000055809	dynein, axonemal assembly factor 3 [Source:MGI Symbol;Acc:MGI:3588207]	0.970168	2.86499934	0.347075753	0.342542024	1.783934899	0.222274817	1.724945274	6.834294175	1.594375168							2	14.29728264	2.830327098	3.49026832	1.073151809	3.252352826	0.001144539	0.006126214
Arfgap3	ENSMUSG00000054277	ADP-ribosylation factor GTPase activating protein 3 [Source:MGI Symbol;Acc:MGI:1913501]	0.271047356	1.706117574	0.252479609	0.570871845	3.24537929	0.37540113	0.755995859	4.240174948	0.749419484	0.610441282	4.83259066	1.100066801	0.940465	4.399785847	1.272075799	4	13.13870725	1.355796104	3.489490088	0.637297696	5.475447515	4.36E-08	1.45E-06
Gm10069	ENSMUSG00000059659	predicted gene 10069 [Source:MGI Symbol;Acc:MGI:3641875]	1.322795303	3.442558116	0.41212906	1.327585	4.224838898	0.527833983	0.43987498	2.88808385	0.46594727							2	0.69860698	0	3.487719573	0.393227942	8.869460185	7.35E-19	2.82E-16
DQ267101	ENSMUSG00000064496	snoRNA DQ267101 [Source:MGI Symbol;Acc:MGI:5439874]				2.185040833	3.474281346	0.407445799										0	0	0	3.474281346	0.638314812	5.442896328	5.24E-08	1.69E-06
Slc12a7	ENSMUSG00000017756	solute carrier family 12, member 7 [Source:MGI Symbol;Acc:MGI:1342283]	0.590351572	2.37824819	0.301501525	1.022384167	2.772369961	0.316100056	1.328893922	3.393323448	0.559288908	1.3496	5.081739824	1.203533038	1.860765208	7.846699918	5.016479958	4	9.563816697	0.901525042	3.460698398	0.579179533	5.975173843	2.30E-09	1.15E-07
Nxn	ENSMUSG00000020844	nucleoredoxin [Source:MGI Symbol;Acc:MGI:109331]	0.564231876	3.241823144	0.38816854	0.434734375	1.092832169	0.180855201	1.432881945	2.177257123	0.360047866	1.101346026	5.355892747	1.269570116	1.920665625	9.547156859	5.18012862	4	27.68374315	2.970459794	3.454269486	0.886010764	3.89867666	9.67E-05	0.000869428
Gm16494	ENSMUSG00000091775	predicted gene 16494 [Source:MGI Symbol;Acc:MGI:3641930]				0.861369167	3.453562855	0.404455498										0	3.55E-15	0	3.453562855	0.635968158	5.430402157	5.62E-08	1.80E-06
Fbln5	ENSMUSG00000021186	fibulin 5 [Source:MGI Symbol;Acc:MGI:1346091]	0.845765877	2.745895872	0.335142234	1.125205128	3.829902048	0.461560775	1.311423849	4.208607692	0.741575222	0.219924872	0.396349326	0.385233779	2.435932083	8.321078269	3.539449802	4	28.39811566	3.50237783	3.447702718	0.93342871	3.693589753	0.00022111	0.001681525
Gm12074	ENSMUSG00000083895	predicted gene 12074 [Source:MGI Symbol;Acc:MGI:3650755]	0.654134167	3.444610378	0.412381457													0	0	0	3.444610378	0.642169337	5.364021886	8.14E-08	2.52E-06
BC021767	ENSMUSG00000085006	cDNA sequence BC021767 [Source:MGI Symbol;Acc:MGI:3615512]	0.96837203	3.169068584	0.379839583				1.40091309	3.930295428	0.674952971							1	0	0	3.44319271	0.493007288	6.984060471	2.87E-12	2.97E-10
DXBay18	ENSMUSG00000071745	DNA segment, Chr X, Baylor 18 [Source:MGI Symbol;Acc:MGI:99870]	1.347498333	4.206533933	0.516481226	0.44742	1.691623441	0.215590778	1.259262778	5.103739385	0.986745134	0.34034	1.247262119	0.418870873	1.1234525	6.342036362	2.220408059	4	25.69667025	2.97787168	3.443176844	0.864411118	3.983263026	6.80E-05	0.000654545
Katnal2	ENSMUSG00000025420	katanin p60 subunit A-like 2 [Source:MGI Symbol;Acc:MGI:1924234]	1.234186182	3.477670411	0.416468079	0.411301875	1.689974783	0.21547463	1.348348978	5.152384948	1.001419103	0.825501045	4.041853312	0.883464318				3	13.87377824	1.864102632	3.434866396	0.782711146	4.388421465	1.14E-05	0.000156182
Gm17511	ENSMUSG00000090460	predicted gene, 17511 [Source:MGI Symbol;Acc:MGI:4937145]	0.802206667	3.433966441	0.411074044													0	3.55E-15	0	3.433966441	0.641150563	5.355943893	8.51E-08	2.60E-06
Timm22	ENSMUSG00000020843	translocase of inner mitochondrial membrane 22 [Source:MGI Symbol;Acc:MGI:1929742]	0.567107235	2.391700575	0.302647368	1.113835417	5.158632992	0.710380455	0.684599673	4.998122136	0.955364816	0.189735983	1.178539183	0.435526587	1.003855139	3.964043913	1.125551349	4	20.20373073	2.447555019	3.429509537	0.790357755	4.339186291	1.43E-05	0.000186885
Gm5607	ENSMUSG00000047935	predicted gene 5607 [Source:MGI Symbol;Acc:MGI:3645522]	0.643465177	3.401758905	0.407142582	0.696012262	3.031189621	0.347393292	0.817730623	4.368789278	0.781985253							2	0.326382542	0	3.427451888	0.388851389	8.814297649	1.20E-18	4.53E-16
Pgrmc1	ENSMUSG00000006373	progesterone receptor membrane component 1 [Source:MGI Symbol;Acc:MGI:1858305]	0.812528409	3.748794385	0.451455005	0.622588611	2.384374613	0.27441687	1.674518971	4.607700669	0.845061303	1.494613077	3.518615506	0.757151882	1.35202	3.847981517	1.065205175	4	5.188435017	0.270441763	3.42614081	0.413842532	8.27885136	1.24E-16	3.10E-14
Hsdl1	ENSMUSG00000034189	hydroxysteroid dehydrogenase like 1 [Source:MGI Symbol;Acc:MGI:1919802]	0.463348303	2.529152313	0.314725578	1.102641389	3.733419038	0.446358025	1.170832262	5.678064152	1.168870334	0.594018974	2.557744743	0.574695728				3	7.665012268	0.890477154	3.421192505	0.603475431	5.669149611	1.44E-08	5.57E-07
Plxnc1	ENSMUSG00000074785	plexin C1 [Source:MGI Symbol;Acc:MGI:1890127]	0.853273121	4.202534247	0.515880626	1.247220083	4.337032119	0.547846148	0.914963291	3.850373393	0.656663356	1.16617086	1.674809612	0.475594819	0.714763958	2.8458543	2.073248433	4	9.147612759	0.914650228	3.420156641	0.570433411	5.995715845	2.03E-09	1.02E-07
Rwdd2a	ENSMUSG00000032417	RWD domain containing 2A [Source:MGI Symbol;Acc:MGI:1916769]	1.482797702	5.417826745	0.72465835	0.602597222	1.667424297	0.213897318	2.201988612	5.364625668	1.067070218	0.639268462	1.722252574	0.462948721				3	23.71873011	3.503078229	3.418443359	1.011949887	3.378075735	0.00072995	0.004292371
Apoc1	ENSMUSG00000040564	apolipoprotein C-I [Source:MGI Symbol;Acc:MGI:88053]	1.979566515	4.68314054	0.592139755	0.780171111	2.60276942	0.297107836	2.577148954	4.666933328	0.861218986	1.253908718	3.707659492	0.799842001	0.322234167	1.876416753	0.552204178	4	10.52091548	0.972788536	3.41799397	0.559752067	6.10626413	1.02E-09	5.58E-08
Slc32a1	ENSMUSG00000037771	solute carrier family 32 (GABA vesicular transporter), member 1 [Source:MGI Symbol;Acc:MGI:1194488]	0.629124242	3.409755302	0.408115217	1.691231667	5.207132181	0.720854022	0.737123194	0.89087287	0.243965686	0.630854615	2.655088475	0.590553123	1.466349167	5.819711669	1.931663454	4	28.22775264	3.292414282	3.411789872	0.894020876	3.816230654	0.000135506	0.001137997
Txndc15	ENSMUSG00000021497	thioredoxin domain containing 15 [Source:MGI Symbol;Acc:MGI:1916922]	0.458400152	2.900878282	0.350769924	0.72839	2.976671912	0.340569649	0.956573222	6.587749256	1.497047621	0.714624103	2.500473797	0.565642948				3	8.567759438	1.026575474	3.410552405	0.634770859	5.37288749	7.75E-08	2.41E-06
Spata31d1b	ENSMUSG00000091311	spermatogenesis associated 31 subfamily D, member 1B [Source:MGI Symbol;Acc:MGI:3646080]	1.470821288	3.409141385	0.408040463													0	0	0	3.409141385	0.63878045	5.33695323	9.45E-08	2.83E-06
Pgd	ENSMUSG00000028961	phosphogluconate dehydrogenase [Source:MGI Symbol;Acc:MGI:97553]	0.177757311	0.578045391	0.206467097	0.938001875	3.665858153	0.435943406	0.655793274	5.790244372	1.20670908	0.948317949	4.236977598	0.931255759	0.5173925	3.301431382	0.887590966	4	33.69758812	4.237864361	3.403588122	0.994449416	3.422585472	0.000620286	0.003781844
Proca1	ENSMUSG00000044122	protein interacting with cyclin A1 [Source:MGI Symbol;Acc:MGI:1918274]	1.872131364	4.248905797	0.522878954	0.90079125	2.970832233	0.339846076	1.512316571	3.539379432	0.589070165	0.886645641	3.003378557	0.652140246				3	0.827229083	0	3.39865418	0.351668221	9.664376749	4.27E-22	3.46E-19
Rab27a	ENSMUSG00000032202	RAB27A, member RAS oncogene family [Source:MGI Symbol;Acc:MGI:1861441]	0.600383258	3.225282372	0.386258345	1.477475926	7.215497834	1.240628677	1.271919363	4.188824716	0.736689157	0.377194017	1.729540072	0.484020396	0.247025833	1.361806663	0.479243266	4	25.12735024	3.08296535	3.398625937	0.863090952	3.937737881	8.23E-05	0.000762803
Lpin1	ENSMUSG00000020593	lipin 1 [Source:MGI Symbol;Acc:MGI:1891340]	0.12470525	0.719546979	0.209745872	0.700646667	4.5005139	0.577945684	0.656093122	5.079412406	0.979459095	0.315907692	1.069466679	0.424000444	1.254688333	8.740885386	6.376232504	4	37.37382246	4.916471741	3.398550227	1.102642977	3.082185529	0.002054867	0.009708073
2700094K13Rik	ENSMUSG00000076437	RIKEN cDNA 2700094K13 gene [Source:MGI Symbol;Acc:MGI:1919907]	0.759276313	4.955110517	0.63894895	0.689130556	2.687938493	0.306495434	1.416664919	4.980172936	0.950097098	-0.057071795	-0.153262452	0.370990453	0.967424583	5.043619625	1.548438682	4	38.81160372	5.09823165	3.397866446	1.079613729	3.147298293	0.001647868	0.008169461
Dlx1	ENSMUSG00000041911	distal-less homeobox 1 [Source:MGI Symbol;Acc:MGI:94901]	1.368546667	3.034073381	0.364886111	1.327559167	3.673277231	0.437077773	1.654770991	4.265570162	0.755772578	-0.023478718	-0.04648408	0.370323934	1.889006667	7.702568683	3.088959836	4	34.03358028	4.282356768	3.393757385	1.012143497	3.353039757	0.000799292	0.004609443
Maged2	ENSMUSG00000025268	melanoma antigen, family D, 2 [Source:MGI Symbol;Acc:MGI:1933391]	0.450594242	2.216321826	0.288216132	1.511793205	5.275096075	0.73569596	1.070915646	4.054405644	0.704099529	0.90631	3.437014681	0.739414845	1.100105	2.399443312	0.653858195	4	10.94030401	1.052166433	3.390888109	0.575521404	5.891854035	3.82E-09	1.76E-07
Tspan6	ENSMUSG00000067377	tetraspanin 6 [Source:MGI Symbol;Acc:MGI:1926264]	0.866571667	3.207199576	0.384181251	1.315086667	3.449931741	0.40393326	1.482013441	2.808583544	0.45262707	1.525938205	4.230900016	0.931567828	1.184203333	4.849827256	2.095846745	4	1.091034242	0	3.388554045	0.336364705	10.07404759	7.20E-24	7.40E-21
Gpx3	ENSMUSG00000018339	glutathione peroxidase 3 [Source:MGI Symbol;Acc:MGI:105102]	2.187041515	5.773586309	0.795755711	1.664686667	2.292022158	0.265419439	3.164438317	3.901387731	0.668294267	2.931155385	5.067863093	1.172857546	0.114054167	0.433809242	0.40071557	4	32.10695008	3.846819414	3.388167306	0.947155184	3.577203994	0.000347289	0.002396022
Gm8835	ENSMUSG00000092457	predicted gene 8835 [Source:MGI Symbol;Acc:MGI:3646857]	1.253390606	3.386786329	0.405327546													0	3.55E-15	0	3.386786329	0.636653396	5.319670565	1.04E-07	3.09E-06
4930564G21Rik	ENSMUSG00000084764	RIKEN cDNA 4930564G21 gene [Source:MGI Symbol;Acc:MGI:1922571]	1.718343535	3.382074638	0.404758032													0	0	0	3.382074638	0.636205967	5.316005844	1.06E-07	3.14E-06
Gm13565	ENSMUSG00000087681	predicted gene 13565 [Source:MGI Symbol;Acc:MGI:3649651]	1.124036515	3.380840703	0.404609014													0	0	0	3.380840703	0.636088842	5.31504482	1.07E-07	3.15E-06
Gm16084	ENSMUSG00000086060	predicted gene 16084 [Source:MGI Symbol;Acc:MGI:3801938]	1.543889848	3.378033163	0.404270161													0	0	0	3.378033163	0.635822429	5.312856249	1.08E-07	3.18E-06
Gm11765	ENSMUSG00000081391	predicted gene 11765 [Source:MGI Symbol;Acc:MGI:3651002]	1.273435	3.373484848	0.403721803													0	0	0	3.373484848	0.635391063	5.309304843	1.10E-07	3.23E-06
A230065H16Rik	ENSMUSG00000087075	RIKEN cDNA A230065H16 gene [Source:MGI Symbol;Acc:MGI:2685744]	1.291501364	4.062152805	0.495162614				2.707757179	3.214940288	0.524618233	0.999383333	2.714147104	0.600462488				2	0.573391549	0	3.37179148	0.422914478	7.972750186	1.55E-15	3.31E-13
Rps12-ps9	ENSMUSG00000069862	ribosomal protein S12, pseudogene 9 [Source:MGI Symbol;Acc:MGI:3704324]	0.890328788	3.963056858	0.480961439	1.39361	2.917013916	0.333244535										1	0.599786384	0.139999932	3.369427911	0.51823358	6.501755269	7.94E-11	5.89E-09
Gm13078	ENSMUSG00000046435	predicted gene 13078 [Source:MGI Symbol;Acc:MGI:3650231]	1.302245909	3.368913955	0.403171468													0	3.55E-15	0	3.368913955	0.634957847	5.305728515	1.12E-07	3.28E-06
Znhit6	ENSMUSG00000074182	zinc finger, HIT type 6 [Source:MGI Symbol;Acc:MGI:1916996]	1.367687121	4.042757374	0.492355502	1.890165208	6.868025198	1.138677867	0.462451594	1.311219794	0.271190476	0.658241538	1.799679278	0.471470332				3	27.59419772	4.06270793	3.368657625	1.076402793	3.129551174	0.001750736	0.008562509
Gm25814	ENSMUSG00000064688	predicted gene, 25814 [Source:MGI Symbol;Acc:MGI:5455591]				0.32442	3.366533061	0.39208984										0	3.55E-15	0	3.366533061	0.626170776	5.376381639	7.60E-08	2.37E-06
Scarna2	ENSMUSG00000088185	small Cajal body-specific RNA 2 [Source:MGI Symbol;Acc:MGI:3819484]	1.115522879	3.363820522	0.402559097													0	0	0	3.363820522	0.634475451	5.301734715	1.15E-07	3.34E-06
Wdr93	ENSMUSG00000039099	WD repeat domain 93 [Source:MGI Symbol;Acc:MGI:3646885]	1.14781852	3.562896532	0.427183083	0.993195926	4.339949401	0.548373506	0.818833933	2.320706768	0.379025257							2	4.234564552	0.593820704	3.355967202	0.588964501	5.698080604	1.21E-08	4.80E-07
Ccdc113	ENSMUSG00000036598	coiled-coil domain containing 113 [Source:MGI Symbol;Acc:MGI:3606076]	1.204579276	3.755357103	0.452334427	0.951316905	3.87080103	0.468122252	1.651121134	5.089878288	0.982589407	0.418827179	0.99714869	0.401328457				3	17.09126151	2.488948813	3.350810358	0.872969861	3.838403258	0.000123837	0.001058909
Gm10916	ENSMUSG00000078125	predicted gene 10916 [Source:MGI Symbol;Acc:MGI:3779123]	0.891618788	3.34666155	0.400502937													0	0	0	3.34666155	0.632853014	5.288213024	1.24E-07	3.58E-06
AI846148	ENSMUSG00000024970	expressed sequence AI846148 [Source:MGI Symbol;Acc:MGI:2147611]	0.277468829	1.932815572	0.26721066	0.674332396	6.037231728	0.915311134	0.752054738	1.928300377	0.329985918	0.681269872	4.09926632	0.9042315				3	18.17661992	2.507772831	3.344557297	0.877743477	3.810404049	0.00013874	0.001159978
Smyd3	ENSMUSG00000055067	SET and MYND domain containing 3 [Source:MGI Symbol;Acc:MGI:1916976]	0.427586667	3.828860236	0.462289137	1.076024	4.859266802	0.647900861	0.634001595	3.877311172	0.662785905	0.389425064	0.917795177	0.414760274				3	18.1499044	2.715309689	3.332492543	0.902571031	3.69222192	0.000222303	0.001688736
Zfhx4	ENSMUSG00000025255	zinc finger homeodomain 4 [Source:MGI Symbol;Acc:MGI:2137668]	0.923299369	3.858079114	0.466299918	1.667947778	4.593041618	0.595474975	0.799511863	3.178163535	0.517703009	1.23706	5.244571949	1.234654398	0.069831667	0.169133015	0.39346173	4	30.18883608	3.706482229	3.330630215	0.930435475	3.579646635	0.000344059	0.002379239
Vmn2r-ps110	ENSMUSG00000089660	vomeronasal 2, receptor, pseudogene 110 [Source:MGI Symbol;Acc:MGI:3761529]	1.826413788	3.33054377	0.398581121													0	0	0	3.33054377	0.631332813	5.275416868	1.32E-07	3.79E-06
Slc7a3	ENSMUSG00000031297	solute carrier family 7 (cationic amino acid transporter, y+ system), member 3 [Source:MGI Symbol;Acc:MGI:1100521]	1.316206263	3.702942377	0.445353629	2.104755833	5.492366609	0.784434551	1.661906217	3.79741977	0.644752228	0.958820256	2.532173808	0.570628416	0.366288333	1.390057535	0.479991456	4	15.16759634	1.619379076	3.329237417	0.66300039	5.021471277	5.13E-07	1.19E-05
Bdh2	ENSMUSG00000028167	3-hydroxybutyrate dehydrogenase, type 2 [Source:MGI Symbol;Acc:MGI:1917022]	0.539810101	1.296718017	0.23052676	1.243320729	5.289294135	0.738820832	1.717133504	3.871143702	0.661380365	0.948137179	3.160894387	0.682483077				3	19.84960322	2.943569595	3.3255783	0.936671524	3.550421055	0.000384615	0.002596684
Dusp26	ENSMUSG00000039661	dual specificity phosphatase 26 (putative) [Source:MGI Symbol;Acc:MGI:1914209]	0.708589524	4.102354018	0.50102374	0.620936042	2.975938893	0.340478745	1.006648392	3.531520296	0.587435719	0.326705641	1.526889825	0.443112427	1.61293375	5.751450842	1.895760858	4	11.31235549	1.062832475	3.324866981	0.581234191	5.720356844	1.06E-08	4.30E-07
Gm9095	ENSMUSG00000082541	predicted gene 9095 [Source:MGI Symbol;Acc:MGI:3648597]	1.827982955	3.323684931	0.397766116													0	7.11E-15	0	3.323684931	0.630687019	5.269943463	1.36E-07	3.89E-06
1700001C02Rik	ENSMUSG00000029182	RIKEN cDNA 1700001C02 gene [Source:MGI Symbol;Acc:MGI:1922684]	1.247909621	3.260828706	0.390375443	0.661675833	2.083814456	0.246438545	2.34147379	9.706256439	2.99154685	0.327551538	0.714313743	0.403265252				3	27.01317759	3.811799445	3.322091548	1.072966844	3.096173537	0.001960356	0.009338316
Gtdc2	ENSMUSG00000066235	glycosyltransferase-like domain containing 2 [Source:MGI Symbol;Acc:MGI:2143424]	0.589197593	3.082764265	0.37020458	0.53008625	4.292066801	0.539762602	1.235625731	3.05784936	0.495635928	0.641430513	2.899189136	0.632921962				3	1.028356662	0	3.315866296	0.350253371	9.467050354	2.88E-21	1.86E-18
Arl10	ENSMUSG00000025870	ADP-ribosylation factor-like 10 [Source:MGI Symbol;Acc:MGI:1930788]	1.408054545	2.798663237	0.34036673	1.489374167	4.0627243	0.499843671	2.612386984	6.851613785	1.601346774	1.160988974	3.404002624	0.732357468	0.027255417	0.327208139	0.397028057	4	29.19093604	3.517794123	3.315739114	0.915098942	3.623366786	0.000290793	0.002078542
1700007K13Rik	ENSMUSG00000026831	RIKEN cDNA 1700007K13 gene [Source:MGI Symbol;Acc:MGI:1916577]	2.137038636	3.575258115	0.428758777	0.760716667	1.219254153	0.186944754	2.300136084	5.241497951	1.028661165	1.68781641	3.730738218	0.805206649				3	20.51093744	2.846441157	3.314629054	0.925729054	3.580560682	0.000342858	0.002372829
Gm13551	ENSMUSG00000083276	predicted gene 13551 [Source:MGI Symbol;Acc:MGI:3650818]	1.077779848	3.313896138	0.396605867													0	0	0	3.313896138	0.629766518	5.262102769	1.42E-07	4.03E-06
Gm6030	ENSMUSG00000062284	predicted gene 6030 [Source:MGI Symbol;Acc:MGI:3645112]				0.812105	3.311789332	0.384473251										0	7.11E-15	0	3.311789332	0.620059071	5.341086821	9.24E-08	2.78E-06
Hspa5	ENSMUSG00000026864	heat shock protein 5 [Source:MGI Symbol;Acc:MGI:95835]	0.999468504	4.645906213	0.585936884	1.043663	3.115370026	0.358172873	1.03112388	4.403797108	0.791017877	0.538123846	1.051720379	0.404822528	0.88235	3.678301088	1.007156862	4	16.68499352	1.813823614	3.309843989	0.695682403	4.757693993	1.96E-06	3.66E-05
AC122013.1			0.589401424	2.684098895	0.32915014				1.407010678	4.203820764	0.74039082							1	1.696294559	0.620006799	3.308658533	0.747717994	4.425008572	9.64E-06	0.000136073
1810009A15Rik	ENSMUSG00000071653	RIKEN cDNA 1810009A15 gene [Source:MGI Symbol;Acc:MGI:1913526]	0.856532803	2.977260677	0.358787537	0.539686944	4.571588708	0.591378975	1.16565805	4.431584782	0.798238898	0.032343077	0.074398456	0.370429383	1.284640417	4.963581614	1.512031569	4	31.73782158	4.037815016	3.303125249	0.972533674	3.396412215	0.000682755	0.004064513
Gm23346	ENSMUSG00000065750	predicted gene, 23346 [Source:MGI Symbol;Acc:MGI:5453123]				0.55258	3.297963869	0.382569441										0	3.55E-15	0	3.297963869	0.618521981	5.332007544	9.71E-08	2.90E-06
Snora5c	ENSMUSG00000065686	small nucleolar RNA, H/ACA box 5C [Source:MGI Symbol;Acc:MGI:3819509]				0.55258	3.297963869	0.382569441										0	3.55E-15	0	3.297963869	0.618521981	5.332007544	9.71E-08	2.90E-06
Itfg2	ENSMUSG00000001518	integrin alpha FG-GAP repeat containing 2 [Source:MGI Symbol;Acc:MGI:1915450]	0.195046705	0.865271224	0.213869915	0.611779028	4.541834863	0.585729821	1.0905452	3.334719116	0.547692072	0.82390641	1.538756565	0.444249278	1.68997	9.143167832	4.19204864	4	32.40479325	3.75767818	3.297029452	0.963111612	3.423309835	0.000618635	0.003775114
Klhdc8b	ENSMUSG00000032609	kelch domain containing 8B [Source:MGI Symbol;Acc:MGI:1925517]	0.444435808	1.945438734	0.268084872	0.506221944	2.489820417	0.285124442	1.729221109	3.371591436	0.554964931	1.448888974	7.288950433	2.030531361				3	13.23883597	1.630698717	3.292128172	0.749683117	4.391359628	1.13E-05	0.000155006
Syt10	ENSMUSG00000063260	synaptotagmin X [Source:MGI Symbol;Acc:MGI:1859546]	0.773643136	2.663967695	0.327227586	1.685515463	3.107319709	0.357129235	1.750949839	3.963562992	0.682676778	1.924216154	4.254752818	0.935972708	1.629559167	3.674203216	1.005787334	4	1.805167512	0	3.28730663	0.326449647	10.06987345	7.51E-24	7.40E-21
Gm5292	ENSMUSG00000059565	predicted gene 5292 [Source:MGI Symbol;Acc:MGI:3645663]	0.944604091	2.299729439	0.294942436	0.6206625	4.383944236	0.55636947										1	4.906679035	1.746319706	3.279120885	1.040218505	3.15233854	0.001619684	0.008052888
Gm17111	ENSMUSG00000090327	predicted gene 17111 [Source:MGI Symbol;Acc:MGI:4937938]	1.123422197	3.278861313	0.392481294													0	3.55E-15	0	3.278861313	0.626483275	5.233757138	1.66E-07	4.63E-06
Gm17195	ENSMUSG00000091534	predicted gene 17195 [Source:MGI Symbol;Acc:MGI:4938022]	0.793641667	3.278184799	0.392402081													0	0	0	3.278184799	0.626420051	5.233205405	1.67E-07	4.63E-06
Adcy6	ENSMUSG00000022994	adenylate cyclase 6 [Source:MGI Symbol;Acc:MGI:87917]	0.259432556	1.396933796	0.235347232	0.683766053	2.605293908	0.297381747	0.567435466	2.082690932	0.348199423	0.784082821	4.841362364	1.102718583	2.018214583	13.61808517	8.821808893	4	24.1251739	2.485919885	3.274800821	0.831402277	3.938888443	8.19E-05	0.00075995
Id4	ENSMUSG00000021379	inhibitor of DNA binding 4 [Source:MGI Symbol;Acc:MGI:99414]	0.255807424	1.35715246	0.233390781	1.10024	2.647534087	0.302004255	1.618932535	3.623995637	0.606897742	1.452960128	4.902547469	1.146196688	0.967606875	5.190990381	1.627159299	4	16.86961804	1.715369593	3.273606817	0.69203109	4.730433162	2.24E-06	4.10E-05
Ak7	ENSMUSG00000041323	adenylate kinase 7 [Source:MGI Symbol;Acc:MGI:1926051]	2.240486364	3.025422297	0.363950018	2.479048333	2.86434146	0.326900406	2.848121348	7.932896219	2.071530038	0.535977436	0.74148428	0.387437627				3	23.21984343	3.288797485	3.272912989	0.995573814	3.287463916	0.001010941	0.005548913
Dlec1	ENSMUSG00000038060	deleted in lung and esophageal cancer 1 [Source:MGI Symbol;Acc:MGI:2443671]	1.054923379	3.050431831	0.366663488	0.509834722	1.958978024	0.235924216	1.403569338	5.479241473	1.10362547							2	9.439929106	1.684190881	3.271915167	0.855261009	3.8256335	0.000130436	0.001106647
Mir374	ENSMUSG00000076269	microRNA 374 [Source:MGI Symbol;Acc:MGI:3629958]				0.894211667	3.262924748	0.377780112										0	0	0	3.262924748	0.614638196	5.308691792	1.10E-07	3.23E-06
9330101J02Rik	ENSMUSG00000049571	RIKEN cDNA 9330101J02 gene [Source:MGI Symbol;Acc:MGI:2444387]	1.234470758	2.89926082	0.350602397	2.492379583	5.365451224	0.755725715	1.707368364	3.051656585	0.49452314	0.541912821	2.056782848	0.502455025				3	8.738311159	1.011982157	3.257531303	0.617365942	5.276499852	1.32E-07	3.77E-06
Gm25323	ENSMUSG00000084504	predicted gene, 25323 [Source:MGI Symbol;Acc:MGI:5455100]				0.943861667	3.249512395	0.375960381										0	7.11E-15	0	3.249512395	0.613156082	5.299649615	1.16E-07	3.37E-06
Akd1	ENSMUSG00000091415	adenylate kinase domain containing 1 [Source:MGI Symbol;Acc:MGI:2685080]	1.410158134	3.649853364	0.438383045	0.830815833	2.684664405	0.306128968	0.821882839	3.864041824	0.659764649							2	0.970222405	0	3.249445623	0.376264394	8.636069932	5.82E-18	1.88E-15
Slit1	ENSMUSG00000025020	slit homolog 1 (Drosophila) [Source:MGI Symbol;Acc:MGI:1315203]	1.201818119	6.306311445	0.910671161	0.793835972	4.055381648	0.498601829	0.978483781	2.385542589	0.387999773	0.232442308	0.870040391	0.393911732	0.814854583	3.021669708	0.807183632	4	26.42165179	3.066929376	3.248122452	0.854862236	3.799585845	0.000144938	0.001203049
Sash1	ENSMUSG00000015305	SAM and SH3 domain containing 1 [Source:MGI Symbol;Acc:MGI:1917347]	0.123722071	0.751532411	0.210586106	0.743907278	3.943400441	0.479941136	0.612301795	2.798140769	0.450905018	0.746155641	3.752485511	0.81029227	1.925208333	6.16578919	2.120204928	4	27.01031572	3.032665109	3.245462369	0.865690176	3.74898833	0.000177549	0.001407132
Gm5084	ENSMUSG00000050765	predicted gene 5084 [Source:MGI Symbol;Acc:MGI:3647835]	0.939937576	3.242316625	0.388225679													0	0	0	3.242316625	0.623077587	5.203712495	1.95E-07	5.31E-06
Gm25411	ENSMUSG00000065694	predicted gene, 25411 [Source:MGI Symbol;Acc:MGI:5455188]				0.6948925	3.241510423	0.374878277										0	0	0	3.241510423	0.612273041	5.294223661	1.20E-07	3.47E-06
Gm12700	ENSMUSG00000082601	predicted gene 12700 [Source:MGI Symbol;Acc:MGI:3651090]	0.715152273	3.234422995	0.387312733													0	3.55E-15	0	3.234422995	0.622344545	5.197158099	2.02E-07	5.48E-06
2010204K13Rik	ENSMUSG00000063018	RIKEN cDNA 2010204K13 gene [Source:MGI Symbol;Acc:MGI:1922859]	1.705829394	6.718468139	1.006532769	1.438089167	4.412689967	0.561637505	1.343150158	3.188274101	0.519596194	0.816502051	1.557624817	0.446075006	0.20034875	0.72099704	0.415790401	4	33.9054356	4.086132998	3.233814533	0.966100648	3.347285339	0.000816072	0.004688222
Pdcd11	ENSMUSG00000025047	programmed cell death 11 [Source:MGI Symbol;Acc:MGI:1341788]	0.928487207	5.45983586	0.732818367	0.693014931	2.095287356	0.247437429	0.545643845	4.01839162	0.695548531	0.283818462	1.730963288	0.46388872				3	16.06865625	2.126795431	3.231689762	0.813465265	3.972744628	7.10E-05	0.000678772
Amt	ENSMUSG00000032607	aminomethyltransferase [Source:MGI Symbol;Acc:MGI:3646700]	0.321000788	1.731481845	0.254036613	1.075058333	4.576908153	0.592392828	0.550057773	3.60174306	0.602168586							2	10.70593172	2.025667401	3.228835631	0.912431216	3.538716755	0.000402077	0.002681023
Gm24610	ENSMUSG00000065204	predicted gene, 24610 [Source:MGI Symbol;Acc:MGI:5454387]				1.441281667	3.227169769	0.372945671										0	0	0	3.227169769	0.61069278	5.284440684	1.26E-07	3.64E-06
Ap1s2	ENSMUSG00000031367	adaptor-related protein complex 1, sigma 2 subunit [Source:MGI Symbol;Acc:MGI:1889383]	1.200905758	3.241173257	0.388093304	1.256420556	2.529503674	0.28927409	0.904264185	2.695398702	0.4343045	0.584298923	2.616730185	0.666613095	1.33137875	12.89335313	7.948459412	4	13.26029513	1.302465357	3.22661853	0.643956981	5.010611927	5.43E-07	1.24E-05
Gm11452	ENSMUSG00000082514	predicted gene 11452 [Source:MGI Symbol;Acc:MGI:3651351]	1.008646768	3.221807286	0.38585827													0	0	0	3.221807286	0.621174911	5.186634598	2.14E-07	5.75E-06
Ttc21a	ENSMUSG00000032514	tetratricopeptide repeat domain 21A [Source:MGI Symbol;Acc:MGI:1921302]	1.444893369	3.096680177	0.371740162	1.250588929	2.774053467	0.316294586	2.067101111	7.607206575	1.922669727	0.096801026	0.745747973	0.387635786				3	22.52748014	3.144180988	3.221291044	0.974092834	3.306965139	0.000943126	0.005253326
Mir434	ENSMUSG00000070133	microRNA 434 [Source:MGI Symbol;Acc:MGI:3619405]				1.4297825	3.220206903	0.372010416										0	3.55E-15	0	3.220206903	0.609926566	5.279663292	1.29E-07	3.72E-06
AL928963.1			1.329795152	3.21932847	0.385573156													0	7.11E-15	0	3.21932847	0.620945373	5.184559883	2.17E-07	5.80E-06
Rsph4a	ENSMUSG00000039552	radial spoke head 4 homolog A (Chlamydomonas) [Source:MGI Symbol;Acc:MGI:3027894]	1.88407899	3.394924703	0.406313119	1.760471111	3.244443578	0.375274617	1.407285769	4.418198151	0.794754522	1.008084872	2.123608058	0.511184885				3	3.523686179	0.201582385	3.219051544	0.415757811	7.742612305	9.74E-15	1.90E-12
Gm8674	ENSMUSG00000093976	predicted gene 8674 [Source:MGI Symbol;Acc:MGI:3645762]	1.130945152	3.21864488	0.385494568													0	0	0	3.21864488	0.620882089	5.183987328	2.17E-07	5.81E-06
Ighv1-37	ENSMUSG00000095923	immunoglobulin heavy variable 1-37 [Source:MGI Symbol;Acc:MGI:4439640]	1.998048182	3.21633188	0.385228781													0	0	0	3.21633188	0.620668012	5.182048728	2.19E-07	5.85E-06
Gm16303	ENSMUSG00000089834	predicted gene 16303 [Source:MGI Symbol;Acc:MGI:3826584]	1.020574848	3.212092707	0.384742152													0	7.11E-15	0	3.212092707	0.620275868	5.178490531	2.24E-07	5.93E-06
Ly6h	ENSMUSG00000022577	lymphocyte antigen 6 complex, locus H [Source:MGI Symbol;Acc:MGI:1346030]	1.070162197	5.737448889	0.788327513	1.488681875	3.949474004	0.480939842	1.766702904	2.293422381	0.375322502	1.030891795	3.21775394	0.693817048	0.345029583	1.185408572	0.456033889	4	19.79802968	2.11013871	3.211289417	0.729399851	4.402646112	1.07E-05	0.000148653
Gm23969	ENSMUSG00000065258	predicted gene, 23969 [Source:MGI Symbol;Acc:MGI:5453746]				0.616066667	3.206150063	0.370128452										0	0	0	3.206150063	0.608381831	5.269963532	1.36E-07	3.89E-06
Flywch2	ENSMUSG00000023911	FLYWCH family member 2 [Source:MGI Symbol;Acc:MGI:1924167]	0.744820909	2.419642789	0.305048075	0.583872083	3.485013018	0.409001734	1.994395264	4.124576734	0.720979767							2	2.733425486	0.29714515	3.203911343	0.496357061	6.454851951	1.08E-10	7.70E-09
Mttp	ENSMUSG00000028158	microsomal triglyceride transfer protein [Source:MGI Symbol;Acc:MGI:106926]	0.943849722	3.619114211	0.434393011	1.245686814	4.978852927	0.672411332	0.705437747	1.779067036	0.313713481	0.751066564	3.597256857	0.83942161	0.616000625	2.337229978	0.703715665	4	12.18057376	1.150638322	3.201439616	0.5868057	5.455706402	4.88E-08	1.59E-06
Smoc1	ENSMUSG00000021136	SPARC related modular calcium binding 1 [Source:MGI Symbol;Acc:MGI:1929878]	1.139756098	5.513186432	0.743272243	1.052634167	4.669639199	0.610256203	1.012335675	3.1595906	0.51424093	0.931042051	2.372906477	0.546215321	0.152055833	0.510368648	0.404001284	4	28.95552865	3.431754911	3.198630867	0.893558459	3.579654844	0.000344048	0.002379239
Dchs1	ENSMUSG00000036862	dachsous 1 (Drosophila) [Source:MGI Symbol;Acc:MGI:2685011]	0.443383508	1.653363435	0.24931485	0.555822738	2.087565821	0.246764553	0.874054598	7.228922314	1.757602843	0.815423077	3.390914853	0.729578396				3	17.0682477	2.180102611	3.195614803	0.838794401	3.809771261	0.000139095	0.00116107
Vmn2r59	ENSMUSG00000092032	vomeronasal 2, receptor 59 [Source:MGI Symbol;Acc:MGI:3643747]	1.029169242	3.193674602	0.382635329													0	3.55E-15	0	3.193674602	0.618575241	5.162952524	2.43E-07	6.33E-06
Tekt4	ENSMUSG00000024175	tektin 4 [Source:MGI Symbol;Acc:MGI:1919090]	1.470289659	4.166490074	0.510493937	0.876428472	4.950289709	0.666502827	0.733997956	1.658351737	0.301509098	0.706777436	2.229269461	0.525557733				3	15.22071773	1.973051034	3.191347442	0.785342121	4.063639726	4.83E-05	0.000493724
Gm5400	ENSMUSG00000080923	predicted gene 5400 [Source:MGI Symbol;Acc:MGI:3645346]	0.777227273	3.187708432	0.381955464													0	3.55E-15	0	3.187708432	0.618025456	5.157891801	2.50E-07	6.48E-06
Ehbp1l1	ENSMUSG00000024937	EH domain binding protein 1-like 1 [Source:MGI Symbol;Acc:MGI:3612340]	0.566327848	4.162611276	0.509917028	0.884957917	3.491225473	0.409904641	0.929235744	2.371179132	0.385990274	0.639227051	2.967890903	0.694182155	0.682005625	2.896250727	1.322297541	4	2.937078799	0	3.187692571	0.329901198	9.662567427	4.35E-22	3.46E-19
Prok2	ENSMUSG00000030069	prokineticin 2 [Source:MGI Symbol;Acc:MGI:1354178]	0.846313838	2.374189301	0.301157068	0.314546	1.037286004	0.178390203	1.481119495	3.995465553	0.690144819	1.14786359	4.061300018	0.90260772	1.006060324	5.890848152	1.984509255	4	22.85055375	2.335141663	3.186781099	0.778954611	4.091099857	4.29E-05	0.000451661
Rps12-ps19	ENSMUSG00000082481	ribosomal protein S12, pseudogene 19 [Source:MGI Symbol;Acc:MGI:3652063]	1.542070379	3.175538379	0.380572588													0	3.55E-15	0	3.175538379	0.616905656	5.147526771	2.64E-07	6.82E-06
Gm16195	ENSMUSG00000087308	predicted gene 16195 [Source:MGI Symbol;Acc:MGI:3801774]	2.052558485	3.171902531	0.380160475													0	3.55E-15	0	3.171902531	0.616571549	5.144419224	2.68E-07	6.92E-06
Gm6633	ENSMUSG00000092317	predicted gene 6633 [Source:MGI Symbol;Acc:MGI:3779618]	1.388394394	3.170601495	0.380013121													0	7.11E-15	0	3.170601495	0.616452043	5.143306006	2.70E-07	6.94E-06
Ddrgk1	ENSMUSG00000068290	DDRGK domain containing 1 [Source:MGI Symbol;Acc:MGI:1924256]	0.989128593	4.949093909	0.637884848	1.224454583	3.181671841	0.3668709	0.652096214	3.962803487	0.682499716	0.408087436	1.814078234	0.473096405	0.517135833	2.127115286	0.597825978	4	11.20099269	1.00322727	3.167861068	0.556037961	5.697202876	1.22E-08	4.81E-07
Sox1	ENSMUSG00000096014	SRY-box containing gene 1 [Source:MGI Symbol;Acc:MGI:98357]	0.619811301	3.18272155	0.381388168	0.387975833	2.504620208	0.286664372				1.840439231	8.408898351	2.774082823	0.071004167	0.710780653	0.41512551	3	21.36479637	3.049971289	3.164395458	0.975237742	3.244742612	0.001175568	0.006271211
Sgsm1	ENSMUSG00000042216	small G protein signaling modulator 1 [Source:MGI Symbol;Acc:MGI:107320]	0.902010364	4.148966016	0.507891785	1.208264792	2.816193899	0.321202408	1.160918248	2.710315574	0.436676158	0.474469667	3.29095182	0.789494416				3	1.698773836	0	3.161493809	0.340228862	9.292256355	1.51E-20	8.68E-18
Frem3	ENSMUSG00000042353	Fras1 related extracellular matrix protein 3 [Source:MGI Symbol;Acc:MGI:2685641]	1.322618333	5.45254792	0.73139821	0.568195417	2.125285939	0.250075163	0.477252168	2.236444628	0.367731277							2	12.09576396	2.067525992	3.154479961	0.91310114	3.454688449	0.000550929	0.003434882
Gm20426	ENSMUSG00000092247	predicted gene 20426 [Source:MGI Symbol;Acc:MGI:5141891]	0.770074242	3.147442748	0.3774003													0	0	0	3.147442748	0.614329146	5.123381768	3.00E-07	7.55E-06
Pnp	ENSMUSG00000021871	purine-nucleoside phosphorylase [Source:MGI Symbol;Acc:MGI:97365]	0.267250133	1.02763818	0.219358235	1.078387917	4.027812734	0.493959227	0.756860046	2.857237727	0.460734891	0.766407179	2.837910022	0.622222333	1.235921042	7.853285	4.181218912	4	21.6410964	2.357959898	3.146827298	0.795081941	3.957865389	7.56E-05	0.000712271
Gm26375	ENSMUSG00000095184	predicted gene, 26375 [Source:MGI Symbol;Acc:MGI:5456152]				0.623966667	3.141653912	0.3615991										0	3.55E-15	0	3.141653912	0.601331107	5.224499244	1.75E-07	4.84E-06
Gm26339	ENSMUSG00000076323	predicted gene, 26339 [Source:MGI Symbol;Acc:MGI:5456116]				0.4657625	3.137501538	0.361055904										0	7.11E-15	0	3.137501538	0.600879276	5.221517309	1.77E-07	4.92E-06
Dnaic2	ENSMUSG00000034706	dynein, axonemal, intermediate chain 2 [Source:MGI Symbol;Acc:MGI:2685574]	1.212843052	2.70812708	0.331463808	0.489450833	1.524745826	0.204408694	1.411651591	5.956494606	1.26414726							2	13.86367463	2.485230562	3.137299472	1.003248721	3.127140265	0.001765157	0.008610653
Gm16549	ENSMUSG00000090216	predicted gene 16549 [Source:MGI Symbol;Acc:MGI:4414969]	0.845957348	3.132612982	0.375737233													0	3.55E-15	0	3.132612982	0.612974088	5.110514525	3.21E-07	8.01E-06
Gm24253	ENSMUSG00000065635	predicted gene, 24253 [Source:MGI Symbol;Acc:MGI:5454030]				1.096355833	3.132207349	0.360364383										0	0	0	3.132207349	0.600303575	5.217705637	1.81E-07	5.01E-06
Ddc	ENSMUSG00000020182	dopa decarboxylase [Source:MGI Symbol;Acc:MGI:94876]	1.171177955	3.377567381	0.404213971	2.360011667	4.361501459	0.552280468	2.068463933	2.498942447	0.404290947	1.708662205	2.092513551	0.564649217	1.085762083	3.502452615	0.949760291	4	5.257958874	0.256961458	3.128064791	0.398211205	7.855290742	3.99E-15	8.09E-13
Tmem26	ENSMUSG00000060044	transmembrane protein 26 [Source:MGI Symbol;Acc:MGI:2143537]	1.351345519	5.54079704	0.748722371	0.779601667	3.083766731	0.354091349	0.345907525	3.012632132	0.487562683	0.381872949	1.14556573	0.415984594				3	16.65646242	2.18810813	3.127846889	0.818789054	3.820088792	0.000133404	0.001125163
Mir701	ENSMUSG00000076163	microRNA 701 [Source:MGI Symbol;Acc:MGI:3629658]				0.640148333	3.127413934	0.359739279										0	0	0	3.127413934	0.599782693	5.214245041	1.85E-07	5.09E-06
Wbp5	ENSMUSG00000042712	WW domain binding protein 5 [Source:MGI Symbol;Acc:MGI:109567]	0.410878424	0.81528555	0.212369848	0.954720833	2.612862334	0.298204522	2.008511608	4.239605745	0.749277521	0.558435385	2.793907147	0.614191321	0.80453625	7.260713001	2.788432062	4	24.73876349	2.597066594	3.124263921	0.817244449	3.822924615	0.000131878	0.001115223
Grpr	ENSMUSG00000031364	gastrin releasing peptide receptor [Source:MGI Symbol;Acc:MGI:95836]	0.998236758	2.978234964	0.358891151	1.547862333	3.946838791	0.480506332	0.326010761	1.907560287	0.327646032	0.508054615	3.885724306	0.850694229	1.093561458	3.834268534	1.851411143	4	6.219526611	0.387756552	3.120959958	0.440956117	7.077711001	1.47E-12	1.71E-10
1700003G13Rik	ENSMUSG00000085831	RIKEN cDNA 1700003G13 gene [Source:MGI Symbol;Acc:MGI:1919479]	0.695785051	3.11955375	0.374279224													0	0	0	3.11955375	0.611783642	5.099112722	3.41E-07	8.42E-06
Dzip1	ENSMUSG00000042156	DAZ interacting protein 1 [Source:MGI Symbol;Acc:MGI:1914311]	0.511751587	2.054420922	0.275869041	0.678357045	5.198661973	0.719017787	0.910159091	4.285864093	0.760876761	1.025306496	3.227383088	0.838823456	0.070639306	0.550287572	1.387370591	4	16.27874435	2.097595382	3.117779869	0.755131876	4.128788584	3.65E-05	0.000396757
Slit2	ENSMUSG00000031558	slit homolog 2 (Drosophila) [Source:MGI Symbol;Acc:MGI:1315205]	0.466842242	2.327720366	0.297255412	1.193168	4.142881267	0.513546514	0.526667344	1.430091616	0.280774732	1.021316769	3.765647718	0.83144621	1.325895787	6.643475074	4.363762727	4	14.86995703	1.492093483	3.117118205	0.670754139	4.647184452	3.36E-06	5.73E-05
Gm25856	ENSMUSG00000064720	predicted gene, 25856 [Source:MGI Symbol;Acc:MGI:5455633]				1.020993333	3.116989274	0.358383117										0	0	0	3.116989274	0.598651081	5.206687788	1.92E-07	5.24E-06
Hn1l	ENSMUSG00000024165	hematological and neurological expressed 1-like [Source:MGI Symbol;Acc:MGI:1196260]	0.428576894	2.361093913	0.30004974	0.349158056	0.815673211	0.169835214	1.192109148	4.959795692	0.944139769	1.507370513	5.062744356	1.171237048				3	25.86549328	3.351915905	3.115693125	0.994234662	3.133760314	0.001725818	0.008464883
Rgs16	ENSMUSG00000026475	regulator of G-protein signaling 16 [Source:MGI Symbol;Acc:MGI:108407]	0.408916414	0.968866279	0.217262907	0.545921905	1.021362984	0.177707288	2.459426563	3.246851698	0.530683082	2.823708291	5.677978852	1.408983095	2.947421528	16.59747877	18.63162623	4	32.54871119	3.389585898	3.113201445	0.968337073	3.214997682	0.001304456	0.006798632
Tex26	ENSMUSG00000029660	testis expressed 26 [Source:MGI Symbol;Acc:MGI:1923110]	1.299127121	5.630392511	0.766595371	0.725130278	2.460472707	0.28209778	0.637526188	1.592578142	0.295220117							2	15.35667725	2.638386296	3.110561561	1.011715881	3.074540608	0.00210827	0.009919606
Efcab1	ENSMUSG00000068617	EF hand calcium binding domain 1 [Source:MGI Symbol;Acc:MGI:1914043]	0.421122045	1.393615566	0.23518188	1.441258667	3.106552691	0.35702994	1.487942924	4.204224992	0.740490783	1.730061667	4.271744339	0.970520298				3	13.03237695	1.607987699	3.101158804	0.73223755	4.235181334	2.28E-05	0.000272683
Ankrd55	ENSMUSG00000049985	ankyrin repeat domain 55 [Source:MGI Symbol;Acc:MGI:1924568]	1.008493074	3.25729042	0.389963604	1.250561667	2.11939197	0.249553954	1.409387454	7.648912746	1.941383678	0.284427692	0.842304242	0.392427549				3	22.43801279	2.972392053	3.097476925	0.949806733	3.261165476	0.001109553	0.005983836
Mir543	ENSMUSG00000076241	microRNA 543 [Source:MGI Symbol;Acc:MGI:3619432]				1.612759167	3.093471768	0.355340314										0	0	0	3.093471768	0.596104281	5.189480879	2.11E-07	5.68E-06
Arvcf	ENSMUSG00000000325	armadillo repeat gene deleted in velo-cardio-facial syndrome [Source:MGI Symbol;Acc:MGI:109620]	0.718495208	2.857935957	0.346353909	0.656028214	3.655196785	0.434317313	0.808247629	4.116767864	0.719086956	0.35290932	1.664064314	0.458341795	0.544361777	3.856091845	1.703972452	4	6.53545755	0.43418006	3.090904617	0.452317193	6.833489124	8.29E-12	7.90E-10
Gm17208	ENSMUSG00000091216	predicted gene 17208 [Source:MGI Symbol;Acc:MGI:4938035]	1.974059091	3.088496028	0.370836226													0	3.55E-15	0	3.088496028	0.608963239	5.071728195	3.94E-07	9.51E-06
n-R5s127	ENSMUSG00000093960	nuclear encoded rRNA 5S 127 [Source:MGI Symbol;Acc:MGI:4421983]				1.9340825	3.087099062	0.354519752										0	0	0	3.087099062	0.595415613	5.184780168	2.16E-07	5.80E-06
Arl6	ENSMUSG00000022722	ADP-ribosylation factor-like 6 [Source:MGI Symbol;Acc:MGI:1927136]	0.723212922	1.77030172	0.256464092	0.69392875	5.135341452	0.705385402	0.639164108	2.17957084	0.36034435	0.217687949	0.598107473	0.381435552	1.390265417	8.629344253	3.776960651	4	30.47666592	3.294403511	3.086747476	0.905835246	3.407625714	0.000655307	0.003944231
Gnrh1	ENSMUSG00000015812	gonadotropin releasing hormone 1 [Source:MGI Symbol;Acc:MGI:95789]	1.30034	4.120777009	0.503729002	1.605115	1.729518274	0.218291686	3.504719595	3.643599159	0.611088049							2	9.573596548	1.607947289	3.085003197	0.824287986	3.742627881	0.000182106	0.001435453
Gm6447	ENSMUSG00000083908	predicted gene 6447 [Source:MGI Symbol;Acc:MGI:3646963]	0.899115985	3.082841553	0.370213089													0	3.55E-15	0	3.082841553	0.608451386	5.066701505	4.05E-07	9.71E-06
Gm24517	ENSMUSG00000096676	predicted gene, 24517 [Source:MGI Symbol;Acc:MGI:5454294]				0.4772125	3.08112354	0.35375187										0	0	0	3.08112354	0.594770435	5.180357598	2.21E-07	5.89E-06
Lrp2	ENSMUSG00000027070	low density lipoprotein receptor-related protein 2 [Source:MGI Symbol;Acc:MGI:95794]	1.211380061	4.661180976	0.588475519	0.865079583	2.651482227	0.302440114	0.927939602	5.129510302	0.994501612	0.354426154	2.530200567	0.570316251	0.21207	0.901936064	0.429138216	4	19.73663814	2.047622002	3.080923917	0.721815617	4.268297672	1.97E-05	0.000241893
Gstt2	ENSMUSG00000033318	glutathione S-transferase, theta 2 [Source:MGI Symbol;Acc:MGI:106188]	0.362249848	1.350969816	0.233091793	0.857192738	7.266300811	1.255956145	1.185635076	3.239961118	0.529368438	0.705286667	3.381916717	0.727673931	0.1965425	1.00286287	0.437876637	4	30.48810992	3.395600304	3.076497012	0.894882698	3.437877408	0.000586293	0.003610762
Mir3068	ENSMUSG00000064938	microRNA 3068 [Source:MGI Symbol;Acc:MGI:4834241]				0.852674167	3.076426563	0.353149331										0	0	0	3.076426563	0.594263688	5.176871186	2.26E-07	5.96E-06
Dnali1	ENSMUSG00000042707	dynein, axonemal, light intermediate polypeptide 1 [Source:MGI Symbol;Acc:MGI:1922813]	1.791156162	3.156851838	0.378459544	1.135077292	1.925979284	0.23325341	2.443759573	7.427289286	1.843111911	0.543758846	1.334360732	0.427761465				3	18.68060195	2.386476944	3.076122868	0.865434031	3.554427904	0.000378802	0.00256581
Dscr3	ENSMUSG00000022898	Down syndrome critical region gene 3 [Source:MGI Symbol;Acc:MGI:1206040]				1.0123985	3.682628698	0.438510867	0.59104919	2.58956583	0.417853825	0.145507179	0.759009052	0.388259371	1.780915417	6.622250578	2.385534309	3	17.97018706	2.826232074	3.071976173	0.945958736	3.247473759	0.001164344	0.006217747
Gm6548	ENSMUSG00000091549	predicted gene 6548 [Source:MGI Symbol;Acc:MGI:3644071]	0.562399811	3.069896766	0.368790841													0	0	0	3.069896766	0.607281517	5.055146055	4.30E-07	1.02E-05
Gm17728	ENSMUSG00000072968	predicted gene, 17728 [Source:MGI Symbol;Acc:MGI:4937362]	1.337181667	3.061109838	0.367828828													0	3.55E-15	0	3.061109838	0.606488935	5.047264115	4.48E-07	1.06E-05
Rimklb	ENSMUSG00000040649	ribosomal modification protein rimK-like family member B [Source:MGI Symbol;Acc:MGI:1918325]	0.638619621	2.538914855	0.3156091	1.444498889	3.339535938	0.388318079	0.890183394	3.814255617	0.648521316	1.604054988	2.727848147	0.612166442	0.726705568	8.077361932	16.59905285	4	2.535358686	0	3.059057859	0.333714703	9.166685891	4.88E-20	2.59E-17
Rps12-ps7	ENSMUSG00000081625	ribosomal protein S12, pseudogene 7 [Source:MGI Symbol;Acc:MGI:3648636]	0.818824394	3.055595375	0.367226501													0	3.55E-15	0	3.055595375	0.605992162	5.042301807	4.60E-07	1.08E-05
Tmem179	ENSMUSG00000054013	transmembrane protein 179 [Source:MGI Symbol;Acc:MGI:2144891]	0.670184719	1.676112789	0.250667411	1.370861458	5.423247352	0.768716236	0.657671694	1.869237591	0.323389059	0.889276923	3.774435609	0.815455291				3	16.86867204	2.120036451	3.053666101	0.811666453	3.762217951	0.000168413	0.001352336
Gm5936	ENSMUSG00000079531	predicted gene 5936 [Source:MGI Symbol;Acc:MGI:3645575]	0.870284205	3.731676689	0.449168426				0.55084535	2.315085926	0.378258873	0.34034	1.247262119	0.418870873	1.1234525	6.342036362	2.220408059	3	13.51610358	1.990761378	3.051863488	0.820768001	3.718302229	0.000200566	0.00155734
Caly	ENSMUSG00000025468	calcyon neuron-specific vesicular protein [Source:MGI Symbol;Acc:MGI:1915816]	0.656463838	2.180607001	0.285411926	0.74214625	3.971571468	0.484586404	0.863769543	2.629268802	0.423948038	1.090186923	3.963305936	0.861124971				3	5.129550805	0.408718832	3.048482168	0.468882059	6.501596951	7.95E-11	5.89E-09
Ptprf	ENSMUSG00000033295	protein tyrosine phosphatase, receptor type, F [Source:MGI Symbol;Acc:MGI:102695]	0.578292228	2.628483027	0.323874	0.90273375	4.059978331	0.49937899	0.659752966	2.68197977	0.432182186	1.152168205	3.232182939	0.72715703	0.598941115	2.736110258	1.802245533	4	1.673351002	0	3.044195441	0.327314641	9.300517165	1.40E-20	8.26E-18
Jag2	ENSMUSG00000002799	jagged 2 [Source:MGI Symbol;Acc:MGI:1098270]	0.417587556	3.746565981	0.451156743	0.926872576	4.470906703	0.572411963	1.02528728	2.540361709	0.410429896	0.599877436	1.987821496	0.493738732	0.405970417	2.499506254	0.676140164	4	7.463211533	0.504133188	3.042058577	0.450902995	6.74659209	1.51E-11	1.34E-09
Araf	ENSMUSG00000001127	v-raf murine sarcoma 3611 viral oncogene homolog [Source:MGI Symbol;Acc:MGI:88065]	0.59017171	4.043769449	0.492501648	0.561031167	2.439876688	0.27999512	1.682299258	8.599272811	2.395549168	0.701542393	1.532168258	0.463406909	0.101687083	0.482255006	0.402732817	4	32.1376399	3.512702964	3.040713903	0.916892688	3.316324738	0.000912098	0.00513021
Ptpdc1	ENSMUSG00000038042	protein tyrosine phosphatase domain containing 1 [Source:MGI Symbol;Acc:MGI:2145430]	0.209506902	1.41265613	0.236136041	0.8645965	6.159509167	0.946381681	0.306493238	1.734473279	0.309105188	0.812390855	3.47505414	0.82894818				3	21.63586956	2.86583774	3.040194603	0.924378767	3.288905709	0.001005777	0.005526432
Ogfod3	ENSMUSG00000025169	2-oxoglutarate and iron-dependent oxygenase domain containing 3 [Source:MGI Symbol;Acc:MGI:1913429]	0.292420795	0.932627631	0.216032415	0.410115476	2.051470304	0.243652039	0.901420906	4.301505352	0.764827269	0.583148205	2.296676211	0.535091461	1.686842917	11.68063317	6.593851965	4	26.42905001	2.670625509	3.039106945	0.844996164	3.596592594	0.000322413	0.002261455
Rims3	ENSMUSG00000032890	regulating synaptic membrane exocytosis 3 [Source:MGI Symbol;Acc:MGI:2443331]	0.299433519	1.149116164	0.224080159	0.854816771	4.338986989	0.548199491	1.53182009	3.79419064	0.644031219	0.674630897	3.144020203	0.687178643				3	17.33788641	2.300530573	3.038560475	0.838753827	3.62270833	0.000291534	0.0020824
Mum1l1	ENSMUSG00000042515	melanoma associated antigen (mutated) 1-like 1 [Source:MGI Symbol;Acc:MGI:2445062]	0.885494899	2.015739256	0.273057602	1.6194825	5.57773349	0.804122466	0.44363972	2.20645626	0.363812591	1.033944359	2.868197508	0.627336315				3	12.49222398	1.487564984	3.037095554	0.704065762	4.313653241	1.61E-05	0.000205245
Ccdc157	ENSMUSG00000051427	coiled-coil domain containing 157 [Source:MGI Symbol;Acc:MGI:3041210]	0.860582652	2.533639871	0.315131285	1.353340833	3.506489883	0.412129975	0.982395378	3.40623437	0.561870925	0.487793077	2.878768286	0.629234749				3	0	0	3.0311531	0.333914483	9.07763292	1.11E-19	5.22E-17
AC209577.1			1.73825697	3.027218122	0.364144116													0	3.55E-15	0	3.027218122	0.603443549	5.016572188	5.26E-07	1.21E-05
Rarres2	ENSMUSG00000009281	retinoic acid receptor responder (tazarotene induced) 2 [Source:MGI Symbol;Acc:MGI:1918910]	1.425982939	2.555726075	0.317138513	0.85691625	1.649483264	0.212657553	2.518397581	5.637208849	1.155273602							2	11.62021248	1.973869676	3.025724962	0.907812027	3.332986206	0.000859192	0.00489113
4930557F10Rik	ENSMUSG00000085488	RIKEN cDNA 4930557F10 gene [Source:MGI Symbol;Acc:MGI:1922572]	0.621264818	3.02437599	0.363836984													0	3.55E-15	0	3.02437599	0.603189011	5.013977265	5.33E-07	1.23E-05
Gm11747	ENSMUSG00000086514	predicted gene 11747 [Source:MGI Symbol;Acc:MGI:3702093]	1.126806818	3.024049968	0.363801771													0	0	0	3.024049968	0.603159822	5.01367939	5.34E-07	1.23E-05
Chek2	ENSMUSG00000029521	checkpoint kinase 2 [Source:MGI Symbol;Acc:MGI:1355321]	1.09236403	2.681661179	0.328916565	0.901203929	2.605111523	0.297361949	1.145923553	2.927127043	0.472625046	0.770150513	2.066952751	0.503765588	2.403129583	17.37422053	14.11323141	4	15.94526604	1.556132828	3.022034455	0.688069205	4.392050151	1.12E-05	0.000154697
4930445N08Rik	ENSMUSG00000087205	RIKEN cDNA 4930445N08 gene [Source:MGI Symbol;Acc:MGI:1925372]	1.018304545	3.02155492	0.363532412													0	3.55E-15	0	3.02155492	0.602936491	5.011398322	5.40E-07	1.24E-05
Pam	ENSMUSG00000026335	peptidylglycine alpha-amidating monooxygenase [Source:MGI Symbol;Acc:MGI:97475]	0.534455379	2.945918495	0.355472442	0.2800725	0.613644878	0.163819323	0.526070606	3.013393109	0.487697555	1.066085385	3.36037557	0.723135284	1.732702083	7.046380052	2.649046542	4	28.38706043	2.823374526	3.020618807	0.840347817	3.594486411	0.000325032	0.002275334
Fhl1	ENSMUSG00000023092	four and a half LIM domains 1 [Source:MGI Symbol;Acc:MGI:1298387]	0.768101212	2.709964685	0.331641599	0.983727917	1.710230491	0.216909496	1.05290033	3.921505492	0.672923064	0.471137265	1.531728417	0.465730868	1.898529167	10.50347942	5.406846912	4	19.47313791	1.913375747	3.015900138	0.73354361	4.111412187	3.93E-05	0.000419858
Gm20721	ENSMUSG00000090625	predicted gene, 20721 [Source:MGI Symbol;Acc:MGI:5313030]	0.748595623	2.884136891	0.349040474	1.017309722	2.885984442	0.329493202	1.094725593	3.455126042	0.571737495							2	0	0	3.015434616	0.361574026	8.339743459	7.45E-17	1.90E-14
Amigo2	ENSMUSG00000048218	adhesion molecule with Ig like domain 2 [Source:MGI Symbol;Acc:MGI:2145995]	1.535729798	4.473482759	0.557858374	1.295009444	4.058665671	0.499156969	0.262718083	0.822627225	0.240526306	1.26450359	2.89004217	0.631267152				3	23.6511982	3.099034886	3.014017403	0.945380244	3.188153574	0.001431845	0.007274531
Zc2hc1c	ENSMUSG00000045064	zinc finger, C2HC-type containing 1C [Source:MGI Symbol;Acc:MGI:1919600]	0.982105455	1.545356873	0.243145515	0.825265	2.798051328	0.31908039	0.498878381	4.065061712	0.706644282	0.274112991	0.922136341	0.402133248	2.535535417	15.61293219	11.47232744	4	27.40012476	2.897202003	3.013682699	0.88404979	3.408951319	0.000652131	0.003928543
Fam46a	ENSMUSG00000032265	family with sequence similarity 46, member A [Source:MGI Symbol;Acc:MGI:2670964]	1.443428636	3.715121343	0.44696692	0.639413889	2.534587243	0.289810416	0.421197832	3.213230955	0.524295059	1.419333846	2.798156816	0.614933959				3	0.576242749	0	3.007860647	0.329308398	9.133871665	6.61E-20	3.34E-17
Sema4a	ENSMUSG00000028064	sema domain, immunoglobulin domain (Ig), transmembrane domain (TM) and short cytoplasmic domain, (semaphorin) 4A [Source:MGI Symbol;Acc:MGI:107560]	0.684592136	3.582531127	0.429688397	1.130383704	2.628681596	0.299931967	1.17792192	3.818124221	0.649389747	0.83109641	4.66985623	1.051742573	0.314433333	0.876483712	0.427080717	4	14.84122433	1.373916543	3.005674874	0.618555847	4.859181089	1.18E-06	2.41E-05
RP23-14N12.5			1.870830303	3.004164873	0.361661206													0	0	0	3.004164873	0.601382745	4.995429114	5.87E-07	1.33E-05
Nrp2	ENSMUSG00000025969	neuropilin 2 [Source:MGI Symbol;Acc:MGI:1100492]	0.62729071	2.832983824	0.343818184	0.945430128	5.03351395	0.683813129	0.960330987	3.880658971	0.663549791	0.461820769	2.345933137	0.605636581	0.348097917	1.17257208	0.454658062	4	14.91559376	1.465491933	2.999977829	0.633561479	4.735101375	2.19E-06	4.03E-05
Gm4482	ENSMUSG00000092076	predicted gene 4482 [Source:MGI Symbol;Acc:MGI:3782666]										0.691148974	2.410622713	0.551853344	0.71972375	3.94556207	1.099773279	1	0.725477613	0.352206103	2.999609791	0.746427269	4.018622998	5.85E-05	0.000577659
n-R5s29	ENSMUSG00000064770	nuclear encoded rRNA 5S 29 [Source:MGI Symbol;Acc:MGI:4421874]				0.841615	2.999402241	0.34339961										0	3.55E-15	0	2.999402241	0.58600308	5.118406953	3.08E-07	7.73E-06
Gm12402	ENSMUSG00000081437	predicted gene 12402 [Source:MGI Symbol;Acc:MGI:3650110]	1.303620606	2.994734277	0.36065097													0	0	0	2.994734277	0.60054223	4.986717213	6.14E-07	1.38E-05
Hspa13	ENSMUSG00000032932	heat shock protein 70 family, member 13 [Source:MGI Symbol;Acc:MGI:1309463]	0.479920818	1.89275248	0.264473802	1.79249625	6.587137191	1.059940497	0.969944561	2.273899482	0.372699932	0.984015755	1.94962518	0.489173126				3	17.74005137	2.244643285	2.987977535	0.830737765	3.596775853	0.000322186	0.002260764
Ighv10-1	ENSMUSG00000095981	immunoglobulin heavy variable 10-1 [Source:MGI Symbol;Acc:MGI:4439620]	1.046095152	2.98707705	0.35983304													0	0	0	2.98707705	0.599860851	4.9796166	6.37E-07	1.42E-05
Cd200	ENSMUSG00000022661	CD200 antigen [Source:MGI Symbol;Acc:MGI:1196990]	0.515387366	3.28209015	0.392859584	0.622053214	2.640091528	0.301184391	1.429402973	4.22159994	0.744796615	0.552498462	1.74259122	0.465150915	2.108510833	3.737583818	1.027140222	4	5.884192976	0.315446664	2.984227887	0.408159379	7.311427931	2.64E-13	3.67E-11
Gm15105	ENSMUSG00000081928	predicted gene 15105 [Source:MGI Symbol;Acc:MGI:3705328]	2.189590152	2.984174567	0.35952355													0	0	0	2.984174567	0.599602827	4.976918776	6.46E-07	1.44E-05
Gas2	ENSMUSG00000030498	growth arrest specific 2 [Source:MGI Symbol;Acc:MGI:95657]	0.686694192	1.919444143	0.266290835	1.338482222	3.206815442	0.370217349	0.551237595	1.611664152	0.297018829	0.776045897	3.275581826	0.705551295	2.373455833	9.626256574	4.604198532	4	16.8878015	1.558108049	2.983538348	0.672703752	4.4351445	9.20E-06	0.000130947
Tmx4	ENSMUSG00000034723	thioredoxin-related transmembrane protein 4 [Source:MGI Symbol;Acc:MGI:106558]	0.793646162	5.546206593	0.749793367	0.552987833	2.707805406	0.3087287	1.254509313	2.231467381	0.367077221	1.479353462	1.831420055	0.486556169				3	12.65851327	1.455654165	2.983484877	0.692759761	4.306665955	1.66E-05	0.000210882
Mir384	ENSMUSG00000065499	microRNA 384 [Source:MGI Symbol;Acc:MGI:3619394]				1.4923325	2.98169336	0.341192975										0	3.55E-15	0	2.98169336	0.584117261	5.104614363	3.31E-07	8.22E-06
Glra2	ENSMUSG00000018589	glycine receptor, alpha 2 subunit [Source:MGI Symbol;Acc:MGI:95748]	1.092570437	3.06886196	0.368677405	1.279737167	5.860600932	0.871529391	0.824821817	2.244995607	0.368858357	0.892875385	1.179076614	0.413700837				3	17.80792698	2.284400236	2.981217361	0.832954348	3.579088539	0.000344795	0.002383047
Snord15a	ENSMUSG00000065822	small nucleolar RNA, C/D box 15A [Source:MGI Symbol;Acc:MGI:3645887]				0.653885833	2.976815253	0.340587428										0	0	0	2.976815253	0.583598687	5.10079155	3.38E-07	8.36E-06
Fancl	ENSMUSG00000004018	Fanconi anemia, complementation group L [Source:MGI Symbol;Acc:MGI:1914280]	0.420152929	1.343334657	0.232724446	0.44163625	2.582221808	0.29488827	0.187743264	0.452590283	0.226647553	0.343724487	5.612488453	1.72396916	1.130134583	8.695428681	3.829001456	4	31.58466226	3.048294966	2.974564264	0.889390274	3.344498305	0.000824315	0.004727702
Stat5b	ENSMUSG00000020919	signal transducer and activator of transcription 5B [Source:MGI Symbol;Acc:MGI:103035]	0.746963485	2.25296232	0.29114036	1.693680417	3.777137143	0.453198593	1.318095814	4.895418648	0.925479488	0.717939359	3.075901797	0.665975923	0.096870625	1.007910185	0.854511658	4	11.33057125	1.079321137	2.973343846	0.580153358	5.125099774	2.97E-07	7.50E-06
Fam159b	ENSMUSG00000042655	family with sequence similarity 159, member B [Source:MGI Symbol;Acc:MGI:1925053]	1.449945227	3.407909746	0.407890532	0.505306667	2.944273654	0.336573226	1.207849783	4.655070455	0.857966464	0.276565385	1.222463892	0.416956972				3	10.66321603	1.212891837	2.967914042	0.651107985	4.558251641	5.16E-06	8.21E-05
Amotl1	ENSMUSG00000013076	angiomotin-like 1 [Source:MGI Symbol;Acc:MGI:1922973]	0.852717879	3.618412112	0.434302271	1.191415278	3.660193693	0.435078862	1.332825822	2.612560785	0.421372138	0.589176752	1.856912687	0.521784251				3	4.106612867	0.261451338	2.9661254	0.422040844	7.028052945	2.09E-12	2.31E-10
Pbxip1	ENSMUSG00000042613	pre B cell leukemia transcription factor interacting protein 1 [Source:MGI Symbol;Acc:MGI:2441670]	0.45204697	2.026326781	0.273821807	0.669729167	2.395741674	0.275548868	1.106612502	3.77042149	0.638742855	0.874696282	4.689505112	1.151304499	1.021508542	3.261575105	0.914482144	4	7.021262067	0.446711189	2.954738098	0.444813479	6.642645146	3.08E-11	2.53E-09
RP24-144M14.1			0.873990707	2.95202651	0.35611574													0	0	0	2.95202651	0.596754338	4.946803601	7.54E-07	1.65E-05
Gm18958	ENSMUSG00000092429	predicted gene, 18958 [Source:MGI Symbol;Acc:MGI:5011143]	0.897700379	2.950255592	0.355929089													0	0	0	2.950255592	0.596597929	4.945132134	7.61E-07	1.66E-05
Usp47	ENSMUSG00000059263	ubiquitin specific peptidase 47 [Source:MGI Symbol;Acc:MGI:1922246]	0.399072538	2.115804626	0.280440182	0.828972593	4.318537946	0.544511197	0.238446023	0.452071271	0.226633744	0.540778846	2.507970607	0.602544226	1.622602917	8.311703725	4.179488874	4	30.31803881	3.134535251	2.949465471	0.888593969	3.319249933	0.000902596	0.005085486
Gm16485	ENSMUSG00000078117	predicted gene 16485 [Source:MGI Symbol;Acc:MGI:3642771]				1.480238333	2.946338843	0.336826668										0	0	0	2.946338843	0.580367701	5.076676113	3.84E-07	9.30E-06
RP23-335E18.1			1.087912525	2.944732501	0.355347687													0	3.55E-15	0	2.944732501	0.596110465	4.93991076	7.82E-07	1.69E-05
Gm12495	ENSMUSG00000083735	predicted gene 12495 [Source:MGI Symbol;Acc:MGI:3650574]	1.066847879	2.941992822	0.355059691													0	0	0	2.941992822	0.595868854	4.937315991	7.92E-07	1.71E-05
Fam110a	ENSMUSG00000027459	family with sequence similarity 110, member A [Source:MGI Symbol;Acc:MGI:1921097]	1.21327649	4.746322794	0.60277859	0.689409167	3.499841397	0.411159527	0.534524021	1.538541342	0.290243774	0.94070641	3.487124888	0.75025766	0.50826875	1.71962189	0.526575069	4	15.52246453	1.408394133	2.941352102	0.618324928	4.756968335	1.97E-06	3.67E-05
Kdelr2	ENSMUSG00000079111	KDEL (Lys-Asp-Glu-Leu) endoplasmic reticulum protein retention receptor 2 [Source:MGI Symbol;Acc:MGI:1914163]							0.78965964	4.017231628	0.695274377	0.303694103	1.395705736	0.451680342	0.741535625	3.74351501	1.41948603	2	6.728601417	1.897054222	2.940287915	0.947863562	3.10201598	0.001922076	0.009191938
Wtap	ENSMUSG00000060475	Wilms' tumour 1-associating protein [Source:MGI Symbol;Acc:MGI:1926395]	0.349368965	1.848439315	0.261513372	1.178580556	6.268714624	0.974657302	0.472665329	1.409588539	0.279062315	0.346790667	1.497437557	0.501773881	1.400143417	4.718532651	1.407130548	4	25.01532835	2.590287707	2.937418979	0.802379573	3.660884544	0.000251346	0.001857537
Nagk	ENSMUSG00000034744	N-acetylglucosamine kinase [Source:MGI Symbol;Acc:MGI:1860418]	0.190021212	0.923444924	0.215728062	0.577233333	3.887497883	0.470820985	0.651301013	3.248089729	0.53091958	0.362078974	0.925796848	0.397040779	1.937768333	8.510534694	3.684397858	4	30.13563148	3.169607962	2.936732806	0.88854964	3.305085811	0.000949473	0.005280151
Cyp4a29-ps	ENSMUSG00000083138	cytochrome P450, family 4, subfamily a, polypeptide 29, pseudogene [Source:MGI Symbol;Acc:MGI:3717143]	0.816039747	2.933707665	0.354190386													0	7.11E-15	0	2.933707665	0.595138964	4.929449834	8.25E-07	1.78E-05
Mir496	ENSMUSG00000070136	microRNA 496 [Source:MGI Symbol;Acc:MGI:3629907]				1.425259167	2.933666959	0.335274361										0	0	0	2.933666959	0.579028808	5.066530228	4.05E-07	9.71E-06
Atg9b	ENSMUSG00000038295	autophagy related 9B [Source:MGI Symbol;Acc:MGI:2685420]	1.110121439	4.577748015	0.574710676	0.635314167	3.012386637	0.345025849	1.620082644	4.641247797	0.854187058	0.526230513	1.688488239	0.459349927	0.351283333	1.079987472	0.44517841	4	18.7052374	1.858722546	2.933203084	0.690269118	4.249361598	2.14E-05	0.0002592
Gm16140	ENSMUSG00000084085	predicted gene 16140 [Source:MGI Symbol;Acc:MGI:3802123]	1.438840606	2.930823212	0.353888315													0	7.11E-15	0	2.930823212	0.594885128	4.92670446	8.36E-07	1.80E-05
Hspa9-ps1	ENSMUSG00000081729	heat shock protein 9, pseudogene 1 [Source:MGI Symbol;Acc:MGI:96246]	0.985355636	2.92931252	0.353730228													0	0	0	2.92931252	0.594752241	4.925265207	8.42E-07	1.81E-05
Pnma1	ENSMUSG00000054383	paraneoplastic antigen MA1 [Source:MGI Symbol;Acc:MGI:2180564]	1.082945568	3.091647812	0.371184056	0.701903667	3.645383194	0.432824711				0.741851282	1.950034487	0.489088738				2	2.593269227	0.260281757	2.925507832	0.478866456	6.109235246	1.00E-09	5.51E-08
Cers4	ENSMUSG00000008206	ceramide synthase 4 [Source:MGI Symbol;Acc:MGI:1914510]	0.217610909	0.901875871	0.215025019	1.409145625	4.767064808	0.629409883	0.695863515	2.36970134	0.385784214	1.111283266	3.01572899	0.654833159	1.007007609	4.949015042	3.540640165	4	21.32212085	2.330297054	2.923901334	0.789521357	3.703384727	0.000212742	0.00163047
Tm4sf5	ENSMUSG00000018919	transmembrane 4 superfamily member 5 [Source:MGI Symbol;Acc:MGI:1922854]	1.098305682	3.217538179	0.385367373	0.827115556	2.975618682	0.340439042	1.101217883	2.830218805	0.456215216	0.518481026	2.085209013	0.50613443	0.939892917	3.959003272	1.104602681	4	1.078315301	0	2.922822515	0.307070505	9.51840854	1.76E-21	1.25E-18
Olfr990-ps1	ENSMUSG00000082712	olfactory receptor 990, pseudogene 1 [Source:MGI Symbol;Acc:MGI:3030824]	1.076910909	2.921250057	0.352887908													0	3.55E-15	0	2.921250057	0.594043692	4.917567675	8.76E-07	1.88E-05
Atp11a	ENSMUSG00000031441	ATPase, class VI, type 11A [Source:MGI Symbol;Acc:MGI:1354735]	0.117243697	0.694107208	0.209103674	1.065353889	5.736954361	0.841654434	0.444516363	2.031016805	0.341947297	0.573776154	2.691658955	0.644662981	1.05175119	4.170030735	1.428025076	4	28.5817118	3.113194043	2.91962358	0.86724406	3.366553563	0.000761138	0.004444195
Gm14188	ENSMUSG00000078263	predicted gene 14188 [Source:MGI Symbol;Acc:MGI:3651817]	0.736965909	2.912510175	0.351977437													0	0	0	2.912510175	0.593276864	4.909192239	9.15E-07	1.95E-05
Lonrf2	ENSMUSG00000048814	LON peptidase N-terminal domain and ring finger 2 [Source:MGI Symbol;Acc:MGI:1920209]	0.520848902	3.041957947	0.365741591	1.30531	4.565064185	0.590137052	0.730564663	2.616207722	0.421932991	0.948354231	1.560739883	0.46696448				3	8.430726467	0.869171596	2.911201203	0.575627226	5.057441819	4.25E-07	1.01E-05
Gm15374	ENSMUSG00000082513	predicted gene 15374 [Source:MGI Symbol;Acc:MGI:3707463]	0.732053333	2.902487019	0.35093664													0	3.55E-15	0	2.902487019	0.592399055	4.899547012	9.61E-07	2.03E-05
AC079443.1			0.804650758	2.900038912	0.350682976													0	0	0	2.900038912	0.592184917	4.897184696	9.72E-07	2.05E-05
Gm7071	ENSMUSG00000083843	predicted gene 7071 [Source:MGI Symbol;Acc:MGI:3779665]	0.89772553	2.897718626	0.350442753													0	3.55E-15	0	2.897718626	0.591982055	4.894943355	9.83E-07	2.07E-05
Zfp512	ENSMUSG00000062761	zinc finger protein 512 [Source:MGI Symbol;Acc:MGI:1917345]	0.2460996	1.16505885	0.224738983	1.078982667	4.04131563	0.496229156	0.570008316	4.785600236	0.894210249	0.310212821	1.999194691	0.495155767				3	18.7335171	2.421510744	2.896614804	0.85589747	3.384301164	0.000713597	0.004221401
Gm10784	ENSMUSG00000094886	predicted pseudogene 10784 [Source:MGI Symbol;Acc:MGI:3642059]	0.829786364	3.345277395	0.400337532	0.848739167	2.562312303	0.292754413										1	0	0	2.893028145	0.411215478	7.035309462	1.99E-12	2.20E-10
Gm13321	ENSMUSG00000083547	predicted gene 13321 [Source:MGI Symbol;Acc:MGI:3649673]	1.314897727	2.891752211	0.349825925													0	0	0	2.891752211	0.59146084	4.889169352	1.01E-06	2.13E-05
Lrrc36	ENSMUSG00000054320	leucine rich repeat containing 36 [Source:MGI Symbol;Acc:MGI:2448585]	1.361489564	3.341972376	0.399942863	0.683406111	1.679988139	0.214773492	1.667904845	6.895263613	1.618995269	0.281892564	0.801366968	0.390324817				3	23.01258016	2.893223164	2.889549793	0.931865317	3.100823414	0.001929833	0.009220511
Metap2	ENSMUSG00000036112	methionine aminopeptidase 2 [Source:MGI Symbol;Acc:MGI:1929701]	0.829656385	4.415134454	0.548597021	0.652425833	3.985062462	0.486822715	0.934419777	2.197563507	0.362660712	0.647739349	1.777466221	0.478432571	0.498000625	1.816964579	1.301853036	4	11.14876968	1.01653017	2.888010813	0.565286122	5.108936347	3.24E-07	8.07E-06
Gm24907	ENSMUSG00000080582	predicted gene, 24907 [Source:MGI Symbol;Acc:MGI:5454684]										0.90631	3.437014681	0.739414845	1.100105	2.399443312	0.653858195	1	0	0	2.886371949	0.589071147	4.89986984	9.59E-07	2.03E-05
Gm14663	ENSMUSG00000083543	predicted gene 14663 [Source:MGI Symbol;Acc:MGI:3705451]	0.78573303	2.885385765	0.349169142													0	0	0	2.885385765	0.590905358	4.882991372	1.04E-06	2.18E-05
Gm22573	ENSMUSG00000064916	predicted gene, 22573 [Source:MGI Symbol;Acc:MGI:5452350]				0.645226667	2.881918525	0.329004622										0	0	0	2.881918525	0.573589245	5.024359415	5.05E-07	1.18E-05
Bex1	ENSMUSG00000050071	brain expressed gene 1 [Source:MGI Symbol;Acc:MGI:1328321]	1.112228333	1.805977155	0.258742401	1.097154167	5.622164474	0.814489601	2.31385689	3.670177476	0.61680534	0.883487436	3.36702109	0.72453238	0.067552083	0.367053565	0.398285473	4	28.25268316	3.036953327	2.880227438	0.847058416	3.400270137	0.000673193	0.004029616
Gm15727	ENSMUSG00000081274	predicted gene 15727 [Source:MGI Symbol;Acc:MGI:3783170]	0.748630545	2.878281415	0.348437944													0	3.55E-15	0	2.878281415	0.590286324	4.876076744	1.08E-06	2.25E-05
Gm6913	ENSMUSG00000075288	predicted gene 6913 [Source:MGI Symbol;Acc:MGI:3648267]	0.470602727	2.877871202	0.348395779													0	0	0	2.877871202	0.590250607	4.875676822	1.08E-06	2.25E-05
Gm22738	ENSMUSG00000065374	predicted gene, 22738 [Source:MGI Symbol;Acc:MGI:5452515]				0.868205	2.877768729	0.328506674										0	0	0	2.877768729	0.573155017	5.020925653	5.14E-07	1.20E-05
Rpl31-ps21	ENSMUSG00000096269	ribosomal protein L31, pseudogene 21 [Source:MGI Symbol;Acc:MGI:3644652]	0.653692348	2.03881957	0.274728682	1.0827675	3.819048505	0.459831228										1	4.082660783	1.217327575	2.876945626	0.888594941	3.237634486	0.001205251	0.006401289
Gm26466	ENSMUSG00000095713	predicted gene, 26466 [Source:MGI Symbol;Acc:MGI:5456243]				1.365751667	2.87281098	0.327912717										0	3.55E-15	0	2.87281098	0.572636636	5.016813105	5.25E-07	1.21E-05
Gm23305	ENSMUSG00000096185	predicted gene, 23305 [Source:MGI Symbol;Acc:MGI:5453082]				1.015645	2.872314241	0.327853262										0	7.11E-15	0	2.872314241	0.572584721	5.016400435	5.26E-07	1.21E-05
Gm25085	ENSMUSG00000096814	predicted gene, 25085 [Source:MGI Symbol;Acc:MGI:5454862]				1.015645	2.872314241	0.327853262										0	7.11E-15	0	2.872314241	0.572584721	5.016400435	5.26E-07	1.21E-05
Fam216b	ENSMUSG00000045655	family with sequence similarity 216, member B [Source:MGI Symbol;Acc:MGI:2145738]	1.764029811	3.128234446	0.375247709	1.763295833	2.332245385	0.2692945	1.739355786	6.3701658	1.41412327	0.238252564	0.537492543	0.37928448				3	21.5667451	2.748017477	2.869635308	0.908481459	3.158716428	0.001584656	0.007918085
Adck4	ENSMUSG00000003762	aarF domain containing kinase 4 [Source:MGI Symbol;Acc:MGI:1924139]	0.925351894	2.045975746	0.275250673	1.353009583	3.92721524	0.47728723	1.196869574	2.914866243	0.470518355	1.711044359	5.617200147	1.356285707	0.283645417	0.70300223	0.414625646	4	20.13515717	1.940703689	2.868595785	0.705794717	4.06434862	4.82E-05	0.000493724
Tmed3	ENSMUSG00000032353	transmembrane emp24 domain containing 3 [Source:MGI Symbol;Acc:MGI:1913361]	0.985100952	2.75516477	0.336052748	0.710694444	4.098980784	0.506008562	0.295818476	0.625347663	0.232124663	0.683969744	2.810270293	0.617057008	1.028612917	4.740926123	1.413815117	4	23.55624277	2.289511966	2.864501731	0.756095491	3.788544921	0.000151532	0.001246284
Pnp2	ENSMUSG00000068417	purine-nucleoside phosphorylase 2 [Source:MGI Symbol;Acc:MGI:3712328]	0.444824909	1.8944031	0.26458543	0.969216833	4.51422829	0.580521345	0.958876176	2.294932376	0.375526278	0.803842821	2.933702633	0.639213008	0.438580417	3.196550233	0.856612976	4	8.484769127	0.593341542	2.858329985	0.468775238	6.097442346	1.08E-09	5.85E-08
Fxr1	ENSMUSG00000027680	fragile X mental retardation gene 1, autosomal homolog [Source:MGI Symbol;Acc:MGI:104860]	1.258470051	3.648176445	0.438164506	0.949128611	3.765560928	0.451379512	1.034340985	2.276390436	0.373033302	0.590544974	1.501941784	0.442011694	0.889672583	3.277159553	0.97698005	4	8.011044665	0.545223493	2.854352185	0.457427949	6.240003894	4.38E-10	2.70E-08
Gm13975	ENSMUSG00000082997	predicted gene 13975 [Source:MGI Symbol;Acc:MGI:3649230]	1.779478182	2.852322687	0.34578153													0	0	0	2.852322687	0.588031912	4.850625669	1.23E-06	2.51E-05
Sptssa	ENSMUSG00000044408	serine palmitoyltransferase, small subunit A [Source:MGI Symbol;Acc:MGI:1913399]	0.166262545	0.444469005	0.204028101	0.83964125	3.134027158	0.360601952	0.747567888	1.761336399	0.311867199	1.069765897	4.256564354	0.936454538	1.562784583	6.23076629	2.156818211	4	29.14703581	2.834497116	2.851080506	0.83757659	3.403963937	0.000664155	0.003983582
Gm7847	ENSMUSG00000087121	predicted gene 7847 [Source:MGI Symbol;Acc:MGI:3648443]	0.786453788	2.849805663	0.345525237													0	0	0	2.849805663	0.587813948	4.848142299	1.25E-06	2.53E-05
Ghrh	ENSMUSG00000027643	growth hormone releasing hormone [Source:MGI Symbol;Acc:MGI:95709]	1.267879848	3.07975758	0.369873709	0.23974	0.84239395	0.17075823	2.941992658	6.335751923	1.401262685	0.61784359	1.903372713	0.483469775	0.200193333	3.145551721	0.84191126	4	25.82692501	2.522352082	2.847067166	0.790108084	3.603389489	0.000314094	0.002215251
Fam189a2	ENSMUSG00000071604	family with sequence similarity 189, member A2 [Source:MGI Symbol;Acc:MGI:2685813]	0.443685768	1.665592236	0.250039615	0.956175238	4.656809921	0.607763461	0.881943596	2.321516966	0.379135879	0.873785	3.124777673	0.690485923				3	10.77339372	1.169659706	2.845413982	0.63884501	4.453997354	8.43E-06	0.000122481
Gm12218	ENSMUSG00000082380	predicted gene 12218 [Source:MGI Symbol;Acc:MGI:3649336]	0.590584848	2.845095084	0.345046196													0	0	0	2.845095084	0.58740633	4.843487276	1.28E-06	2.58E-05
Gm8425	ENSMUSG00000091786	predicted gene 8425 [Source:MGI Symbol;Acc:MGI:3645899]	0.718397222	2.844276509	0.344963032													0	0	0	2.844276509	0.587335536	4.842677367	1.28E-06	2.58E-05
Gm13386	ENSMUSG00000083115	predicted gene 13386 [Source:MGI Symbol;Acc:MGI:3650788]	1.557127273	2.840641701	0.34459404													0	0	0	2.840641701	0.587021328	4.8390775	1.30E-06	2.62E-05
Efcab2	ENSMUSG00000026495	EF-hand calcium binding domain 2 [Source:MGI Symbol;Acc:MGI:1915476]	0.789405471	2.582038179	0.319552538	1.302860208	7.61484107	1.364011917	1.011962899	1.84723952	0.320984491	1.092461538	2.528491764	0.571754613	0.560421042	0.72692074	0.44775054	4	27.06178329	2.763597231	2.839927701	0.815946851	3.480530254	0.000500422	0.003179377
Trmu	ENSMUSG00000022386	tRNA 5-methylaminomethyl-2-thiouridylate methyltransferase [Source:MGI Symbol;Acc:MGI:1919276]	0.318870892	1.670196854	0.250313901	0.948143438	3.729502923	0.445749157	0.774061514	2.951707966	0.476875258	0.562886923	3.378265612	0.726902615				3	6.960822394	0.632891176	2.839095413	0.520168514	5.458030118	4.81E-08	1.57E-06
Srrt	ENSMUSG00000037364	serrate RNA effector molecule homolog (Arabidopsis) [Source:MGI Symbol;Acc:MGI:1933527]	0.411624659	1.835802476	0.260681994	0.704376894	2.913888248	0.332864838	0.500303102	2.208800623	0.364117031	0.881245385	3.075204233	0.665783944	1.124753333	7.24328997	2.77694553	4	10.65668365	0.825073851	2.836743337	0.52896685	5.362799834	8.19E-08	2.52E-06
Atp13a4	ENSMUSG00000038094	ATPase type 13A4 [Source:MGI Symbol;Acc:MGI:1924456]	0.389353712	1.422274195	0.236622943	0.617677167	3.784524721	0.454362393	1.144766895	2.849725466	0.459473944	0.799436859	3.744413818	0.97465522				3	10.09623932	1.107143686	2.836200321	0.632044098	4.487345633	7.21E-06	0.000107592
Gm11732	ENSMUSG00000085336	predicted gene 11732 [Source:MGI Symbol;Acc:MGI:3652087]	1.088453409	3.408239869	0.407930713				0.714887538	2.291994481	0.375129928							1	0.962739343	0.231471562	2.835424713	0.557929272	5.082050457	3.73E-07	9.07E-06
Gm15042	ENSMUSG00000095988	predicted gene 15042 [Source:MGI Symbol;Acc:MGI:3709025]	1.265481061	2.834079882	0.343929102													0	3.55E-15	0	2.834079882	0.586454689	4.83256411	1.35E-06	2.69E-05
Gm5822	ENSMUSG00000089993	predicted gene 5822 [Source:MGI Symbol;Acc:MGI:3648836]	0.570996629	2.833587868	0.343879306													0	0	0	2.833587868	0.586412232	4.832074966	1.35E-06	2.70E-05
Cyp4f17	ENSMUSG00000091586	cytochrome P450, family 4, subfamily f, polypeptide 17 [Source:MGI Symbol;Acc:MGI:3646233]	0.64718343	3.07275502	0.369104364				1.297389004	2.56444854	0.414046328							1	0	0	2.833186643	0.44174983	6.413554581	1.42E-10	1.00E-08
Azi1	ENSMUSG00000039781	5-azacytidine induced gene 1 [Source:MGI Symbol;Acc:MGI:107440]	0.720637866	3.546980537	0.425162355	0.479927857	2.468288776	0.282900354	0.817062481	2.595373242	0.418739445	0.086129744	0.495920271	0.377941939	1.203217083	7.39420827	2.877357637	4	21.2757862	2.047018707	2.832133279	0.73428157	3.857012617	0.000114781	0.000999227
Ankrd35	ENSMUSG00000038354	ankyrin repeat domain 35 [Source:MGI Symbol;Acc:MGI:2442590]	0.583152542	1.773983406	0.256697108	0.491453611	3.221757721	0.372218548	1.100471161	3.79039888	0.643185368							2	5.54881997	0.764268795	2.827176655	0.623798449	4.532195711	5.84E-06	9.14E-05
Gm12962	ENSMUSG00000087171	predicted gene 12962 [Source:MGI Symbol;Acc:MGI:3650901]	0.379123838	2.824541329	0.342965262													0	7.11E-15	0	2.824541329	0.585632361	4.823062246	1.41E-06	2.80E-05
Aldh9a1	ENSMUSG00000026687	aldehyde dehydrogenase 9, subfamily A1 [Source:MGI Symbol;Acc:MGI:1861622]	0.777333227	2.324287908	0.296970272	0.488909643	2.070268283	0.245266214	1.057422588	3.408386881	0.562302352	0.927334872	3.747881827	1.059845774	1.398932083	4.786213077	1.962144865	4	5.56960618	0.289217107	2.820631452	0.410418746	6.87256973	6.31E-12	6.15E-10
Mettl7a1	ENSMUSG00000054619	methyltransferase like 7A1 [Source:MGI Symbol;Acc:MGI:1916523]	0.526274811	2.447411982	0.307461542	0.5973825	2.393561783	0.275331365	1.237701743	4.030045775	0.698307288	0.736267607	1.336703973	0.427915435	0.924247639	9.080698823	6.436839467	4	12.99151985	1.17441647	2.819025315	0.613826138	4.592546878	4.38E-06	7.18E-05
Nap1l4	ENSMUSG00000059119	nucleosome assembly protein 1-like 4 [Source:MGI Symbol;Acc:MGI:1316687]	0.408224329	2.276579629	0.293050639	0.610165069	3.946754786	0.480492517	0.575747349	2.555259007	0.412662572	0.577812821	2.595527777	0.580780299	0.571079167	3.233734195	0.867481315	4	3.128750614	0.012369774	2.817691461	0.308925031	9.12095551	7.45E-20	3.67E-17
Snord73a	ENSMUSG00000064984	small nucleolar RNA, C/D box U73A [Source:MGI Symbol;Acc:MGI:1321388]				0.921740833	2.816816419	0.321275463										0	0	0	2.816816419	0.566811664	4.969580895	6.71E-07	1.49E-05
Pcdh18	ENSMUSG00000037892	protocadherin 18 [Source:MGI Symbol;Acc:MGI:1920423]	0.829950884	3.390224802	0.405743664	1.200098889	4.713962618	0.618921063	0.509028061	1.927888822	0.32993924	0.754359744	2.56185995	0.578989819	0.412865417	1.562760883	0.676978186	4	11.0808632	0.919386589	2.816455275	0.534602542	5.268316281	1.38E-07	3.92E-06
Pycrl	ENSMUSG00000022571	pyrroline-5-carboxylate reductase-like [Source:MGI Symbol;Acc:MGI:1913444]	0.503523523	2.319043914	0.296535458	0.872346389	4.880070919	0.652122076	1.098626694	3.42103078	0.564842072	0.526689744	1.593553541	0.449613063	0.781262917	2.157425251	0.6037289	4	11.57238061	0.960763487	2.814058585	0.540812756	5.203387963	1.96E-07	5.31E-06
Gm20430	ENSMUSG00000092358	predicted gene 20430 [Source:MGI Symbol;Acc:MGI:5141895]	0.731364242	2.812899659	0.341793311													0	3.55E-15	0	2.812899659	0.584630919	4.811411041	1.50E-06	2.91E-05
Gm2840	ENSMUSG00000090468	predicted gene 2840 [Source:MGI Symbol;Acc:MGI:3781012]	1.228560909	2.810539343	0.341556292													0	3.55E-15	0	2.810539343	0.584428175	4.809041491	1.52E-06	2.94E-05
Rps12-ps21	ENSMUSG00000096362	ribosomal protein S12, pseudogene 22 [Source:MGI Symbol;Acc:MGI:3648701]	0.943922348	3.657557535	0.439388358	0.915496667	2.068593622	0.245121814										1	3.417372256	0.920148072	2.801945637	0.7921267	3.537244276	0.000404326	0.00268884
Gm11928	ENSMUSG00000083872	predicted gene 11928 [Source:MGI Symbol;Acc:MGI:3651635]	1.450186667	2.801154481	0.340615846													0	3.55E-15	0	2.801154481	0.583623034	4.799595488	1.59E-06	3.05E-05
Fnta	ENSMUSG00000015994	farnesyltransferase, CAAX box, alpha [Source:MGI Symbol;Acc:MGI:104683]	0.441374307	1.961117891	0.269178649	0.980805682	7.07553173	1.198956599	0.454109543	1.668261168	0.302478652	0.339123846	1.582905031	0.448556046	0.452004583	2.806900904	0.750283853	4	22.06918651	2.122134368	2.799339002	0.731494957	3.826873958	0.000129781	0.001102446
Gm166	ENSMUSG00000057176	predicted gene 166 [Source:MGI Symbol;Acc:MGI:2685012]	0.507546397	1.449311351	0.238009363	0.888512188	3.580314558	0.42302958	1.007924513	4.665551994	0.860839831	0.736115128	1.946794523	0.488694189				3	13.22468669	1.529943634	2.796591988	0.708645827	3.946388845	7.93E-05	0.000741199
Efs	ENSMUSG00000022203	embryonal Fyn-associated substrate [Source:MGI Symbol;Acc:MGI:105311]	0.386151907	2.323835829	0.296932748	0.389255	2.797140328	0.318974198	0.83313764	2.100263392	0.350361328	0.975729487	3.601291935	0.775547148	0.595165417	5.025184611	1.540001475	4	5.434130944	0.245524057	2.796173173	0.382568031	7.308956694	2.69E-13	3.67E-11
Agtr1a	ENSMUSG00000049115	angiotensin II receptor, type 1a [Source:MGI Symbol;Acc:MGI:87964]	0.934201818	3.096273869	0.371695229	0.259678333	1.380889482	0.195700484	0.394458649	1.999555901	0.338217725	0.996241282	6.029167774	1.506220912				3	15.24605932	1.616304504	2.794953264	0.728013272	3.839151528	0.00012346	0.001056121
Gal	ENSMUSG00000024907	galanin [Source:MGI Symbol;Acc:MGI:95637]	2.536459242	3.563534228	0.427264235	2.896671	2.880505956	0.328835043	5.481727409	4.520254206	0.821584616	1.220654103	2.151229449	0.51487479	0.218888333	1.163002643	0.453642147	4	11.31633931	0.908193509	2.792544419	0.529084645	5.278067402	1.31E-07	3.75E-06
Gm12904	ENSMUSG00000082310	predicted gene 12904 [Source:MGI Symbol;Acc:MGI:3650403]	0.50957161	2.788031168	0.339306049													0	0	0	2.788031168	0.582499827	4.786321019	1.70E-06	3.24E-05
Ppp1r36	ENSMUSG00000052221	protein phosphatase 1, regulatory subunit 36 [Source:MGI Symbol;Acc:MGI:2684916]	2.003472987	3.547376188	0.425212478	1.30172	2.408939072	0.276869895	2.477366375	4.605008877	0.84433193	0.449217692	0.960160014	0.399066012				3	13.51988928	1.548677014	2.786956037	0.709649449	3.927229199	8.59E-05	0.00079205
Stk32b	ENSMUSG00000029123	serine/threonine kinase 32B [Source:MGI Symbol;Acc:MGI:1927552]	0.991774949	4.596049148	0.577708727	1.136023981	3.395403154	0.396156876	1.178890793	3.613879098	0.604744147	0.474719231	0.845132944	0.503301031	0.318860417	1.546641773	0.500893312	4	18.06572096	1.815817985	2.786878508	0.682653497	4.082420322	4.46E-05	0.000465557
Sdf2	ENSMUSG00000002064	stromal cell derived factor 2 [Source:MGI Symbol;Acc:MGI:108019]	0.584231515	1.971409263	0.269901347	0.596893333	4.335221132	0.547518953	1.588030402	2.033477965	0.342241514	0.227915897	1.569212381	0.447207269	0.91443125	5.346410317	1.69143888	4	14.26276227	1.234375304	2.78675768	0.597966301	4.660392526	3.16E-06	5.43E-05
Myo10	ENSMUSG00000022272	myosin X [Source:MGI Symbol;Acc:MGI:107716]	0.661529848	3.32278031	0.397658749	1.305791667	3.830505168	0.461657028	0.835798866	2.659052007	0.428580483	1.10368188	5.31865887	1.661169481	-0.126082083	-0.701961256	0.560897223	4	28.33432411	3.366106821	2.784090303	0.896571218	3.105263974	0.001901093	0.009112651
Map3k4	ENSMUSG00000014426	mitogen-activated protein kinase kinase kinase 4 [Source:MGI Symbol;Acc:MGI:1346875]	0.467294432	1.720364756	0.253360932	0.981194167	4.261345826	0.534288244	0.551129072	2.72867852	0.442474175	0.874814615	2.562755847	0.579264313	0.044932083	3.553836712	3.821474428	4	8.025682538	0.610861511	2.782668564	0.497175081	5.596959043	2.18E-08	8.06E-07
Alk	ENSMUSG00000055471	anaplastic lymphoma kinase [Source:MGI Symbol;Acc:MGI:103305]	0.608544069	4.096697892	0.500195617	0.168755444	0.823301092	0.17009567	0.842656884	3.167260945	0.515668257	0.725836667	2.151006946	0.514844875	0.956644583	4.245253986	1.211351522	4	23.38193625	2.204571016	2.781556728	0.741469992	3.751408359	0.000175844	0.001400054
Tchp	ENSMUSG00000002486	trichoplein, keratin filament binding [Source:MGI Symbol;Acc:MGI:1925082]	0.955465657	4.698597652	0.594729301	0.90336625	3.081169875	0.353757818	0.998803613	2.703391389	0.435573643	0.292455897	0.792113155	0.389864012				3	16.25985267	1.934258082	2.781553523	0.770436154	3.610362142	0.00030577	0.002163919
Gm17709	ENSMUSG00000091952	predicted gene, 17709 [Source:MGI Symbol;Acc:MGI:4937343]	1.127952424	1.144690505	0.22389888	1.148436667	3.725665024	0.44515307				0.453601282	1.831893336	0.475126198	0.744802917	5.436497196	1.735593357	3	16.33775409	2.171468584	2.780276034	0.835239309	3.328717893	0.000872467	0.004949002
Kcnj5	ENSMUSG00000032034	potassium inwardly-rectifying channel, subfamily J, member 5 [Source:MGI Symbol;Acc:MGI:104755]	1.554520758	4.654318683	0.587333988	0.590874167	1.399464737	0.196776438	0.350281694	3.568756714	0.595211863	0.448446026	1.768954906	0.57075158	0.471199583	2.813531757	0.751977865	4	16.72187749	1.543458413	2.776500867	0.64280293	4.319365608	1.56E-05	0.000201368
Gm12959	ENSMUSG00000081678	predicted gene 12959 [Source:MGI Symbol;Acc:MGI:3649444]	0.922545	2.773259766	0.337839119													0	0	0	2.773259766	0.581239296	4.771287462	1.83E-06	3.45E-05
Gm24573	ENSMUSG00000093240	predicted gene, 24573 [Source:MGI Symbol;Acc:MGI:5454350]				0.724021667	2.771890053	0.316044624										0	3.55E-15	0	2.771890053	0.562178463	4.93062299	8.20E-07	1.77E-05
Gm11278	ENSMUSG00000080770	predicted gene 11278 [Source:MGI Symbol;Acc:MGI:3651908]	1.571008939	2.769992633	0.337515717													0	0	0	2.769992633	0.580961029	4.767949134	1.86E-06	3.50E-05
Efhb	ENSMUSG00000023931	EF hand domain family, member B [Source:MGI Symbol;Acc:MGI:3045296]	1.087963232	3.185232778	0.381673729	1.531107639	4.004656605	0.490084209	0.825959517	3.622164304	0.606507444	0.070407949	0.378925704	0.374743432				3	19.65589429	2.526115529	2.769930357	0.864063928	3.205700722	0.00134734	0.006971869
Lhfpl4	ENSMUSG00000042873	lipoma HMGIC fusion partner-like protein 4 [Source:MGI Symbol;Acc:MGI:3057108]	0.653847273	3.828797525	0.462280561	0.783427708	4.745433806	0.625123114	0.584794479	1.856170946	0.321957336	0.169066154	0.825997879	0.393957603				3	20.13280982	2.494571613	2.765468093	0.857497474	3.225045177	0.001259528	0.00660837
RP23-399J8.10			1.020934293	3.257489016	0.389986708				0.90895514	2.285943186	0.37431515							1	0.425258501	0.089799721	2.763650831	0.485705957	5.68996693	1.27E-08	4.98E-07
Gm12173	ENSMUSG00000080970	predicted gene 12173 [Source:MGI Symbol;Acc:MGI:3711949]	1.538432424	2.762063467	0.33673242													0	0	0	2.762063467	0.580286499	4.759827212	1.94E-06	3.63E-05
Gm13812	ENSMUSG00000094873	predicted gene 13812 [Source:MGI Symbol;Acc:MGI:3649741]	0.715076667	2.760261715	0.336554744													0	3.55E-15	0	2.760261715	0.580133385	4.757977711	1.96E-06	3.66E-05
Tsr2	ENSMUSG00000025264	TSR2 20S rRNA accumulation [Source:MGI Symbol;Acc:MGI:1916749]	1.405001288	4.015489548	0.488431737	1.3315225	3.235129567	0.374017308	1.145369275	3.207906905	0.523289575	0.362039436	0.807177153	0.396480516	0.449620083	2.530775082	1.442214339	4	13.5650025	1.291382603	2.758761267	0.611799913	4.5092541	6.51E-06	9.96E-05
Stx2	ENSMUSG00000029428	syntaxin 2 [Source:MGI Symbol;Acc:MGI:108059]	0.35776904	2.243400924	0.290372655	0.745628646	4.693094387	0.6148313	0.369240716	1.134976848	0.258510332	0.505943846	1.82504693	0.474343795	1.109290417	4.852530437	1.462481987	4	19.30118137	1.762141133	2.754554426	0.680406799	4.048393449	5.16E-05	0.000519545
Nyap1	ENSMUSG00000045348	neuronal tyrosine-phosphorylated phosphoinositide 3-kinase adaptor 1 [Source:MGI Symbol;Acc:MGI:2443880]	0.616210017	3.849670612	0.465142585	0.797167083	2.955440492	0.33794575	1.190986588	1.686535843	0.304281824	0.803061026	2.710438798	0.599833863				3	5.941589677	0.461794957	2.753883317	0.467446548	5.891333094	3.83E-09	1.77E-07
Trim45	ENSMUSG00000033233	tripartite motif-containing 45 [Source:MGI Symbol;Acc:MGI:1918187]	0.501914242	2.088129957	0.278362637	1.107270556	4.331159829	0.546785686	0.477696917	2.07106055	0.346778549							2	6.947444521	0.977048458	2.748887963	0.672950416	4.084829874	4.41E-05	0.000461451
Adgb	ENSMUSG00000050994	androglobin [Source:MGI Symbol;Acc:MGI:3605549]	0.850754192	1.800993173	0.258421381	1.546446528	2.876576039	0.328363692	1.534001008	5.31709457	1.052137456	0.389131026	1.820457967	0.473821011				3	10.55302283	1.117258244	2.748729615	0.631431009	4.353174893	1.34E-05	0.000177078
Gm17153	ENSMUSG00000091815	predicted gene 17153 [Source:MGI Symbol;Acc:MGI:4937980]	1.900565909	2.747238594	0.335273944													0	0	0	2.747238594	0.579028448	4.744565839	2.09E-06	3.88E-05
Gm11482	ENSMUSG00000086817	predicted gene 11482 [Source:MGI Symbol;Acc:MGI:3652238]	1.03398697	2.746812496	0.33523214													0	3.55E-15	0	2.746812496	0.578992349	4.744125724	2.09E-06	3.88E-05
Gm8615	ENSMUSG00000024437	predicted pseudogene 8615 [Source:MGI Symbol;Acc:MGI:3647532]	1.936832727	2.08595481	0.278200507	0.66973	3.49913181	0.411056061										1	2.552290993	0.653906333	2.745537325	0.705023224	3.894250903	9.85E-05	0.000881244
Gm11864	ENSMUSG00000080065	predicted gene 11864 [Source:MGI Symbol;Acc:MGI:3650454]	0.729523485	2.742067092	0.334767016													0	0	0	2.742067092	0.578590542	4.739218654	2.15E-06	3.96E-05
1700085B03Rik	ENSMUSG00000087104	RIKEN cDNA 1700085B03 gene [Source:MGI Symbol;Acc:MGI:1914601]	1.063361364	2.741620864	0.33472332													0	3.55E-15	0	2.741620864	0.578552781	4.738756698	2.15E-06	3.97E-05
Rln1	ENSMUSG00000039097	relaxin 1 [Source:MGI Symbol;Acc:MGI:97931]	1.273987424	2.433566207	0.30625474	0.240422917	1.597135255	0.209116844	0.754818016	2.380173397	0.387247184	0.500549231	3.198458745	0.689948233	3.289189167	7.417485198	2.893029034	4	12.33331458	0.959927761	2.741585154	0.554434464	4.944831774	7.62E-07	1.66E-05
Gm8723	ENSMUSG00000096408	predicted gene 8723 [Source:MGI Symbol;Acc:MGI:3647757]	2.039344545	2.739538816	0.334519534													0	7.11E-15	0	2.739538816	0.578376636	4.73660007	2.17E-06	4.00E-05
Rad9b	ENSMUSG00000038569	RAD9 homolog B [Source:MGI Symbol;Acc:MGI:2385231]	0.479561338	1.805754226	0.258728023	1.639672917	7.023009171	1.183529694	0.667484076	2.747214491	0.442599009	0.096130256	0.446312483	0.376481249	0.569734167	2.509183976	0.678343469	4	29.08900145	3.003711952	2.738108832	0.84427016	3.243166657	0.00118209	0.006302754
Gm24463	ENSMUSG00000096473	predicted gene, 24463 [Source:MGI Symbol;Acc:MGI:5454240]				0.965508333	2.736699176	0.312006039										0	3.55E-15	0	2.736699176	0.558575007	4.899430049	9.61E-07	2.03E-05
Pmvk	ENSMUSG00000027952	phosphomevalonate kinase [Source:MGI Symbol;Acc:MGI:1915853]	0.486813258	2.835027445	0.344025028	0.948052083	2.954156268	0.33778764	0.652198541	1.88842919	0.325510108	0.212588718	0.775219636	0.389036582	1.690390417	15.65959987	11.53866455	4	23.8723755	2.295976457	2.73657014	0.794387847	3.444879162	0.000571315	0.003537469
Gm5277	ENSMUSG00000091361	predicted gene 5277 [Source:MGI Symbol;Acc:MGI:3646590]	0.577176869	2.751906716	0.335732349	0.893682917	2.72217941	0.310354755										1	0	0	2.736459235	0.401587568	6.814103455	9.49E-12	8.76E-10
Pdia6	ENSMUSG00000020571	protein disulfide isomerase associated 6 [Source:MGI Symbol;Acc:MGI:1919103]	0.696359212	2.817245682	0.342230253	1.277882917	2.417436596	0.277724316	1.132329778	7.179791598	1.736781948	0.325687564	0.581022287	0.393238627	0.279325625	2.082386399	0.914636842	4	21.92541669	2.266972896	2.736200749	0.763333283	3.584542704	0.000337669	0.002343472
RP24-82B23.2			1.210859697	2.734617642	0.334038475													0	0	0	2.734617642	0.577960617	4.731494778	2.23E-06	4.09E-05
Anp32b	ENSMUSG00000028333	acidic (leucine-rich) nuclear phosphoprotein 32 family, member B [Source:MGI Symbol;Acc:MGI:1914878]	1.126393434	3.194871221	0.382771841	0.395855167	1.433164327	0.198765156	0.308499078	1.015311167	0.250942224	0.523984103	3.136228934	0.677629283	1.592684167	8.675066941	3.812924478	4	22.62186864	1.956796455	2.732633014	0.726010324	3.763903795	0.000167281	0.001345334
Dnahc12	ENSMUSG00000021879	dynein, axonemal, heavy chain 12 [Source:MGI Symbol;Acc:MGI:107720]	1.713089158	3.000514407	0.36126978	2.002465417	3.640330257	0.432057747	1.148992036	4.06739774	0.707203036	0.116997179	0.380434231	0.374779229				3	18.96993216	2.389418228	2.732051547	0.844349158	3.235689314	0.001213494	0.006430347
Gm11663	ENSMUSG00000082706	predicted gene 11663 [Source:MGI Symbol;Acc:MGI:3651529]	0.742954545	2.524771674	0.314330231							0.577910769	3.755029466	0.810889107	0.565713333	2.34527311	0.642175366	2	0.455492065	0	2.732021971	0.409211451	6.676308695	2.45E-11	2.06E-09
Trav4d-2	ENSMUSG00000082819	T cell receptor alpha variable 4D-2 [Source:MGI Symbol;Acc:MGI:3650629]	0.687367197	2.731346376	0.333719178													0	7.11E-15	0	2.731346376	0.577684324	4.728095021	2.27E-06	4.14E-05
Cda	ENSMUSG00000028755	cytidine deaminase [Source:MGI Symbol;Acc:MGI:1919519]	1.487522386	5.039815189	0.654067109	0.204144167	0.579980469	0.162982184	1.902723732	3.345347807	0.549780318	0.827975641	1.606590162	0.450916784	1.249933333	3.496427056	0.947843375	4	32.30936089	3.198439754	2.730840276	0.864172078	3.160065391	0.001577337	0.007891642
Lgals3	ENSMUSG00000050335	lectin, galactose binding, soluble 3 [Source:MGI Symbol;Acc:MGI:96778]	0.730219394	2.384536594	0.302036352	0.766851667	1.85709898	0.227824669	1.221511523	3.702687629	0.623855133	0.483120769	0.526783986	0.378928328	1.8376925	9.552313487	4.539738411	4	23.23823597	2.183447542	2.73023053	0.764211906	3.572609259	0.000353442	0.002426208
Tmem176b	ENSMUSG00000029810	transmembrane protein 176B [Source:MGI Symbol;Acc:MGI:1916348]	0.653224602	3.084363758	0.370380728	0.48575375	1.546108947	0.205775424	1.379692917	3.849921232	0.656560951	1.128139744	4.250588998	0.934865999	0.33698375	1.615565797	0.510800224	4	12.55673897	0.99019016	2.729421816	0.545213924	5.006148406	5.55E-07	1.27E-05
Gm14681	ENSMUSG00000081603	predicted gene 14681 [Source:MGI Symbol;Acc:MGI:3705734]	1.057542273	2.767787771	0.33729768							0.489377692	2.061057615	0.503005113	1.149422917	3.960727847	1.105223507	2	1.378495625	0.074094376	2.725271039	0.44669918	6.100908981	1.05E-09	5.76E-08
Bcap31	ENSMUSG00000002015	B cell receptor associated protein 31 [Source:MGI Symbol;Acc:MGI:1350933]	0.386954444	2.244608041	0.290469397	0.479158646	4.629033336	0.60238994	0.824843981	4.125156626	0.721120472	0.508545256	1.356258343	0.437122572	0.750960417	1.086432359	1.4162938	4	15.3828528	1.631059759	2.724206801	0.673440503	4.045207839	5.23E-05	0.000524872
Mir3072	ENSMUSG00000093351	microRNA 3072 [Source:MGI Symbol;Acc:MGI:4441432]										1.228525641	2.723103365	0.601984283				0	0	0	2.723103365	0.775876461	3.509712564	0.000448591	0.002913588
Wdr66	ENSMUSG00000029442	WD repeat domain 66 [Source:MGI Symbol;Acc:MGI:1918495]	1.037591107	2.509424398	0.312950567	1.275995139	2.693198869	0.307085159	1.104012585	3.66811006	0.616359125	0.384387051	2.317228484	0.538072456				3	0.328109866	0	2.722975024	0.317296714	8.581793957	9.34E-18	2.84E-15
Zfp612	ENSMUSG00000044676	zinc finger protein 612 [Source:MGI Symbol;Acc:MGI:2443465]				0.581033	2.297701525	0.265962495	0.967643412	3.04182732	0.492761538	1.370098462	2.021336049	0.497937642	1.95767875	4.826198909	1.450897636	3	4.204325806	0.314572832	2.72090639	0.458427899	5.93529843	2.93E-09	1.40E-07
Vit	ENSMUSG00000024076	vitrin [Source:MGI Symbol;Acc:MGI:1921449]	1.084758182	1.544370287	0.243091081	1.172184167	2.883357555	0.329177464	1.064540162	3.886330294	0.664845353	0.398654359	0.978310519	0.400165519	1.346773333	5.973358421	2.014025587	4	17.99739082	1.642567851	2.720876845	0.66906653	4.066676066	4.77E-05	0.000492887
Gm14928	ENSMUSG00000082718	predicted gene 14928 [Source:MGI Symbol;Acc:MGI:3648477]	1.026884091	2.116593097	0.280499773							0.453601282	1.831893336	0.475126198	0.744802917	5.436497196	1.735593357	2	5.924477097	1.230827337	2.717413364	0.794311703	3.42109194	0.000623702	0.003797077
Gm15370	ENSMUSG00000081261	predicted gene 15370 [Source:MGI Symbol;Acc:MGI:3707467]	0.598911515	2.715098015	0.332138896													0	0	0	2.715098015	0.576314928	4.711136019	2.46E-06	4.46E-05
Gm6507	ENSMUSG00000090013	predicted gene 6507 [Source:MGI Symbol;Acc:MGI:3645279]	0.572393455	2.714711862	0.332101454													0	0	0	2.714711862	0.576282443	4.710731507	2.47E-06	4.47E-05
RP23-317M11.4			1.05492303	2.711320492	0.331772853													0	3.55E-15	0	2.711320492	0.575997268	4.707175957	2.51E-06	4.53E-05
Gm4963	ENSMUSG00000063739	predicted gene 4963 [Source:MGI Symbol;Acc:MGI:3645168]	0.843742727	2.242330053	0.290286875	0.7744425	3.253453585	0.376494327										1	0.881101602	0.177794797	2.705262284	0.503761275	5.370127518	7.87E-08	2.45E-06
n-R5s2	ENSMUSG00000075918	nuclear encoded rRNA 5S 2 [Source:MGI Symbol;Acc:MGI:4421736]				0.6257225	2.704102936	0.308311254										0	3.55E-15	0	2.704102936	0.555257826	4.869995177	1.12E-06	2.31E-05
Gm15321	ENSMUSG00000083522	predicted gene 15321 [Source:MGI Symbol;Acc:MGI:3782935]	1.393353788	2.703355022	0.331002666													0	0	0	2.703355022	0.575328312	4.698804084	2.62E-06	4.67E-05
Megf8	ENSMUSG00000045039	multiple EGF-like-domains 8 [Source:MGI Symbol;Acc:MGI:2446294]	0.502053272	2.837657465	0.344291444	0.789974844	3.373077466	0.393008731	0.866230777	2.289781943	0.37483177	0.297909231	2.174462241	0.518015349				3	0.819947366	0	2.700351158	0.315482578	8.559430367	1.13E-17	3.31E-15
Ptpro	ENSMUSG00000030223	protein tyrosine phosphatase, receptor type, O [Source:MGI Symbol;Acc:MGI:1097152]	0.85498385	2.586503711	0.319964686	1.263016515	3.662297316	0.435399773	0.945666104	2.630131564	0.424081497	1.207465897	2.2352311	0.536604456	0.842030417	1.695287243	1.199538153	4	2.253967689	0	2.698756054	0.308940148	8.73553039	2.43E-18	8.46E-16
1700001L19Rik	ENSMUSG00000021534	RIKEN cDNA 1700001L19 gene [Source:MGI Symbol;Acc:MGI:1916565]	0.879559697	3.070524896	0.368859716	1.350255	2.253665652	0.261787007	0.996118583	2.668225583	0.430017841	0.836865385	3.224626287	0.695200619				3	0	0	2.698087529	0.311666014	8.656983452	4.84E-18	1.62E-15
Cep89	ENSMUSG00000023072	centrosomal protein 89 [Source:MGI Symbol;Acc:MGI:1919390]	0.91138649	3.769442668	0.454227125	0.448867778	2.104589076	0.248251306	0.594154856	2.72572261	0.439139488	0.423118006	1.822120615	0.474773635	0.807270231	3.70371296	1.016097281	4	5.885034961	0.281984841	2.696810505	0.385678811	6.992374033	2.70E-12	2.84E-10
Gm1604A	ENSMUSG00000094083	predicted gene 1604A [Source:MGI Symbol;Acc:MGI:3807545]				0.722153056	3.531634493	0.415816868	1.064203946	1.914359616	0.328410341							1	3.22995216	0.935675409	2.695974274	0.808185793	3.335834776	0.000850437	0.004847959
Gm25874	ENSMUSG00000094604	predicted gene, 25874 [Source:MGI Symbol;Acc:MGI:5455651]				1.023689167	2.695214026	0.307311378										0	0	0	2.695214026	0.554356724	4.861876672	1.16E-06	2.39E-05
Zfp423	ENSMUSG00000045333	zinc finger protein 423 [Source:MGI Symbol;Acc:MGI:1891217]				1.131798958	5.867732192	0.873271845	0.812103598	1.647212535	0.300426117	1.473301026	1.962036758	0.490556043	0.744725	1.746917342	0.530876013	3	16.62085062	2.298939385	2.694489256	0.841610569	3.201586761	0.001366729	0.007037005
Nelfe	ENSMUSG00000024369	negative elongation factor complex member E, Rdbp [Source:MGI Symbol;Acc:MGI:102744]	0.355383754	2.120106602	0.280765588	0.701491852	3.546100182	0.417949875	0.615671022	2.300269478	0.376247604	0.29153	1.174367752	0.413354523	0.967590833	6.366452337	2.234512157	4	13.83248452	1.158433307	2.694270703	0.586034887	4.597457873	4.28E-06	7.03E-05
Mir421	ENSMUSG00000065509	microRNA 421 [Source:MGI Symbol;Acc:MGI:3718516]				0.888485833	2.694079016	0.307183942										0	0	0	2.694079016	0.554241772	4.860837183	1.17E-06	2.39E-05
Mir382	ENSMUSG00000065428	microRNA 382 [Source:MGI Symbol;Acc:MGI:3619392]				1.077429167	2.691068891	0.306846235										0	0	0	2.691068891	0.553937031	4.858077252	1.19E-06	2.42E-05
Ift81	ENSMUSG00000029469	intraflagellar transport 81 [Source:MGI Symbol;Acc:MGI:1098597]	0.708164636	2.30276361	0.295191807	1.0344805	5.832713209	0.864735643	0.911909526	1.956982235	0.33326348	0.661207179	1.73173793	0.463972543	0.87978125	2.275376198	0.627494951	4	14.93169642	1.282998363	2.689581718	0.596147009	4.511608174	6.43E-06	9.86E-05
Gm8366	ENSMUSG00000095408	predicted gene 8366 [Source:MGI Symbol;Acc:MGI:3645202]	1.22443803	2.688382488	0.329561096													0	0	0	2.688382488	0.57407412	4.682988474	2.83E-06	4.95E-05
Gm12900	ENSMUSG00000082634	predicted gene 12900 [Source:MGI Symbol;Acc:MGI:3650387]	0.725696111	2.688045508	0.329528743													0	0	0	2.688045508	0.574045941	4.682631325	2.83E-06	4.95E-05
Rpsa	ENSMUSG00000032518	ribosomal protein SA [Source:MGI Symbol;Acc:MGI:105381]	0.707589773	2.093089772	0.27873296	1.052290833	3.919506945	0.476027129	1.128960886	2.892881798	0.466763057	0.159545385	0.724358396	0.389609613	0.539742708	4.563255217	1.379315438	4	16.04718869	1.443442461	2.68661194	0.629323781	4.269045632	1.96E-05	0.000241514
Gm12479	ENSMUSG00000082111	predicted gene 12479 [Source:MGI Symbol;Acc:MGI:3651218]	1.021272273	2.683174427	0.329061535													0	0	0	2.683174427	0.573638854	4.677462846	2.90E-06	5.06E-05
Armcx4	ENSMUSG00000049804	armadillo repeat containing, X-linked 4 [Source:MGI Symbol;Acc:MGI:2147887]	0.614010053	2.312584178	0.296001188	0.767198333	3.338367542	0.388155528	0.863567588	2.135135347	0.354705347	1.150375385	3.066212967	0.664058346	1.4345625	3.11974686	0.834562389	4	1.470298604	0	2.682377416	0.295166154	9.087686322	1.01E-19	4.87E-17
Enkur	ENSMUSG00000026679	enkurin, TRPC channel interacting protein [Source:MGI Symbol;Acc:MGI:1918483]	1.222788258	1.995030457	0.271574419	1.103612917	2.281164511	0.264384979	2.091002011	5.512533006	1.114388206	1.026238718	2.005745085	0.495975577				3	9.353378335	0.922466282	2.681943665	0.589664261	4.548255414	5.41E-06	8.56E-05
Gpr176	ENSMUSG00000040133	G protein-coupled receptor 176 [Source:MGI Symbol;Acc:MGI:2685858]	0.439816326	1.703478185	0.252318909	0.421638333	2.229806049	0.259558385	0.520225543	3.759322443	0.636284826	0.781394103	3.828068087	0.8281972				3	6.975708706	0.596952355	2.681379865	0.509147379	5.266412001	1.39E-07	3.95E-06
4930516K23Rik	ENSMUSG00000090219	RIKEN cDNA 4930516K23 gene [Source:MGI Symbol;Acc:MGI:1924125]	0.697918081	2.678582898	0.328621916													0	3.55E-15	0	2.678582898	0.573255542	4.672580907	2.97E-06	5.17E-05
Ighv5-9-1	ENSMUSG00000095210	immunoglobulin heavy variable 5-9-1 [Source:MGI Symbol;Acc:MGI:4439810]	1.153888182	2.676336066	0.328407066													0	0	0	2.676336066	0.573068116	4.670188395	3.01E-06	5.22E-05
Gm24538	ENSMUSG00000093875	predicted gene, 24538 [Source:MGI Symbol;Acc:MGI:5454315]				0.585149167	2.675942644	0.305154928										0	0	0	2.675942644	0.552408298	4.844139117	1.27E-06	2.58E-05
1700024G13Rik	ENSMUSG00000072473	RIKEN cDNA 1700024G13 gene [Source:MGI Symbol;Acc:MGI:1914335]	2.681470303	3.480260723	0.416789922	0.4870225	1.412337681	0.197530525	1.872925733	3.348826368	0.550465203							2	9.108700211	1.3218508	2.670477833	0.752193915	3.550251844	0.000384863	0.002597511
St8sia2	ENSMUSG00000025789	ST8 alpha-N-acetyl-neuraminide alpha-2,8-sialyltransferase 2 [Source:MGI Symbol;Acc:MGI:106020]	0.934671342	3.886028133	0.470164922	0.4176025	1.271079847	0.189633572	0.604742595	3.599411438	0.601674752	1.192216923	2.560044531	0.575063566	0.924196042	2.333954617	0.820777377	4	13.5389606	1.126477958	2.669774239	0.571099858	4.674794085	2.94E-06	5.12E-05
Gm13024	ENSMUSG00000082758	predicted gene 13024 [Source:MGI Symbol;Acc:MGI:3650678]	1.358323788	2.667334625	0.327548124													0	0	0	2.667334625	0.572318202	4.660579755	3.15E-06	5.43E-05
Itpa-ps1	ENSMUSG00000081476	inosine triphosphatase (nucleoside triphosphate pyrophosphatase) pseudogene 1 [Source:MGI Symbol;Acc:MGI:3613363]				0.832245	2.666356163	0.304087972										0	0	0	2.666356163	0.551441722	4.835245608	1.33E-06	2.66E-05
Gm12980	ENSMUSG00000082468	predicted gene 12980 [Source:MGI Symbol;Acc:MGI:3651320]	0.508505253	2.6649784	0.327323765													0	3.55E-15	0	2.6649784	0.572122159	4.658058351	3.19E-06	5.48E-05
Gm12273	ENSMUSG00000084805	predicted gene 12273 [Source:MGI Symbol;Acc:MGI:3650148]	0.795958838	2.659474678	0.326800473													0	3.55E-15	0	2.659474678	0.571664651	4.652158695	3.28E-06	5.62E-05
Gm22722	ENSMUSG00000095175	predicted gene, 22722 [Source:MGI Symbol;Acc:MGI:5452499]	0.730422273	2.657830613	0.326644366													0	0	0	2.657830613	0.571528098	4.65039361	3.31E-06	5.65E-05
Odf3b	ENSMUSG00000047394	outer dense fiber of sperm tails 3B [Source:MGI Symbol;Acc:MGI:1917363]	1.210251364	2.569537433	0.318402564	1.6396925	3.133190778	0.360492749	2.41982544	4.758015056	0.886467239	0.184029359	0.529029541	0.391351585				3	16.59906126	1.980806174	2.657639057	0.782692582	3.395508171	0.000685013	0.004074439
Upf3b	ENSMUSG00000036572	UPF3 regulator of nonsense transcripts homolog B (yeast) [Source:MGI Symbol;Acc:MGI:1915384]	0.579826414	1.978839245	0.270425459	0.798498611	4.019138825	0.492505091	1.118711173	2.180502096	0.360463772							2	5.629427333	0.720309224	2.656178449	0.602022611	4.412090843	1.02E-05	0.000142948
Gm12182	ENSMUSG00000083460	predicted gene 12182 [Source:MGI Symbol;Acc:MGI:3650366]	1.349860152	2.650892286	0.325986623													0	3.55E-15	0	2.650892286	0.570952382	4.642930601	3.44E-06	5.84E-05
Usp51	ENSMUSG00000067215	ubiquitin specific protease 51 [Source:MGI Symbol;Acc:MGI:3588217]	1.246048818	4.293006575	0.529605829	1.271291667	2.375314534	0.273518471	0.381335105	1.503730762	0.287128972							2	9.342268777	1.300305227	2.650683471	0.742921301	3.567919601	0.000359827	0.002463898
Dmrtb1	ENSMUSG00000028610	DMRT-like family B with proline-rich C-terminal, 1 [Source:MGI Symbol;Acc:MGI:1927125]	1.195673182	3.245659478	0.388612971	0.758140833	4.258600841	0.533801013	1.037935672	2.658550518	0.42850205	0.128152051	0.519898667	0.378703117	0.475135	2.675637887	0.717572281	4	17.41942584	1.596081672	2.646689125	0.644705928	4.105265687	4.04E-05	0.000428777
0610011F06Rik	ENSMUSG00000025731	RIKEN cDNA 0610011F06 gene [Source:MGI Symbol;Acc:MGI:1915597]	0.417663939	0.834033292	0.212922009	1.40953375	4.48960952	0.575903357	1.003055491	2.814067992	0.453534044	0.664020342	2.707146961	0.602898376				3	18.96120344	2.263114243	2.646531312	0.823911285	3.212155677	0.00131743	0.006849643
Sdk1	ENSMUSG00000039683	sidekick homolog 1 (chicken) [Source:MGI Symbol;Acc:MGI:2444413]	0.545967212	1.767736935	0.25630205	1.325155417	5.018749073	0.680721036	0.641492817	2.94081971	0.474988218	0.182047744	1.18027425	0.425461286				3	15.54362198	1.807737751	2.646458472	0.751178747	3.523074213	0.000426572	0.002804911
Gm23692	ENSMUSG00000075829	predicted gene, 23692 [Source:MGI Symbol;Acc:MGI:5453469]				0.7637675	2.645221377	0.301749242										0	0	0	2.645221377	0.549317069	4.815472752	1.47E-06	2.89E-05
Cct7	ENSMUSG00000030007	chaperonin containing Tcp1, subunit 7 (eta) [Source:MGI Symbol;Acc:MGI:107184]	0.950665265	3.779400022	0.455569383	0.877314792	2.557298633	0.292219662	0.444362381	2.269136126	0.372063459	0.455544615	0.876475327	0.394262941	0.727287917	4.525324506	1.32300518	4	13.23423422	1.065394011	2.643570915	0.559583834	4.724173138	2.31E-06	4.22E-05
Olfr269-ps1	ENSMUSG00000083417	olfactory receptor 269, pseudogene 1 [Source:MGI Symbol;Acc:MGI:3030103]	1.055626515	2.643041726	0.325244473													0	0	0	2.643041726	0.57030209	4.634459129	3.58E-06	6.05E-05
Gm25022	ENSMUSG00000093907	predicted gene, 25022 [Source:MGI Symbol;Acc:MGI:5454799]				0.695863333	2.641155164	0.301301418										0	0	0	2.641155164	0.548909299	4.811642232	1.50E-06	2.91E-05
Mir467a-1	ENSMUSG00000096624	microRNA 467a-1 [Source:MGI Symbol;Acc:MGI:3629612]				0.695863333	2.641155164	0.301301418										0	0	0	2.641155164	0.548909299	4.811642232	1.50E-06	2.91E-05
Mir467a-2	ENSMUSG00000096027	microRNA 467a-2 [Source:MGI Symbol;Acc:MGI:3719571]				0.695863333	2.641155164	0.301301418										0	0	0	2.641155164	0.548909299	4.811642232	1.50E-06	2.91E-05
Mir467a-4	ENSMUSG00000096492	microRNA 467a-4 [Source:MGI Symbol;Acc:MGI:3719573]				0.695863333	2.641155164	0.301301418										0	0	0	2.641155164	0.548909299	4.811642232	1.50E-06	2.91E-05
Mir467a-5	ENSMUSG00000094159	microRNA 467a-5 [Source:MGI Symbol;Acc:MGI:3719574]				0.695863333	2.641155164	0.301301418										0	0	0	2.641155164	0.548909299	4.811642232	1.50E-06	2.91E-05
Mir467a-7	ENSMUSG00000094688	microRNA 467a-7 [Source:MGI Symbol;Acc:MGI:3719577]				0.695863333	2.641155164	0.301301418										0	0	0	2.641155164	0.548909299	4.811642232	1.50E-06	2.91E-05
Mir467a-8	ENSMUSG00000096512	microRNA 467a-8 [Source:MGI Symbol;Acc:MGI:3719578]				0.695863333	2.641155164	0.301301418										0	0	0	2.641155164	0.548909299	4.811642232	1.50E-06	2.91E-05
Mir467a-9	ENSMUSG00000095222	microRNA 467a-9 [Source:MGI Symbol;Acc:MGI:4834294]				0.695863333	2.641155164	0.301301418										0	0	0	2.641155164	0.548909299	4.811642232	1.50E-06	2.91E-05
Mir467b	ENSMUSG00000095509	microRNA 467b [Source:MGI Symbol;Acc:MGI:3629617]				0.695863333	2.641155164	0.301301418										0	0	0	2.641155164	0.548909299	4.811642232	1.50E-06	2.91E-05
Ghr	ENSMUSG00000055737	growth hormone receptor [Source:MGI Symbol;Acc:MGI:95708]	0.766366636	2.873643735	0.347961594	0.777859394	2.467131287	0.282781339	0.591277634	3.470867933	0.574944208	0.500977244	3.472203588	0.765716211	0.467854826	1.174857191	0.516882695	4	5.901722738	0.285117566	2.639373306	0.386285481	6.832701292	8.33E-12	7.91E-10
Tmem186	ENSMUSG00000043140	transmembrane protein 186 [Source:MGI Symbol;Acc:MGI:1913940]	0.172774455	1.05607361	0.220416293	1.174211667	6.265910276	0.973924981	0.710568607	3.054626853	0.49505659	0.293821453	1.010647234	0.407426051	0.437880278	2.378244223	1.193339259	4	27.34983815	2.976750817	2.638253919	0.848424458	3.109592013	0.001873459	0.009005223
Terf2ip	ENSMUSG00000033430	telomeric repeat binding factor 2, interacting protein [Source:MGI Symbol;Acc:MGI:1929871]	0.49758603	2.198285599	0.286794295	0.552847917	3.636211179	0.431433317	0.638729735	2.262688373	0.371204045	0.218741026	1.111215915	0.436747281	1.289467083	6.72752418	3.357800584	4	12.80863918	1.088945043	2.637609699	0.582242427	4.53008846	5.90E-06	9.18E-05
Nek3	ENSMUSG00000031478	NIMA (never in mitosis gene a)-related expressed kinase 3 [Source:MGI Symbol;Acc:MGI:1344371]	0.242548357	1.044017692	0.219964177	0.696445833	3.20499256	0.36997385	0.602150211	2.736304829	0.440839499	0.214038974	0.855802626	0.393143852	2.49884625	10.08913797	5.019011681	4	25.47846853	2.396364511	2.635669476	0.793175221	3.322934715	0.000890758	0.005033439
Gm17214	ENSMUSG00000091315	predicted gene 17214 [Source:MGI Symbol;Acc:MGI:4938041]	0.996965606	2.633688873	0.324363179													0	0	0	2.633688873	0.56952891	4.624328682	3.76E-06	6.33E-05
Rps12-ps12	ENSMUSG00000093990	ribosomal protein S12, pseudogene 12 [Source:MGI Symbol;Acc:MGI:3646874]				1.318156667	2.633288807	0.30043703										0	3.55E-15	0	2.633288807	0.548121364	4.804207571	1.55E-06	3.00E-05
Rps12-ps13	ENSMUSG00000096763	ribosomal protein S12, pseudogene 13 [Source:MGI Symbol;Acc:MGI:3649140]				1.318156667	2.633288807	0.30043703										0	3.55E-15	0	2.633288807	0.548121364	4.804207571	1.55E-06	3.00E-05
Rps12-ps14	ENSMUSG00000095499	ribosomal protein S12, pseudogene 14 [Source:MGI Symbol;Acc:MGI:3646259]				1.318156667	2.633288807	0.30043703										0	3.55E-15	0	2.633288807	0.548121364	4.804207571	1.55E-06	3.00E-05
Erlin2	ENSMUSG00000031483	ER lipid raft associated 2 [Source:MGI Symbol;Acc:MGI:2387215]	0.209056948	1.296525453	0.230517843	0.704882222	4.010332213	0.491031915	0.81758779	2.374187574	0.386410161	0.666757179	3.167541869	0.683797707				3	11.14401702	1.140036352	2.630186296	0.626698946	4.196889611	2.71E-05	0.000314058
Dlx5	ENSMUSG00000029755	distal-less homeobox 5 [Source:MGI Symbol;Acc:MGI:101926]	0.898819343	2.52716996	0.314546589	1.548647917	3.643687784	0.432567253	1.220463695	2.568904302	0.414719064	0.666481282	3.034074167	0.657931599	0.3436925	1.415979832	0.483297771	4	5.015950609	0.189230979	2.629594526	0.355416567	7.398626761	1.38E-13	2.08E-11
Gm26135	ENSMUSG00000096191	predicted gene, 26135 [Source:MGI Symbol;Acc:MGI:5455912]				1.0118025	2.627355628	0.299786773										0	0	0	2.627355628	0.547527874	4.798578764	1.60E-06	3.06E-05
Ccdc160	ENSMUSG00000073207	coiled-coil domain containing 160 [Source:MGI Symbol;Acc:MGI:3588225]	1.138596439	2.80393116	0.340893766	0.48289375	3.273033767	0.379156615	0.678696298	2.625127626	0.423308056	0.446323846	1.63553554	0.453849426				3	2.465122966	0.047333007	2.625703955	0.332584384	7.894850384	2.91E-15	6.01E-13
Rps12-ps6	ENSMUSG00000096831	ribosomal protein S12, pseudogene 6 [Source:MGI Symbol;Acc:MGI:3643035]				1.294931667	2.625679479	0.299603338										0	7.11E-15	0	2.625679479	0.547360336	4.796985285	1.61E-06	3.08E-05
Rcn2	ENSMUSG00000032320	reticulocalbin 2 [Source:MGI Symbol;Acc:MGI:1349765]	0.511837538	2.418737588	0.304969866	1.344663611	4.513585999	0.580400543	0.691174677	2.559664909	0.413325391	0.463765897	1.206534722	0.415747849				3	10.76266571	1.108825966	2.624541199	0.618725109	4.241853387	2.22E-05	0.000265927
Gm17088	ENSMUSG00000091438	predicted gene 17088 [Source:MGI Symbol;Acc:MGI:4937915]	0.776886288	2.621297252	0.323200361													0	3.55E-15	0	2.621297252	0.568507134	4.610843199	4.01E-06	6.67E-05
Rpl17-ps5	ENSMUSG00000081855	ribosomal protein L17, pseudogene 5 [Source:MGI Symbol;Acc:MGI:3704246]				0.7949225	2.616963707	0.298651386										0	3.55E-15	0	2.616963707	0.54649006	4.788675763	1.68E-06	3.20E-05
Gm14992	ENSMUSG00000096589	predicted gene 14992 [Source:MGI Symbol;Acc:MGI:3705511]	1.66595303	2.615037409	0.322615029													0	3.55E-15	0	2.615037409	0.567992103	4.604003114	4.14E-06	6.86E-05
Jazf1	ENSMUSG00000063568	JAZF zinc finger 1 [Source:MGI Symbol;Acc:MGI:2141450]				0.603743611	3.402686231	0.397188356	0.840094773	3.313161565	0.543477012	0.48265359	1.167424385	0.412846401				2	7.260524258	1.233472359	2.613130548	0.748811331	3.489704869	0.000483554	0.003092145
Gm22583	ENSMUSG00000096238	predicted gene, 22583 [Source:MGI Symbol;Acc:MGI:5452360]				0.547514167	2.612651426	0.298181562										0	0	0	2.612651426	0.546060035	4.784549792	1.71E-06	3.26E-05
Rpsa-ps4	ENSMUSG00000081076	ribosomal protein S4, pseudogene 4 [Source:MGI Symbol;Acc:MGI:3651545]				0.7114025	2.612304918	0.298143843										0	0	0	2.612304918	0.546025497	4.784217831	1.72E-06	3.26E-05
Gm14630	ENSMUSG00000081100	predicted gene 14630 [Source:MGI Symbol;Acc:MGI:3705376]	1.139635076	2.611837323	0.322316342													0	0	0	2.611837323	0.56772911	4.600499214	4.21E-06	6.96E-05
Scn3a	ENSMUSG00000057182	sodium channel, voltage-gated, type III, alpha [Source:MGI Symbol;Acc:MGI:98249]	0.493636439	1.679669137	0.250880524	1.9219025	3.86580381	0.467316804	0.918642106	2.026629573	0.341423714	0.557246154	1.433757078	0.451830913	0.386205	5.564742701	1.799723337	4	14.30785053	1.185457551	2.610493886	0.587023704	4.446999102	8.71E-06	0.000125742
Disp2	ENSMUSG00000040035	dispatched homolog 2 (Drosophila) [Source:MGI Symbol;Acc:MGI:2388733]	0.517659602	2.996382485	0.360827303	0.568609286	2.055664475	0.244010915	1.060384959	3.927489491	0.674304487	0.564461154	1.691324771	0.670188376				3	4.919089513	0.357181775	2.609828529	0.44726127	5.835131958	5.37E-09	2.37E-07
Ttc12	ENSMUSG00000040219	tetratricopeptide repeat domain 12 [Source:MGI Symbol;Acc:MGI:2444588]	0.900511515	1.79143126	0.257807981	0.98247	3.43091845	0.401207685	1.426950578	3.219518975	0.525484744	0.611041026	2.240132517	0.527074963				3	4.624236644	0.298578413	2.608859838	0.420666628	6.201727605	5.58E-10	3.30E-08
Gm12337	ENSMUSG00000084224	predicted gene 12337 [Source:MGI Symbol;Acc:MGI:3650615]	1.390924545	2.604624081	0.321644421													0	0	0	2.604624081	0.567137039	4.592583279	4.38E-06	7.18E-05
Gm25682	ENSMUSG00000065876	predicted gene, 25682 [Source:MGI Symbol;Acc:MGI:5455459]				0.779581667	2.601644856	0.296985905										0	3.55E-15	0	2.601644856	0.544964132	4.773974476	1.81E-06	3.42E-05
Ttll8	ENSMUSG00000022388	tubulin tyrosine ligase-like family, member 8 [Source:MGI Symbol;Acc:MGI:1922902]	0.945198939	3.669928475	0.441007071	0.741448333	2.502547348	0.28644814	0.891562091	3.995646569	0.690187363	0.110167564	0.406184629	0.402287647				3	17.05387445	2.017741235	2.601063465	0.784897615	3.313888864	0.000920081	0.005161083
Igkv1-88	ENSMUSG00000076535	immunoglobulin kappa chain variable 1-88 [Source:MGI Symbol;Acc:MGI:4439828]	1.197192121	2.60083267	0.321291992													0	0	0	2.60083267	0.566826245	4.588412578	4.47E-06	7.29E-05
Gm13130	ENSMUSG00000080943	predicted gene 13130 [Source:MGI Symbol;Acc:MGI:3651258]	0.56029202	2.597688089	0.321000078													0	3.55E-15	0	2.597688089	0.566568688	4.584948208	4.54E-06	7.38E-05
Mir718	ENSMUSG00000076127	microRNA 718 [Source:MGI Symbol;Acc:MGI:3629956]	2.122180909	2.597486381	0.320981365													0	0	0	2.597486381	0.566552173	4.584725826	4.55E-06	7.38E-05
Gm14996	ENSMUSG00000095327	predicted gene 14996 [Source:MGI Symbol;Acc:MGI:3705568]	1.737113636	2.597190913	0.320953957													0	0	0	2.597190913	0.566527984	4.584400039	4.55E-06	7.38E-05
Bloc1s5	ENSMUSG00000038982	biogenesis of organelles complex-1, subunit 5, muted [Source:MGI Symbol;Acc:MGI:2178598]	0.231872803	1.180545281	0.225387645	0.682633333	2.215620869	0.258244653	0.609805141	4.225075241	0.745659989	0.186967692	0.411948245	0.375559578	1.626582917	7.792579602	3.15235677	4	26.62291683	2.482652841	2.596776172	0.79778078	3.254999667	0.001133925	0.006080412
Drc1	ENSMUSG00000073102	dynein regulatory complex subunit 1 [Source:MGI Symbol;Acc:MGI:2685906]				0.613631667	2.516097307	0.287864857	0.820277332	3.146153774	0.511748895	0.192670256	0.506896079	0.378285899	1.624302917	5.072772184	1.561844078	3	14.74652235	1.978356664	2.59523637	0.803308767	3.230683489	0.001234946	0.00651242
Bend7	ENSMUSG00000048186	BEN domain containing 7 [Source:MGI Symbol;Acc:MGI:2443100]	0.421260937	1.464685852	0.238809386	0.729982593	3.431211662	0.401249603	0.654274703	3.042331606	0.492851778	0.364578974	2.727190289	0.602680375				3	6.893414835	0.580465495	2.595158663	0.498996013	5.200760313	1.98E-07	5.38E-06
Pramef6	ENSMUSG00000078512	PRAME family member 6 [Source:MGI Symbol;Acc:MGI:3649940]	1.044201288	2.590534938	0.320337361													0	0	0	2.590534938	0.565983534	4.577050004	4.72E-06	7.61E-05
Rps25-ps1	ENSMUSG00000067344	ribosomal protein S25, pseudogene 1 [Source:MGI Symbol;Acc:MGI:3642902]				0.8262575	2.589522187	0.295674847										0	0	0	2.589522187	0.543759916	4.762252804	1.91E-06	3.59E-05
Hspe1-ps6	ENSMUSG00000083880	heat shock protein 1 (chaperonin 10), pseudogene 6 [Source:MGI Symbol;Acc:MGI:1935167]	0.681060076	2.588718971	0.320169408													0	0	0	2.588718971	0.565835142	4.575040992	4.76E-06	7.68E-05
AA543401	ENSMUSG00000092125	cDNA sequence, AA543401 [Source:MGI Symbol;Acc:MGI:2155152]	0.834902576	2.588545523	0.320153373													0	0	0	2.588545523	0.565820972	4.574849023	4.77E-06	7.68E-05
Lrrc34	ENSMUSG00000027702	leucine rich repeat containing 34 [Source:MGI Symbol;Acc:MGI:1919077]	1.509443434	3.362762236	0.402431979	0.7332875	2.319660107	0.268074802	1.026782345	4.062810742	0.706106176	0.371856923	0.871505658	0.393991476				3	11.89409434	1.241443507	2.588516496	0.646075532	4.006523025	6.16E-05	0.000603447
Sdsl	ENSMUSG00000029596	serine dehydratase-like [Source:MGI Symbol;Acc:MGI:2182607]	0.24788375	1.09897297	0.222067188	0.649598333	4.977785967	0.672190013	1.224232315	2.430880712	0.39442235	0.398074103	2.096783009	0.507647004	0.569836667	2.788886743	0.745701879	4	17.32115133	1.51994566	2.587885832	0.634085839	4.081286273	4.48E-05	0.000467599
Dnahc2	ENSMUSG00000005237	dynein, axonemal, heavy chain 2 [Source:MGI Symbol;Acc:MGI:107731]	1.112247576	3.494248319	0.418532005	0.582793611	1.371478365	0.195160841	1.01938218	4.597226442	0.842225583	0.423438462	1.341951286	0.426532449				3	15.87298695	1.735320647	2.584575439	0.738652001	3.499043441	0.000466931	0.003009095
Flii	ENSMUSG00000002812	flightless I homolog (Drosophila) [Source:MGI Symbol;Acc:MGI:1342286]	0.242828017	2.099224061	0.279192189	0.782373095	2.595264696	0.296295132	0.680506691	3.028572524	0.490395011	0.524673282	2.02633584	0.545998815	1.448702667	4.8835594	1.651341553	4	4.201781888	0.116114142	2.583169725	0.339435011	7.610204144	2.74E-14	4.84E-12
Ormdl1	ENSMUSG00000026097	ORM1-like 1 (S. cerevisiae) [Source:MGI Symbol;Acc:MGI:2181669]	0.145078939	0.330493942	0.202450843	0.524431667	1.062072821	0.179474295	1.04718911	3.834143305	0.65299511	0.837058718	2.599590045	0.581439798	2.404110833	8.131604387	3.397751909	4	31.01685781	2.790076996	2.58307949	0.839309884	3.077623103	0.002086586	0.009837713
Tbca	ENSMUSG00000042043	tubulin cofactor A [Source:MGI Symbol;Acc:MGI:107549]	0.726089394	1.957906926	0.268953937	0.883080278	5.372480357	0.757298181	1.527683429	2.707903338	0.436291745	0.444810513	1.344108414	0.426795266	0.4029225	1.45732843	2.167545818	4	15.37707906	1.54735585	2.582385048	0.664554342	3.885889965	0.000101956	0.000905872
9530077C05Rik	ENSMUSG00000036411	RIKEN cDNA 9530077C05 gene [Source:MGI Symbol;Acc:MGI:1915533]	0.39026461	1.546916404	0.243231631	0.85939875	5.179367031	0.714846048	0.575929752	2.800265585	0.451254888	0.25158859	1.1434534	0.435911002				3	17.34398841	2.037844539	2.57949282	0.788682312	3.270636073	0.001073059	0.005826504
4930428N03Rik	ENSMUSG00000089887	RIKEN cDNA 4930428N03 gene [Source:MGI Symbol;Acc:MGI:1921121]	1.130585909	2.579039552	0.319276178													0	0	0	2.579039552	0.565045288	4.564305915	5.01E-06	8.06E-05
Lrrc37a	ENSMUSG00000078632	leucine rich repeat containing 37A [Source:MGI Symbol;Acc:MGI:2685097]	0.697040091	2.578733316	0.319247973													0	3.55E-15	0	2.578733316	0.565020329	4.563965546	5.02E-06	8.07E-05
Gm8412	ENSMUSG00000092617	predicted gene 8412 [Source:MGI Symbol;Acc:MGI:3647318]	1.32819803	2.577675117	0.319150535													0	0	0	2.577675117	0.564934098	4.562789052	5.05E-06	8.09E-05
Rpl31-ps20	ENSMUSG00000058607	ribosomal protein L31, pseudogene 20 [Source:MGI Symbol;Acc:MGI:3644512]	2.32600803	2.573704679	0.318785299													0	0	0	2.573704679	0.56461075	4.558369957	5.16E-06	8.21E-05
Map3k19	ENSMUSG00000051590	mitogen-activated protein kinase kinase kinase 19 [Source:MGI Symbol;Acc:MGI:1203481]	0.765676427	1.673549249	0.250514072	0.974520833	3.223847131	0.372499121	0.906306697	3.026691529	0.490060014							2	4.263636591	0.481703601	2.573116959	0.529593478	4.858664369	1.18E-06	2.41E-05
Tmem212	ENSMUSG00000043164	transmembrane protein 212 [Source:MGI Symbol;Acc:MGI:2685410]	1.591090341	2.694309268	0.330130775	1.314096458	2.649701896	0.302243492	3.194833354	4.392795423	0.788171485	0.83461641	0.923001166	0.396879259				3	10.70343444	1.084825516	2.57263797	0.615867909	4.177256083	2.95E-05	0.000336943
Pcgf5	ENSMUSG00000024805	polycomb group ring finger 5 [Source:MGI Symbol;Acc:MGI:1923505]	0.446819015	1.578343228	0.244985505	1.312491167	3.241391533	0.37486222	0.852961951	1.643226098	0.300040319	0.741476923	4.635687475	1.041806359				3	10.88186221	1.045052359	2.571845616	0.608347342	4.227594068	2.36E-05	0.0002801
Gm11893	ENSMUSG00000081789	predicted gene 11893 [Source:MGI Symbol;Acc:MGI:3651418]	0.454588182	2.356299173	0.299645835	1.163973333	2.799018454	0.319193162										1	0	0	2.570666705	0.393135331	6.538884967	6.20E-11	4.72E-09
Unc5d	ENSMUSG00000063626	unc-5 homolog D (C. elegans) [Source:MGI Symbol;Acc:MGI:2389364]	0.632783857	3.08542558	0.370497714	1.111836198	4.240053388	0.530517088	0.999648456	2.295625776	0.375619899	0.220529231	0.767016485	0.388641232				3	14.26155826	1.566882796	2.569529021	0.703752013	3.651185325	0.000261033	0.001912055
Slc6a16	ENSMUSG00000094152	solute carrier family 6, member 16 [Source:MGI Symbol;Acc:MGI:2685930]	1.245929879	5.434739164	0.727935906	0.314029063	1.660044419	0.213385728	0.909148008	2.5590057	0.413226148	0.392724359	1.019920444	0.402763839				3	19.35427249	2.146412992	2.569153214	0.802021486	3.203347116	0.001358401	0.007008495
1700055C04Rik	ENSMUSG00000093616	RIKEN cDNA 1700055C04 gene [Source:MGI Symbol;Acc:MGI:1920647]	0.816163788	2.568916574	0.318345595													0	0	0	2.568916574	0.564221229	4.553030697	5.29E-06	8.41E-05
Zfp667	ENSMUSG00000054893	zinc finger protein 667 [Source:MGI Symbol;Acc:MGI:2442757]	0.408194697	1.222151382	0.227172767	1.375723333	4.858290548	0.647703219	0.534653107	1.735100869	0.309169232	0.643966923	2.871199259	0.627874697				3	16.31650523	1.788690011	2.568471798	0.745978885	3.443089139	0.00057511	0.003557773
Gm15373	ENSMUSG00000082837	predicted gene 15373 [Source:MGI Symbol;Acc:MGI:3707583]	0.541344848	2.567078725	0.318177038													0	0	0	2.567078725	0.564071838	4.550978357	5.34E-06	8.48E-05
Crebl2	ENSMUSG00000032652	cAMP responsive element binding protein-like 2 [Source:MGI Symbol;Acc:MGI:1889385]	1.148115404	4.017917919	0.488780096	0.198330833	1.227189387	0.187349193	1.117285874	3.042577192	0.49289573	0.378576026	2.216786653	0.579786835				3	13.02074003	1.354291159	2.564569528	0.666720257	3.846545086	0.000119795	0.001031164
Gm216	ENSMUSG00000073650	predicted gene 216 [Source:MGI Symbol;Acc:MGI:2685062]	1.033435879	2.572840645	0.318705892	0.62461375	1.854033124	0.227587631	1.518090555	3.725223271	0.628778449							2	3.712256341	0.387615624	2.564241814	0.498436413	5.144571603	2.68E-07	6.92E-06
Hexim2	ENSMUSG00000043372	hexamethylene bis-acetamide inducible 2 [Source:MGI Symbol;Acc:MGI:1918309]	0.651427525	2.792796636	0.339780964	0.485652917	1.918112967	0.232623434	0.7106275	3.582632013	0.598130323	0.86246685	2.556781597	0.57461799				3	2.847978677	0.088129993	2.563341896	0.344609732	7.438390894	1.02E-13	1.58E-11
4930511F01Rik	ENSMUSG00000086504	RIKEN cDNA 4930511F01 gene [Source:MGI Symbol;Acc:MGI:1922303]	2.196657576	2.562683579	0.31777443													0	0	0	2.562683579	0.563714848	4.546063649	5.47E-06	8.63E-05
Gm12733	ENSMUSG00000081543	predicted gene 12733 [Source:MGI Symbol;Acc:MGI:3650214]	0.964517273	2.562043757	0.317715878													0	0	0	2.562043757	0.563662912	4.545347413	5.48E-06	8.64E-05
Iqcg	ENSMUSG00000035578	IQ motif containing G [Source:MGI Symbol;Acc:MGI:1916957]	1.123975909	3.076163742	0.369478648	0.73015375	1.713835352	0.217166648	1.951039738	4.556889397	0.831365289	0.420177436	1.435814089	0.434680226				3	10.78457882	1.066516383	2.56134345	0.612170271	4.184037628	2.86E-05	0.000329222
Tcea2	ENSMUSG00000059540	transcription elongation factor A (SII), 2 [Source:MGI Symbol;Acc:MGI:107368]	0.321823157	1.500598851	0.240711033	1.392175	5.928825255	0.888286175	0.464735498	0.897825443	0.244331452	0.444872821	1.511161235	0.441619169	1.383076667	3.827713491	1.058133757	4	26.74521714	2.461663783	2.558955546	0.774600187	3.303582403	0.000954579	0.005298579
Gm22551	ENSMUSG00000088420	predicted gene, 22551 [Source:MGI Symbol;Acc:MGI:5452328]				0.295155	2.556313063	0.292114666										0	0	0	2.556313063	0.540476332	4.729740989	2.25E-06	4.11E-05
Gm8737	ENSMUSG00000082571	predicted gene 8737 [Source:MGI Symbol;Acc:MGI:3644777]	0.591658333	2.554453641	0.317022399													0	0	0	2.554453641	0.563047422	4.536835695	5.71E-06	8.98E-05
Prpf38b	ENSMUSG00000027881	PRP38 pre-mRNA processing factor 38 (yeast) domain containing B [Source:MGI Symbol;Acc:MGI:1914171]	0.713718258	2.834695209	0.343991391	0.780505	3.381264474	0.394160769	0.329056699	0.920246224	0.245530352	0.331142564	1.222826883	0.4189788	2.194259886	5.962174416	2.024864838	4	20.3988946	1.769083594	2.551325496	0.681599978	3.743141985	0.000181733	0.001433156
Prorsd1	ENSMUSG00000032673	prolyl-tRNA synthetase domain containing 1 [Source:MGI Symbol;Acc:MGI:1915189]	0.583297323	2.065777505	0.276704601	0.699978333	3.387970683	0.395106517	0.629160836	2.056072067	0.344959153	0.96314359	3.096942924	0.669976894				3	2.97745782	0.100608007	2.551013815	0.349009666	7.309292736	2.69E-13	3.67E-11
Syf2	ENSMUSG00000028821	SYF2 homolog, RNA splicing factor (S. cerevisiae) [Source:MGI Symbol;Acc:MGI:1915842]	0.724160354	2.458891995	0.308467336	0.775402778	3.134621774	0.360679607	0.829817271	2.235165423	0.367563039	0.412731538	1.248634272	0.418977896	1.351015833	4.909341971	1.487690485	4	8.48659632	0.542102975	2.550540179	0.451026046	5.654973149	1.56E-08	6.01E-07
Gm13786	ENSMUSG00000083951	predicted gene 13786 [Source:MGI Symbol;Acc:MGI:3649782]	0.725103939	2.546736378	0.316319413													0	0	0	2.546736378	0.562422806	4.528152752	5.95E-06	9.25E-05
Ttc18	ENSMUSG00000039543	tetratricopeptide repeat domain 18 [Source:MGI Symbol;Acc:MGI:1923920]	1.071812818	2.437850641	0.306627441	1.162178333	2.248289646	0.261282788	1.497802101	5.565355077	1.131598706	0.071057399	0.751610376	0.390193896				3	15.38098441	1.690562024	2.546444363	0.735617844	3.461640286	0.000536894	0.003364611
Gm10059	ENSMUSG00000059064	predicted pseudogene 10059 [Source:MGI Symbol;Acc:MGI:3642158]				0.8133025	2.54594642	0.291012722										0	0	0	2.54594642	0.53945595	4.719470458	2.36E-06	4.31E-05
Sumf1	ENSMUSG00000030101	sulfatase modifying factor 1 [Source:MGI Symbol;Acc:MGI:1889844]	0.255356818	0.801916918	0.21198378	1.318399583	3.400892359	0.39693409	0.514460092	3.043494999	0.493060019	1.662693846	1.982285358	0.493051886	1.71141625	4.140943745	1.171589417	4	17.34679271	1.499164574	2.544221118	0.633707377	4.014820107	5.95E-05	0.000584267
Gm12288	ENSMUSG00000083142	predicted gene 12288 [Source:MGI Symbol;Acc:MGI:3649362]	0.520854091	2.542347643	0.31592058													0	0	0	2.542347643	0.562068128	4.523201936	6.09E-06	9.45E-05
Gm22716	ENSMUSG00000095178	predicted gene, 22716 [Source:MGI Symbol;Acc:MGI:5452493]				0.472238333	2.541974536	0.290591709										0	7.11E-15	0	2.541974536	0.539065589	4.715519947	2.41E-06	4.38E-05
Gm12219	ENSMUSG00000080768	predicted gene 12219 [Source:MGI Symbol;Acc:MGI:3649338]	1.026101061	2.541843065	0.31587477													0	3.55E-15	0	2.541843065	0.562027375	4.522632134	6.11E-06	9.47E-05
Fam173a	ENSMUSG00000057411	family with sequence similarity 173, member A [Source:MGI Symbol;Acc:MGI:2384888]	0.282017424	0.89602734	0.214837249	1.039830833	4.217332831	0.526513827	0.727433521	2.707037082	0.436153783	0.480214615	2.040116753	0.500321297	0.613202917	3.220732805	0.863666904	4	17.25832855	1.496015206	2.53720418	0.629791987	4.028638396	5.61E-05	0.00055625
Gm12357	ENSMUSG00000086384	predicted gene 12357 [Source:MGI Symbol;Acc:MGI:3650982]	1.082225	2.53682563	0.315419736													0	3.55E-15	0	2.53682563	0.561622414	4.516959376	6.27E-06	9.68E-05
Mdh1b	ENSMUSG00000025963	malate dehydrogenase 1B, NAD (soluble) [Source:MGI Symbol;Acc:MGI:1923918]	1.052243603	2.19803348	0.286774502	1.235759792	3.435972921	0.401930779	1.166517565	3.03140705	0.490900222	0.245289744	1.540760376	0.444442114				3	4.55550093	0.282358176	2.534759692	0.412128439	6.150411987	7.73E-10	4.37E-08
BC067074	ENSMUSG00000021763	cDNA sequence BC067074 [Source:MGI Symbol;Acc:MGI:3040697]	0.679924091	1.949735808	0.268383762	0.98756875	2.38348142	0.274328149	0.383309552	3.746092641	0.63336438							2	3.045006214	0.283986042	2.532712916	0.461679163	5.485872269	4.11E-08	1.39E-06
Gm13905	ENSMUSG00000087465	predicted gene 13905 [Source:MGI Symbol;Acc:MGI:3651198]	0.956556364	2.532602609	0.315037445													0	3.55E-15	0	2.532602609	0.561281966	4.512175276	6.42E-06	9.84E-05
Ccdc96	ENSMUSG00000050677	coiled-coil domain containing 96 [Source:MGI Symbol;Acc:MGI:1913967]	1.10290553	3.009481798	0.362232172	0.860241667	3.278911236	0.379958883				0.355702308	1.460992903	0.436959543	0.931449167	2.191504871	0.610465713	3	4.29285412	0.275694287	2.532106113	0.4216578	6.005121009	1.91E-09	9.74E-08
Zmynd10	ENSMUSG00000010044	zinc finger, MYND domain containing 10 [Source:MGI Symbol;Acc:MGI:2387863]	1.198373545	3.611086063	0.433356491	0.88662625	2.553125007	0.291775308	1.762518736	4.657607316	0.858661316	0.227730513	1.195052165	0.414886088	0.328989167	1.033530198	0.440715307	4	16.90334367	1.453032417	2.530704717	0.620265003	4.080037895	4.50E-05	0.000469646
Eno4	ENSMUSG00000048029	enolase 4 [Source:MGI Symbol;Acc:MGI:2441717]	1.278909985	2.849306638	0.345474451	0.299366042	0.998181495	0.176731954	1.326714375	3.799990779	0.645326728	0.963012949	2.874440617	0.647584198				3	13.67814651	1.402539275	2.530402706	0.677072738	3.73726863	0.00018603	0.001462583
Emc9	ENSMUSG00000022217	ER membrane protein complex subunit 9 [Source:MGI Symbol;Acc:MGI:1934682]	0.48282875	1.897613447	0.264802817	1.680686111	3.844153281	0.463839207	1.080776971	3.812339122	0.648091424	0.106141026	0.419289145	0.375750266	0.687135833	2.982520731	0.796499182	4	19.07187052	1.74357526	2.529484811	0.668961596	3.781210797	0.000156067	0.00127346
Rpl17-ps4	ENSMUSG00000084345	ribosomal protein L17, pseudogene 4 [Source:MGI Symbol;Acc:MGI:3651043]				0.742131667	2.528771532	0.289196936										0	3.55E-15	0	2.528771532	0.537770338	4.702326167	2.57E-06	4.60E-05
Gm23516	ENSMUSG00000070240	predicted gene, 23516 [Source:MGI Symbol;Acc:MGI:5453293]				0.329848333	2.527010001	0.289011396										0	0	0	2.527010001	0.537597802	4.700558656	2.59E-06	4.63E-05
Gm12951	ENSMUSG00000085920	predicted gene 12951 [Source:MGI Symbol;Acc:MGI:3649505]	1.17304303	2.523962875	0.314257313													0	0	0	2.523962875	0.56058658	4.502360504	6.72E-06	0.000102252
Prss30	ENSMUSG00000024124	protease, serine, 30 [Source:MGI Symbol;Acc:MGI:1353645]	0.699123636	2.663272381	0.327161442	0.907015833	2.608157519	0.297692774	0.390537625	2.256401962	0.37036849							2	0	0	2.52245105	0.33120979	7.615871038	2.62E-14	4.67E-12
Gm13171	ENSMUSG00000082429	predicted gene 13171 [Source:MGI Symbol;Acc:MGI:3651089]	0.662447677	2.52130015	0.314017418													0	0	0	2.52130015	0.560372571	4.499328273	6.82E-06	0.000103341
Gm24470	ENSMUSG00000077674	predicted gene, 24470 [Source:MGI Symbol;Acc:MGI:5454247]	1.167624545	2.520758994	0.313968694													0	7.11E-15	0	2.520758994	0.560329094	4.498711596	6.84E-06	0.000103559
Gm15317	ENSMUSG00000087282	predicted gene 15317 [Source:MGI Symbol;Acc:MGI:3705262]	1.111343636	2.519243095	0.313832263													0	0	0	2.519243095	0.560207339	4.496983383	6.89E-06	0.000104106
P4hb	ENSMUSG00000025130	prolyl 4-hydroxylase, beta polypeptide [Source:MGI Symbol;Acc:MGI:97464]	0.36290566	2.109561186	0.279969096	0.90518947	4.002934157	0.489796862	0.173651285	0.625566219	0.232132704	0.655055385	2.994537513	0.650483126	0.69335125	3.325419514	0.894816683	4	19.45575569	1.65400124	2.518727421	0.653721404	3.852906463	0.000116724	0.001012734
Gm14190	ENSMUSG00000078276	predicted gene 14190 [Source:MGI Symbol;Acc:MGI:3651811]	0.751063939	2.516772416	0.313610078													0	0	0	2.516772416	0.560008998	4.494164248	6.98E-06	0.000105188
Ptplad1	ENSMUSG00000033629	protein tyrosine phosphatase-like A domain containing 1 [Source:MGI Symbol;Acc:MGI:1889341]	0.793559972	2.487470446	0.31099161	0.434292955	2.356536965	0.271667374	0.603074808	1.812715455	0.317268123	0.309949231	1.960820365	0.498766043	1.221499167	12.68812847	8.845150073	4	12.99898252	1.02704342	2.515754524	0.575633738	4.370408398	1.24E-05	0.000166482
Spag16	ENSMUSG00000053153	sperm associated antigen 16 [Source:MGI Symbol;Acc:MGI:1913972]	1.770124129	2.563427302	0.317842509	1.920285833	2.359779849	0.271986009	0.973537642	5.199156204	1.015658944	0.152823077	0.54710314	0.379612535				3	16.37101315	1.821120839	2.515274275	0.755458279	3.329468144	0.00087012	0.004940114
Gm13722	ENSMUSG00000083594	predicted gene 13722 [Source:MGI Symbol;Acc:MGI:3651668]	0.926908864	2.514738052	0.313427293													0	3.55E-15	0	2.514738052	0.559845776	4.491840715	7.06E-06	0.000106033
Gm22111	ENSMUSG00000095372	predicted gene, 22111 [Source:MGI Symbol;Acc:MGI:5451888]				0.944854167	2.514201466	0.287666177										0	3.55E-15	0	2.514201466	0.536345203	4.687655358	2.76E-06	4.86E-05
Gm22130	ENSMUSG00000096430	predicted gene, 22130 [Source:MGI Symbol;Acc:MGI:5451907]				0.944854167	2.514201466	0.287666177										0	3.55E-15	0	2.514201466	0.536345203	4.687655358	2.76E-06	4.86E-05
Gm22393	ENSMUSG00000094550	predicted gene, 22393 [Source:MGI Symbol;Acc:MGI:5452170]				0.944854167	2.514201466	0.287666177										0	3.55E-15	0	2.514201466	0.536345203	4.687655358	2.76E-06	4.86E-05
Gm23687	ENSMUSG00000096390	predicted gene, 23687 [Source:MGI Symbol;Acc:MGI:5453464]				0.944854167	2.514201466	0.287666177										0	3.55E-15	0	2.514201466	0.536345203	4.687655358	2.76E-06	4.86E-05
Gm24566	ENSMUSG00000094513	predicted gene, 24566 [Source:MGI Symbol;Acc:MGI:5454343]				0.944854167	2.514201466	0.287666177										0	3.55E-15	0	2.514201466	0.536345203	4.687655358	2.76E-06	4.86E-05
Gm26389	ENSMUSG00000094919	predicted gene, 26389 [Source:MGI Symbol;Acc:MGI:5456166]				0.944854167	2.514201466	0.287666177										0	3.55E-15	0	2.514201466	0.536345203	4.687655358	2.76E-06	4.86E-05
Acss3	ENSMUSG00000035948	acyl-CoA synthetase short-chain family member 3 [Source:MGI Symbol;Acc:MGI:2685720]	0.692149862	2.179953187	0.285361015	0.884209907	3.345427605	0.389138611	0.798954141	2.135695038	0.354775651							2	1.791421029	0.096959097	2.513887791	0.381066535	6.596978635	4.20E-11	3.35E-09
Sec11a	ENSMUSG00000025724	SEC11 homolog A (S. cerevisiae) [Source:MGI Symbol;Acc:MGI:1929464]	0.148998409	0.443261402	0.204008958	2.007134583	3.068797848	0.352172661	0.956976388	2.839302915	0.457729997	0.313699744	1.12138548	0.409553454	1.009194167	7.607536491	3.022825616	4	28.07338874	2.598916019	2.513210183	0.807644873	3.111776309	0.001859654	0.008965941
Klhl13	ENSMUSG00000036782	kelch-like 13 [Source:MGI Symbol;Acc:MGI:1914705]	0.392604205	1.807793502	0.258859612	1.336785	3.286413813	0.380985067	0.703469159	1.572764092	0.293375463	1.051410256	3.390570633	0.732639545	1.182905833	3.805468677	1.857625722	4	7.621175458	0.468366122	2.511616959	0.441605532	5.687467154	1.29E-08	5.04E-07
Prr19	ENSMUSG00000058741	proline rich 19 [Source:MGI Symbol;Acc:MGI:3648539]	0.728810758	2.416396436	0.304767727				0.345519662	2.643590837	0.426169158							1	0	0	2.511126258	0.421536861	5.957073964	2.57E-09	1.25E-07
Ebf4	ENSMUSG00000053552	early B cell factor 4 [Source:MGI Symbol;Acc:MGI:2385972]	0.679644286	3.293943964	0.394251568	0.523229861	1.54487682	0.205696081	1.12120988	2.721366543	0.438441609	1.174029744	2.864408515	0.62665754				3	5.658196146	0.397239193	2.507806137	0.443012423	5.660803186	1.51E-08	5.83E-07
Gm12133	ENSMUSG00000082295	predicted gene 12133 [Source:MGI Symbol;Acc:MGI:3651511]	1.059696515	2.506196146	0.31266143													0	3.55E-15	0	2.506196146	0.559161363	4.482062445	7.39E-06	0.000109737
Nhlrc1	ENSMUSG00000044231	NHL repeat containing 1 [Source:MGI Symbol;Acc:MGI:2145264]	0.67962816	4.114869027	0.502860144	0.239438125	2.05453114	0.243913869				0.360483333	1.467774644	0.437580235				2	8.080851806	1.199356421	2.504996739	0.727154966	3.444928324	0.000571211	0.003537469
Ebna1bp2	ENSMUSG00000028729	EBNA1 binding protein 2 [Source:MGI Symbol;Acc:MGI:1916322]	0.344482879	1.291835677	0.230301078	0.6043	1.559084389	0.206614825	0.639988948	4.51302449	0.819663791	0.229769487	0.401117359	0.375284383	1.035200417	7.902986235	3.231124705	4	26.70463985	2.388995082	2.503517092	0.786063783	3.184877802	0.001448151	0.007348354
Zwint	ENSMUSG00000019923	ZW10 interactor [Source:MGI Symbol;Acc:MGI:1289227]	0.476166061	3.29918909	0.3948691	0.273835833	1.855175725	0.227675926	1.239854072	4.794731211	0.896783125	1.270096308	2.23448461	0.529092152	-0.468527817	-2.04303147	3.68604212	4	14.7823178	1.534035158	2.496927814	0.678264327	3.681349166	0.000232003	0.001745125
Dnahc7a	ENSMUSG00000096141	dynein, axonemal, heavy chain 7A [Source:MGI Symbol;Acc:MGI:2685838]	0.747820076	2.746909167	0.335241624	0.71622506	2.126786815	0.250208118	0.56618386	3.13938269	0.510497133	1.030272308	2.21739173	0.523907225				3	0	0	2.4961231	0.30362747	8.221005507	2.02E-16	4.91E-14
Gm11892	ENSMUSG00000083154	predicted gene 11892 [Source:MGI Symbol;Acc:MGI:3651298]	1.195196288	2.49499054	0.311660692													0	0	0	2.49499054	0.55826579	4.469180427	7.85E-06	0.000115399
Sec61b	ENSMUSG00000053317	Sec61 beta subunit [Source:MGI Symbol;Acc:MGI:1913462]	0.658798485	1.76866874	0.256360894	0.209368542	1.276608908	0.189927037	1.550525439	3.173952443	0.516916264	0.361506667	1.735944265	0.464428363	1.867138333	10.26226301	5.179163375	4	18.5997632	1.538520298	2.49412758	0.663674594	3.758057945	0.000171237	0.001370757
Gm16064	ENSMUSG00000085345	predicted gene 16064 [Source:MGI Symbol;Acc:MGI:3801956]	0.728619949	2.494112845	0.311582497													0	0	0	2.494112845	0.558195751	4.468168806	7.89E-06	0.000115863
Mdn1	ENSMUSG00000058006	midasin homolog (yeast) [Source:MGI Symbol;Acc:MGI:1926159]	0.278297955	0.786123811	0.211535921	1.309062803	3.543334765	0.417541432	0.796314464	1.958214959	0.333405432	0.471703333	2.664919756	0.592187576	1.667789167	4.318593654	1.239900147	4	17.47786573	1.457797261	2.49284794	0.626340029	3.980023352	6.89E-05	0.000661375
Tspyl3	ENSMUSG00000074671	TSPY-like 3 [Source:MGI Symbol;Acc:MGI:2139328]	0.719095227	2.202744137	0.287144691	1.2023075	3.905583727	0.473757328				0.398	1.438492144	0.434920774				2	6.751659085	0.983262804	2.491836384	0.677501698	3.677978066	0.00023509	0.001763857
Gm23039	ENSMUSG00000065804	predicted gene, 23039 [Source:MGI Symbol;Acc:MGI:5452816]				0.966135	2.490208969	0.285164754										0	3.55E-15	0	2.490208969	0.534008197	4.663241097	3.11E-06	5.36E-05
Cfdp1	ENSMUSG00000031954	craniofacial development protein 1 [Source:MGI Symbol;Acc:MGI:1344403]	0.441101919	1.464056152	0.238776453	0.589286548	2.729352414	0.311169418	0.902624991	2.645611658	0.426483526	0.284653846	0.804756028	0.390494919	2.18777625	9.58798672	4.57077461	4	19.94295919	1.729129529	2.489893961	0.691268421	3.601920592	0.000315875	0.002225537
Dynlrb2	ENSMUSG00000034467	dynein light chain roadblock-type 2 [Source:MGI Symbol;Acc:MGI:1922715]	1.80185702	2.466797756	0.309162716	1.438204583	2.839637661	0.323964782	2.137353266	3.927786237	0.674373046	0.641148718	0.966847718	0.399468739				3	8.881950997	0.822570553	2.489546335	0.55537342	4.482653017	7.37E-06	0.000109512
Gm26493	ENSMUSG00000065089	predicted gene, 26493 [Source:MGI Symbol;Acc:MGI:5456270]				0.598225833	2.486877267	0.284819292										0	3.55E-15	0	2.486877267	0.533684637	4.659825471	3.16E-06	5.44E-05
Tmem248	ENSMUSG00000053094	transmembrane protein 248 [Source:MGI Symbol;Acc:MGI:1918917]	0.210587121	1.011510191	0.218770961	0.584311667	3.829360598	0.461474377	0.798117398	3.176347723	0.517363638	0.753920427	2.1413216	0.514053568				3	13.8437054	1.474808405	2.484282843	0.688153892	3.610068725	0.000306116	0.002165627
Zfp941	ENSMUSG00000060314	zinc finger protein 941 [Source:MGI Symbol;Acc:MGI:3039601]	0.701616364	2.841448184	0.34467587	1.01583875	3.636743396	0.431513959	1.128762433	2.580842177	0.416527212	0.488957863	0.891979098	0.39515342				3	9.582458582	0.906881183	2.483136465	0.570746728	4.350680163	1.36E-05	0.000178763
Gm18889	ENSMUSG00000092230	predicted gene, 18889 [Source:MGI Symbol;Acc:MGI:5011074]	1.18692601	2.482423509	0.310543704													0	0	0	2.482423509	0.557264483	4.454659474	8.40E-06	0.00012219
Olfr637-ps1	ENSMUSG00000084236	olfactory receptor 637, pseudogene 1 [Source:MGI Symbol;Acc:MGI:3030471]	0.675471515	2.480197324	0.310346424													0	0	0	2.480197324	0.557087447	4.452079001	8.50E-06	0.000123408
Gm23254	ENSMUSG00000075726	predicted gene, 23254 [Source:MGI Symbol;Acc:MGI:5453031]				0.9326875	2.47895183	0.283999368										0	0	0	2.47895183	0.532915911	4.651675396	3.29E-06	5.63E-05
D8Ertd738e	ENSMUSG00000019362	DNA segment, Chr 8, ERATO Doi 738, expressed [Source:MGI Symbol;Acc:MGI:1289231]	1.301032758	3.103161717	0.372457743	0.624834722	3.377687952	0.393657154	0.854561107	1.064145753	0.253928972							2	10.51000224	1.454375502	2.478842444	0.772924234	3.207096292	0.001340821	0.006946822
Rps24	ENSMUSG00000025290	ribosomal protein S24 [Source:MGI Symbol;Acc:MGI:98147]	0.350067652	2.280753394	0.293390303	0.832857083	3.668220546	0.436304364	0.859594569	1.341383358	0.27354377	0.127343846	0.472651701	0.377237649	2.170915417	6.513850199	2.320808932	4	23.01768699	2.035640391	2.477943169	0.723395882	3.425431678	0.000613823	0.00375239
Ppm1m	ENSMUSG00000020253	protein phosphatase 1M [Source:MGI Symbol;Acc:MGI:1915155]	0.764212439	2.763860942	0.33690979	0.324345714	1.811823696	0.224364012	0.866942016	2.912280707	0.470075228	0.138382564	0.415454528	0.375650237	2.4952175	6.63200317	2.391409915	4	19.01408158	1.614266574	2.474971449	0.661058035	3.74395487	0.000181146	0.001430162
Caprin2	ENSMUSG00000030309	caprin family member 2 [Source:MGI Symbol;Acc:MGI:2448541]	0.933818068	2.092684418	0.278702661	0.737594167	2.435480481	0.279548597	0.64713809	2.624395768	0.423195059	0.576214615	2.357594636	0.5439518	0.9708675	3.996044294	1.117996458	4	1.18355422	0	2.473740095	0.285585151	8.662005307	4.64E-18	1.57E-15
Ttc30b	ENSMUSG00000075273	tetratricopeptide repeat domain 30B [Source:MGI Symbol;Acc:MGI:1919671]	0.433367576	0.850596202	0.213420265	1.172204583	2.812948791	0.320821841				0.792559744	2.594023132	0.580536286	1.486515417	4.419916711	1.280146174	3	13.2088299	1.514924917	2.473402238	0.714592009	3.461278894	0.000537616	0.00336598
Vmn2r124	ENSMUSG00000094396	vomeronasal 2, receptor 124 [Source:MGI Symbol;Acc:MGI:3761531]	0.686151136	2.472576754	0.309672442													0	0	0	2.472576754	0.556482203	4.44322701	8.86E-06	0.000127436
Gm11620	ENSMUSG00000081965	predicted gene 11620 [Source:MGI Symbol;Acc:MGI:3650770]	0.698169141	2.470998693	0.309533134													0	3.55E-15	0	2.470998693	0.55635702	4.441390338	8.94E-06	0.00012815
Gm8402	ENSMUSG00000094767	predicted gene 8402 [Source:MGI Symbol;Acc:MGI:3644367]	1.494337727	2.469642696	0.3094135													0	0	0	2.469642696	0.556249494	4.43981113	9.00E-06	0.00012876
Hrh1	ENSMUSG00000053004	histamine receptor H1 [Source:MGI Symbol;Acc:MGI:107619]	0.992319444	3.52475001	0.422355064	0.831496111	3.05009463	0.349788432	0.365518001	2.236187263	0.367697421	0.596118718	1.499354012	0.450390157	0.33733875	1.476599829	1.110796801	4	6.108459239	0.313277277	2.4694816	0.396910239	6.221763397	4.92E-10	2.98E-08
Spa17	ENSMUSG00000001948	sperm autoantigenic protein 17 [Source:MGI Symbol;Acc:MGI:1333778]	1.406689924	3.909675082	0.473456789	0.482671042	1.321127887	0.192336383	2.673877258	3.528517214	0.586812135	0.506031538	1.233519554	0.417805488	0.888559167	2.706708388	0.725173745	4	15.52618449	1.239779695	2.467321568	0.583050154	4.231748418	2.32E-05	0.000275766
Gm830	ENSMUSG00000084939	predicted gene 830 [Source:MGI Symbol;Acc:MGI:2685676]	0.705525227	2.467131176	0.309192093													0	0	0	2.467131176	0.556050441	4.43688377	9.13E-06	0.000130107
Gm12919	ENSMUSG00000083220	predicted gene 12919 [Source:MGI Symbol;Acc:MGI:3652001]	1.270692121	2.465494463	0.309047927													0	3.55E-15	0	2.465494463	0.555920792	4.43497437	9.21E-06	0.000130961
Gm16119	ENSMUSG00000010492	predicted gene 16119 [Source:MGI Symbol;Acc:MGI:3801877]	1.12010197	3.1440042	0.377013989				0.32165132	1.830373274	0.319160152							1	2.075295058	0.514726033	2.465168154	0.656446225	3.755323836	0.000173117	0.001383131
Ift43	ENSMUSG00000007867	intraflagellar transport 43 homolog (Chlamydomonas) [Source:MGI Symbol;Acc:MGI:1923661]	0.562553889	2.49081769	0.311289173	0.345115833	2.495028171	0.285665272	1.109538671	3.156048305	0.513582934	0.33848	1.731451122	0.463941504				3	0.662608447	0	2.460605855	0.304070825	8.092212908	5.86E-16	1.32E-13
Pdxk	ENSMUSG00000032788	pyridoxal (pyridoxine, vitamin B6) kinase [Source:MGI Symbol;Acc:MGI:1351869]	0.328903898	2.262927642	0.291943973	1.075618333	6.059236613	0.92085658	0.541785401	2.696756049	0.434519766	0.340539744	0.86414876	0.395947492	0.322929375	0.980780066	0.453578255	4	24.35352336	2.281714113	2.458712265	0.743703134	3.306039941	0.000946246	0.005264488
Gm13702	ENSMUSG00000081980	predicted gene 13702 [Source:MGI Symbol;Acc:MGI:3651725]	0.775943409	2.458238792	0.308409981													0	0	0	2.458238792	0.555346721	4.426493755	9.58E-06	0.000135377
Hmgn1	ENSMUSG00000040681	high mobility group nucleosomal binding domain 1 [Source:MGI Symbol;Acc:MGI:96120]	0.334799495	1.314566039	0.231359015	1.275500833	1.682119974	0.214922814	1.425859528	4.35499579	0.778446094	0.417865641	2.716509204	0.685123069	0.567028452	3.258744899	0.969683962	4	11.60617689	0.862456398	2.456530681	0.523868312	4.68921411	2.74E-06	4.85E-05
Gm13338	ENSMUSG00000083453	predicted gene 13338 [Source:MGI Symbol;Acc:MGI:3651856]	1.509923182	2.454696363	0.3080992													0	0	0	2.454696363	0.555066843	4.422343715	9.76E-06	0.000137535
Cpne2	ENSMUSG00000034361	copine II [Source:MGI Symbol;Acc:MGI:2387578]	0.857768333	3.729544426	0.448884332	0.895496875	3.29071673	0.381574668	1.12743338	2.369205265	0.385715072	0.640726154	2.209868053	0.522866311	0.239187083	0.661666046	0.412061547	4	13.08924891	0.999245631	2.452624052	0.534343892	4.589973024	4.43E-06	7.25E-05
Gm12379	ENSMUSG00000082899	predicted gene 12379 [Source:MGI Symbol;Acc:MGI:3651855]	1.241263182	2.45096006	0.307771896													0	0	0	2.45096006	0.554771931	4.417959744	9.96E-06	0.000139972
Mob3a	ENSMUSG00000003348	MOB kinase activator 3A [Source:MGI Symbol;Acc:MGI:3050117]	0.329464167	1.466553186	0.238907129	0.573797778	3.510165422	0.412667266	0.702202159	3.49091337	0.579048677	0.583231538	1.573083749	0.447587425				3	9.787380259	0.931887773	2.450581931	0.578836352	4.233635158	2.30E-05	0.000274092
Gm7722	ENSMUSG00000082204	predicted gene 7722 [Source:MGI Symbol;Acc:MGI:3644420]	0.643222727	2.448844548	0.307586796													0	0	0	2.448844548	0.554605081	4.415474419	1.01E-05	0.000141155
AC102575.1			1.11627197	2.448788269	0.307581874													0	0	0	2.448788269	0.554600644	4.415408271	1.01E-05	0.000141155
Gm12583	ENSMUSG00000082878	predicted gene 12583 [Source:MGI Symbol;Acc:MGI:3651485]	1.164964545	2.446012424	0.307339245													0	3.55E-15	0	2.446012424	0.554381859	4.412143699	1.02E-05	0.000142948
Mir488	ENSMUSG00000070103	microRNA 488 [Source:MGI Symbol;Acc:MGI:3629597]				0.6532125	2.442962025	0.280308978										0	0	0	2.442962025	0.529442138	4.614219095	3.95E-06	6.58E-05
Srp14	ENSMUSG00000009549	signal recognition particle 14 [Source:MGI Symbol;Acc:MGI:107169]	0.676591818	2.539194424	0.315634451	1.786766875	5.808377034	0.858833568	1.025588268	2.066336044	0.346203632	0.437591538	1.464934217	0.437319918	0.154601667	0.872964433	0.426800863	4	20.74640585	1.824991852	2.441094973	0.676286108	3.60955954	0.000306717	0.002169137
Hcn3	ENSMUSG00000028051	hyperpolarization-activated, cyclic nucleotide-gated K+ 3 [Source:MGI Symbol;Acc:MGI:1298211]	0.505132879	1.321208728	0.231671669	0.852784167	3.225249863	0.372687587	1.172333036	3.9856635	0.687843894	0.592735897	2.82779432	0.620144558	0.378867917	1.240983771	0.462163309	4	13.09677665	1.004927911	2.439920588	0.540557418	4.513712152	6.37E-06	9.80E-05
Gldn	ENSMUSG00000046167	gliomedin [Source:MGI Symbol;Acc:MGI:2388361]	1.089382929	3.206174849	0.384063895	1.12115375	1.92962712	0.233546423	1.188791637	2.401347236	0.390224923							2	1.880803812	0.104795904	2.43725617	0.377391281	6.458167678	1.06E-10	7.59E-09
Skint8	ENSMUSG00000078599	selection and upkeep of intraepithelial T cells 8 [Source:MGI Symbol;Acc:MGI:3651523]	0.742928939	2.436394592	0.306500706													0	0	0	2.436394592	0.553625059	4.400802584	1.08E-05	0.000149608
Gm13998	ENSMUSG00000081056	predicted gene 13998 [Source:MGI Symbol;Acc:MGI:3651215]	1.68811303	2.436363125	0.306497968													0	0	0	2.436363125	0.553622587	4.400765403	1.08E-05	0.000149608
Fuca2	ENSMUSG00000019810	fucosidase, alpha-L- 2, plasma [Source:MGI Symbol;Acc:MGI:1914098]	0.719568182	1.112966205	0.222619906	0.952061667	3.413798369	0.398766391	0.780833365	2.795646873	0.450494714	0.326344406	1.920361998	0.576730539	0.621164091	3.731531092	1.60369392	4	11.03689263	0.861900419	2.435092848	0.528667787	4.606092727	4.10E-06	6.80E-05
Mir679	ENSMUSG00000076145	microRNA 679 [Source:MGI Symbol;Acc:MGI:3629899]				0.917405	2.434877288	0.279487394										0	0	0	2.434877288	0.528665673	4.605703402	4.11E-06	6.81E-05
Rab36	ENSMUSG00000020175	RAB36, member RAS oncogene family [Source:MGI Symbol;Acc:MGI:1924127]	0.156620455	0.559327345	0.206086929	0.51068625	2.394449525	0.275419917	1.047284268	3.891510974	0.666030486	1.292303419	3.319374774	0.741250071				3	18.11449702	1.975627686	2.434475915	0.778684819	3.126394472	0.00176964	0.008630487
Gm15074	ENSMUSG00000082594	predicted gene 15074 [Source:MGI Symbol;Acc:MGI:3705470]	1.322401667	2.432674619	0.306177263													0	0	0	2.432674619	0.553332869	4.396403606	1.10E-05	0.000152151
Tmem233	ENSMUSG00000079278	transmembrane protein 233 [Source:MGI Symbol;Acc:MGI:3651514]	0.992896591	2.432654406	0.306175507													0	0	0	2.432654406	0.553331282	4.396379685	1.10E-05	0.000152151
Plcd4	ENSMUSG00000026173	phospholipase C, delta 4 [Source:MGI Symbol;Acc:MGI:107469]	0.29178276	1.267624574	0.229194518	0.442213452	1.517376393	0.203941638	0.890339904	2.829449674	0.456087186	0.994107436	5.359088512	1.267751088				3	13.57606823	1.302438407	2.430896048	0.663069966	3.666122995	0.000246256	0.001825788
Epb4.1l4a	ENSMUSG00000024376	erythrocyte protein band 4.1-like 4a [Source:MGI Symbol;Acc:MGI:103007]	0.600065152	1.758016674	0.255690064	1.237297014	3.528316858	0.415328903	1.16139162	2.655187985	0.427976532	0.619637179	1.818073761	0.473549916	1.421525833	2.67538874	0.717511682	4	4.942005951	0.174585478	2.430566572	0.346216156	7.020373043	2.21E-12	2.41E-10
Mir369	ENSMUSG00000065561	microRNA 369 [Source:MGI Symbol;Acc:MGI:3619374]				0.982884167	2.426813384	0.278670639										0	0	0	2.426813384	0.52789264	4.597172228	4.28E-06	7.04E-05
Tmem206	ENSMUSG00000026627	transmembrane protein 206 [Source:MGI Symbol;Acc:MGI:1914200]	0.159062652	0.770331561	0.211096994	0.544950833	2.673943169	0.304932074	1.051202424	5.058144553	0.973117799	0.921864359	2.394431612	0.562595461	0.344593125	1.839881473	0.916193979	4	18.35193682	1.679648894	2.426723504	0.668010797	3.632760901	0.000280405	0.002023159
Gm16726	ENSMUSG00000086816	predicted gene, 16726 [Source:MGI Symbol;Acc:MGI:4439650]	0.540059394	2.426140781	0.305610358													0	0	0	2.426140781	0.552820367	4.388660272	1.14E-05	0.000156182
Gm14666	ENSMUSG00000083343	predicted gene 14666 [Source:MGI Symbol;Acc:MGI:3705418]	1.396243485	2.425717713	0.305573703													0	0	0	2.425717713	0.552787213	4.388158147	1.14E-05	0.000156182
Gm13539	ENSMUSG00000085484	predicted gene 13539 [Source:MGI Symbol;Acc:MGI:3651926]	0.799299394	2.425632154	0.305566291													0	0	0	2.425632154	0.552780509	4.388056589	1.14E-05	0.000156182
3010026O09Rik	ENSMUSG00000020381	RIKEN cDNA 3010026O09 gene [Source:MGI Symbol;Acc:MGI:1915317]	0.454699192	1.724571469	0.253610138	0.555331944	3.44320837	0.402967737	1.010976028	2.935594342	0.474085088	0.230117692	1.049166431	0.444051157	1.00301875	3.363738695	0.906467732	4	9.773365186	0.673209871	2.424607143	0.476305257	5.090447996	3.57E-07	8.73E-06
Stk32a	ENSMUSG00000039954	serine/threonine kinase 32A [Source:MGI Symbol;Acc:MGI:2442403]	0.645772985	2.18260531	0.285567623	1.068375667	1.71648155	0.217355758	1.892462083	4.469712513	0.808220847	0.958829744	2.084217883	0.506005291				3	7.067885806	0.567088101	2.420535603	0.493468409	4.905148046	9.34E-07	1.98E-05
Gm23887	ENSMUSG00000084632	predicted gene, 23887 [Source:MGI Symbol;Acc:MGI:5453664]				0.485908333	2.420477921	0.278030851										0	3.55E-15	0	2.420477921	0.527286308	4.590443336	4.42E-06	7.24E-05
Gm9218	ENSMUSG00000081560	predicted gene 9218 [Source:MGI Symbol;Acc:MGI:3644933]	0.758175152	2.419360055	0.305023643													0	0	0	2.419360055	0.552289456	4.380601563	1.18E-05	0.00015986
Hnrnpa2b1	ENSMUSG00000004980	heterogeneous nuclear ribonucleoprotein A2/B1 [Source:MGI Symbol;Acc:MGI:104819]	0.32546798	1.138974111	0.223665767	0.702509524	3.338582518	0.388185432	0.780153615	1.463494291	0.283617482	0.836707474	1.747722687	0.46647925	3.685054271	15.15399109	12.4992391	4	22.50044233	1.990103037	2.415572812	0.747835763	3.230084638	0.001237536	0.006519432
Gm6245	ENSMUSG00000090475	predicted gene 6245 [Source:MGI Symbol;Acc:MGI:3646756]				0.453465	2.415495988	0.277528924										0	0	0	2.415495988	0.52681014	4.585135711	4.54E-06	7.38E-05
Gm13448	ENSMUSG00000086001	predicted gene 13448 [Source:MGI Symbol;Acc:MGI:3651456]	1.107352273	2.412997837	0.304474634													0	3.55E-15	0	2.412997837	0.551792202	4.373019098	1.23E-05	0.000165301
Gm5396	ENSMUSG00000084275	predicted pseudogene 5396 [Source:MGI Symbol;Acc:MGI:3646589]	1.777906364	2.411589318	0.304353286													0	0	0	2.411589318	0.551682232	4.371337659	1.23E-05	0.000166147
Ldha-ps2	ENSMUSG00000083836	lactate dehydrogenase A, pseudogene 2 [Source:MGI Symbol;Acc:MGI:96761]	0.376932987	2.410388166	0.304249858													0	0	0	2.410388166	0.551588486	4.369902973	1.24E-05	0.0001667
AC132389.1			0.533017576	2.409506404	0.304173965													0	0	0	2.409506404	0.551519687	4.368849308	1.25E-05	0.000167398
Gm23639	ENSMUSG00000092819	predicted gene, 23639 [Source:MGI Symbol;Acc:MGI:5453416]				0.567471667	2.408271432	0.276802891										0	0	0	2.408271432	0.526120605	4.577413256	4.71E-06	7.60E-05
Csrp2	ENSMUSG00000020186	cysteine and glycine-rich protein 2 [Source:MGI Symbol;Acc:MGI:1202907]	0.504710649	3.281878692	0.392834798	0.355385833	1.803302069	0.223722205	1.006256147	2.938455257	0.474579357	0.325042821	0.601670888	0.381569156	1.459305833	4.082387071	1.149701649	4	14.33530512	1.109879175	2.405714915	0.562589219	4.276148269	1.90E-05	0.000235763
Cbfb	ENSMUSG00000031885	core binding factor beta [Source:MGI Symbol;Acc:MGI:99851]	0.393394823	2.679344071	0.328694743	0.249011333	2.037373714	0.242451232	0.862205041	3.135959532	0.509865325	0.354138718	2.268058531	0.531009207	0.374059167	2.112019087	0.594917123	4	0.027776731	0	2.405128216	0.280691955	8.568568401	1.05E-17	3.12E-15
Gm13990	ENSMUSG00000086462	predicted gene 13990 [Source:MGI Symbol;Acc:MGI:3651766]	0.793336288	2.402940262	0.303609694													0	0	0	2.402940262	0.551007889	4.360990667	1.29E-05	0.000172742
1700084C01Rik	ENSMUSG00000070532	RIKEN cDNA 1700084C01 gene [Source:MGI Symbol;Acc:MGI:1925715]	0.387366818	1.699433461	0.252073126	0.869003889	2.682625324	0.305900961	0.903659468	3.10618792	0.504399478							2	2.544323896	0.198175056	2.401753083	0.421518578	5.697858193	1.21E-08	4.80E-07
Gm11369	ENSMUSG00000083882	predicted gene 11369 [Source:MGI Symbol;Acc:MGI:3652076]	1.035286818	2.401532968	0.303488956													0	0	0	2.401532968	0.550898317	4.359303509	1.30E-05	0.000173519
Gm8061	ENSMUSG00000084205	predicted gene 8061 [Source:MGI Symbol;Acc:MGI:3646568]	0.844264394	2.399216814	0.303290398													0	0	0	2.399216814	0.550718075	4.356524553	1.32E-05	0.000175264
Ighv13-2	ENSMUSG00000087582	immunoglobulin heavy variable 13-2 [Source:MGI Symbol;Acc:MGI:3705861]	2.422718182	2.397746872	0.303164482													0	0	0	2.397746872	0.550603744	4.354759481	1.33E-05	0.000176027
Rpsa-ps12	ENSMUSG00000080746	ribosomal protein SA, pseudogene 12 [Source:MGI Symbol;Acc:MGI:3651234]	0.80439572	2.901569604	0.350841556	0.7187625	1.6135986	0.210218082				0.256308718	1.031941551	0.40353464	0.639817917	5.50881821	1.771574098	3	12.04567856	1.298246497	2.396165059	0.676867506	3.540079907	0.000400006	0.002675441
Gm23864	ENSMUSG00000093921	predicted gene, 23864 [Source:MGI Symbol;Acc:MGI:5453641]				0.557561667	2.395023122	0.275477151										0	3.55E-15	0	2.395023122	0.524859172	4.563172843	5.04E-06	8.09E-05
Gm17661	ENSMUSG00000091037	predicted gene, 17661 [Source:MGI Symbol;Acc:MGI:4937295]										0.845046154	2.393386164	0.549265702				0	0	0	2.393386164	0.74112462	3.229397729	0.001240512	0.006530123
Gm11531	ENSMUSG00000075587	predicted gene 11531 [Source:MGI Symbol;Acc:MGI:3650260]	0.471585303	2.204459433	0.287279685	0.765590833	2.58097752	0.294754426										1	0	0	2.39030077	0.381424343	6.266775617	3.69E-10	2.32E-08
Zfp202	ENSMUSG00000025602	zinc finger protein 202 [Source:MGI Symbol;Acc:MGI:1933401]	0.163272706	0.776510463	0.211267669	0.3835575	2.658016331	0.303162881	0.3788999	1.769804951	0.312746718	0.484400513	3.208036055	0.691865639	1.550440417	4.859036891	1.465354163	4	16.09324959	1.245194096	2.390141234	0.591365163	4.041734927	5.31E-05	0.000530959
Tpm3-rs2	ENSMUSG00000080175	tropomyosin 3, related sequence 2 [Source:MGI Symbol;Acc:MGI:99710]	0.946185455	2.387503598	0.302289185													0	3.55E-15	0	2.387503598	0.549808317	4.342429033	1.41E-05	0.000184789
Dnahc3	ENSMUSG00000052273	dynein, axonemal, heavy chain 3 [Source:MGI Symbol;Acc:MGI:2683040]	0.926332424	1.887299509	0.264105721	0.561468889	1.411679468	0.1974918	0.978829973	4.463560532	0.806604455							2	9.097970469	1.22383768	2.387362657	0.731636616	3.263044258	0.001102223	0.005956725
Paf1	ENSMUSG00000003437	Paf1, RNA polymerase II associated factor, homolog (S. cerevisiae) [Source:MGI Symbol;Acc:MGI:1923988]	0.371129848	1.557381299	0.24381174	0.7377075	3.503260136	0.411658314	0.47695679	1.731162443	0.308767713	0.08592	0.219782265	0.371765918	2.301770833	7.782701875	3.145363662	4	25.21730884	2.225709984	2.386296144	0.755965055	3.156622289	0.001596079	0.007958512
Spef2	ENSMUSG00000072663	sperm flagellar 2 [Source:MGI Symbol;Acc:MGI:2443727]	0.896125859	2.096476858	0.27898636	1.12567631	2.240851587	0.260587152	0.998552818	5.161618224	1.004220045	0.109051937	0.774148238	0.390366697				3	13.69482822	1.402391611	2.383586339	0.678937712	3.510758496	0.00044683	0.002906713
Gm25443	ENSMUSG00000089625	predicted gene, 25443 [Source:MGI Symbol;Acc:MGI:5455220]				1.4769525	2.38335987	0.274316078										0	0	0	2.38335987	0.523751924	4.550551051	5.35E-06	8.48E-05
Scarna17	ENSMUSG00000088689	small Cajal body-specific RNA 17 [Source:MGI Symbol;Acc:MGI:3819483]				1.4769525	2.38335987	0.274316078										0	0	0	2.38335987	0.523751924	4.550551051	5.35E-06	8.48E-05
Gm14427	ENSMUSG00000083837	predicted gene 14427 [Source:MGI Symbol;Acc:MGI:3652026]	1.648432879	2.383338458	0.301934342													0	0	0	2.383338458	0.549485525	4.337399895	1.44E-05	0.000187995
1700094D03Rik	ENSMUSG00000078667	RIKEN cDNA 1700094D03 gene [Source:MGI Symbol;Acc:MGI:1920795]	0.886651342	1.90897606	0.265575188	1.607124583	2.928896833	0.334691753	1.444713792	5.298557436	1.046349699	0.915007436	1.987166594	0.493657381	0.085231667	0.526341305	0.404753966	4	17.85068732	1.496856372	2.383110842	0.628093924	3.794195028	0.000148123	0.001223108
Snora33	ENSMUSG00000070063	small nucleolar RNA, H/ACA box 33 [Source:MGI Symbol;Acc:MGI:3819501]				0.701805833	2.382640252	0.274244626										0	0	0	2.382640252	0.523683708	4.54976967	5.37E-06	8.50E-05
Gadd45g	ENSMUSG00000021453	growth arrest and DNA-damage-inducible 45 gamma [Source:MGI Symbol;Acc:MGI:1346325]	0.120795581	0.521794816	0.205362335	0.887804167	2.167573995	0.253857177	1.602879852	2.504857555	0.405161477	0.983519231	1.925845449	0.486158932	2.588024167	9.690944458	4.660998026	4	22.84533109	1.923550969	2.382630786	0.720700349	3.305993662	0.000946402	0.005264488
Gm12242	ENSMUSG00000082476	predicted gene 12242 [Source:MGI Symbol;Acc:MGI:3649717]	0.336569848	2.379696996	0.30162462													0	0	0	2.379696996	0.549203624	4.332995801	1.47E-05	0.000191435
Armc3	ENSMUSG00000037683	armadillo repeat containing 3 [Source:MGI Symbol;Acc:MGI:1918132]	0.847647184	1.96779703	0.269647252	1.354048021	2.936922237	0.335672494	1.318074048	3.600422792	0.601888916	0.331852436	1.233162901	0.420080552				3	6.708340689	0.527000067	2.379614472	0.479124619	4.966587765	6.81E-07	1.51E-05
Gm8661	ENSMUSG00000086225	predicted gene 8661 [Source:MGI Symbol;Acc:MGI:3645695]	0.571610758	2.378811364	0.301549365													0	0	0	2.378811364	0.549135107	4.331923666	1.48E-05	0.000192032
Snora36b	ENSMUSG00000077571	small nucleolar RNA, H/ACA box 36B [Source:MGI Symbol;Acc:MGI:3819504]				0.315541667	2.37860409	0.273844269										0	0	0	2.37860409	0.523301317	4.545381429	5.48E-06	8.64E-05
Ccdc151	ENSMUSG00000039632	coiled-coil domain containing 151 [Source:MGI Symbol;Acc:MGI:1924859]	1.016240271	3.717966294	0.447344541	0.487236	2.169344812	0.254017175	1.024238547	2.872381817	0.463286946	0.190074359	0.850176695	0.392939709				3	10.33199453	0.955753099	2.37736511	0.578753283	4.107734987	4.00E-05	0.000424868
Gm16161	ENSMUSG00000090194	predicted gene 16161 [Source:MGI Symbol;Acc:MGI:3801899]	1.740756364	2.373885305	0.301131293													0	3.55E-15	0	2.373885305	0.54875431	4.325952912	1.52E-05	0.000196298
Fsip1	ENSMUSG00000027344	fibrous sheath-interacting protein 1 [Source:MGI Symbol;Acc:MGI:1918563]	0.950260909	2.58412808	0.319745337	0.649945	2.372472076	0.273237317	1.097116539	5.095950296	0.984408478	-0.00861559	-0.084845443	0.377427972	0.326694167	2.443915896	0.663668788	4	22.76730007	2.068206215	2.373595322	0.71641164	3.313172468	0.000922441	0.005167317
Paip2b	ENSMUSG00000045896	poly(A) binding protein interacting protein 2B [Source:MGI Symbol;Acc:MGI:2386865]	0.545818068	2.470335988	0.309474658	0.276282222	2.220574521	0.258702473	0.748778637	2.201533753	0.363174403	0.015562949	0.430005966	0.415709249	1.528934167	7.747392692	3.120438437	4	17.22237605	1.417933675	2.370499548	0.632141023	3.749953667	0.000176867	0.001403877
Mar-03	ENSMUSG00000032656	membrane-associated ring finger (C3HC4) 3 [Source:MGI Symbol;Acc:MGI:2443667]	0.965165606	2.789013458	0.339403875	0.420230833	2.100896236	0.24792776	0.276087162	2.315389796	0.378300258							2	0	0	2.370497582	0.322359695	7.353579303	1.93E-13	2.77E-11
Gm11366	ENSMUSG00000082648	predicted gene 11366 [Source:MGI Symbol;Acc:MGI:3652075]	0.826756364	2.370063244	0.300807513													0	0	0	2.370063244	0.548459217	4.321311721	1.55E-05	0.000199849
Gm20509	ENSMUSG00000092310	predicted gene 20509 [Source:MGI Symbol;Acc:MGI:5141974]							0.929642841	2.369909579	0.385813243							0	0	0	2.369909579	0.621138667	3.815427548	0.000135947	0.001141238
Galk1	ENSMUSG00000020766	galactokinase 1 [Source:MGI Symbol;Acc:MGI:95730]	0.418388845	1.918227483	0.266207458	0.421851667	1.964111586	0.236343788	1.196632431	4.628279101	0.850651361	0.398816154	1.541725856	0.444535117	0.809735833	2.786351165	0.745059314	4	8.451460066	0.510577473	2.36968822	0.438351058	5.405914219	6.45E-08	2.04E-06
Dcaf12l1	ENSMUSG00000045284	DDB1 and CUL4 associated factor 12-like 1 [Source:MGI Symbol;Acc:MGI:2444462]	0.57554298	2.657907722	0.326651686	1.265525	3.12951002	0.360012509	0.777861611	2.070143994	0.346666912	0.522314231	1.458708375	0.453238978				3	3.18631784	0.115991492	2.369636446	0.34756268	6.817867917	9.24E-12	8.57E-10
1700029J07Rik	ENSMUSG00000071103	RIKEN cDNA 1700029J07 gene [Source:MGI Symbol;Acc:MGI:1916729]	0.532609735	1.665665	0.250043944	0.988101833	2.882698533	0.329098298	0.784372119	1.848569614	0.321129073	0.58902641	3.753694639	0.810575893				3	5.358971746	0.350668024	2.369474479	0.426965582	5.549567871	2.86E-08	1.02E-06
Trim26	ENSMUSG00000024457	tripartite motif-containing 26 [Source:MGI Symbol;Acc:MGI:1337056]	0.598864848	2.073505902	0.277275851	0.552364167	2.896438251	0.330752542	0.832178076	3.695218568	0.622229974	0.470705333	2.287705449	0.557827732	0.27751425	1.097940149	0.451756353	4	7.034630578	0.37272418	2.3688539	0.399918104	5.923347493	3.15E-09	1.50E-07
Lsm7	ENSMUSG00000035215	LSM7 homolog, U6 small nuclear RNA associated (S. cerevisiae) [Source:MGI Symbol;Acc:MGI:1913344]	1.151171515	1.438295549	0.23744134	0.721997778	3.25871106	0.37720761	0.971369164	2.566814459	0.414403392							2	5.364472454	0.621350706	2.368439485	0.56511155	4.191100827	2.78E-05	0.000321458
Gm15390	ENSMUSG00000081114	predicted gene 15390 [Source:MGI Symbol;Acc:MGI:3705482]	0.932866061	2.36717441	0.300563136													0	0	0	2.36717441	0.548236387	4.317798791	1.58E-05	0.000202551
Gm23076	ENSMUSG00000094610	predicted gene, 23076 [Source:MGI Symbol;Acc:MGI:5452853]				1.001795833	2.365712013	0.272570017										0	0	0	2.365712013	0.522082385	4.531300193	5.86E-06	9.14E-05
Gm24418	ENSMUSG00000095428	predicted gene, 24418 [Source:MGI Symbol;Acc:MGI:5454195]				1.001795833	2.365712013	0.272570017										0	0	0	2.365712013	0.522082385	4.531300193	5.86E-06	9.14E-05
Gm24639	ENSMUSG00000096161	predicted gene, 24639 [Source:MGI Symbol;Acc:MGI:5454416]				1.001795833	2.365712013	0.272570017										0	0	0	2.365712013	0.522082385	4.531300193	5.86E-06	9.14E-05
Gm25077	ENSMUSG00000095476	predicted gene, 25077 [Source:MGI Symbol;Acc:MGI:5454854]				1.001795833	2.365712013	0.272570017										0	0	0	2.365712013	0.522082385	4.531300193	5.86E-06	9.14E-05
Snhg12	ENSMUSG00000086290	small nucleolar RNA host gene 12 [Source:MGI Symbol;Acc:MGI:1916721]	0.919902727	2.139994868	0.282278553				1.141204766	2.501013177	0.404595464	0.539074359	2.635305196	0.587282456				2	0	0	2.364913436	0.359978695	6.569592779	5.05E-11	3.92E-09
Rpl23a-ps13	ENSMUSG00000082146	ribosomal protein L23A, pseudogene 13 [Source:MGI Symbol;Acc:MGI:3643229]	0.93736303	2.364063714	0.300300325													0	3.55E-15	0	2.364063714	0.547996647	4.314011277	1.60E-05	0.000205245
Gm9119	ENSMUSG00000083680	predicted pseudogene 9119 [Source:MGI Symbol;Acc:MGI:3648179]	0.491506894	2.36390871	0.300287238													0	0	0	2.36390871	0.547984706	4.313822417	1.60E-05	0.000205245
Gm14227	ENSMUSG00000082596	predicted gene 14227 [Source:MGI Symbol;Acc:MGI:3649437]	0.765425808	2.363342005	0.3002394													0	0	0	2.363342005	0.547941055	4.313131829	1.61E-05	0.000205599
Cables1	ENSMUSG00000040957	CDK5 and Abl enzyme substrate 1 [Source:MGI Symbol;Acc:MGI:1927065]	0.754078591	2.762798994	0.336804986	0.763713611	3.066588409	0.351890249	0.612930656	1.764493399	0.312194583	0.433809487	1.446819357	0.435671606	0.957410833	2.966802344	0.792248556	4	4.67652407	0.143440982	2.36328858	0.331654174	7.125761612	1.04E-12	1.25E-10
Cstf2	ENSMUSG00000031256	cleavage stimulation factor, 3' pre-RNA subunit 2 [Source:MGI Symbol;Acc:MGI:1343054]	0.113205455	0.866870469	0.213919381	1.160761528	4.532860708	0.584033202	0.475122516	1.061330636	0.253752987	0.506020611	1.562977062	0.459347385	1.096034583	4.890274638	1.569490107	4	24.95713565	2.180829433	2.36095692	0.738129714	3.198566426	0.001381127	0.007080342
4930457A20Rik	ENSMUSG00000085108	RIKEN cDNA 4930457A20 gene [Source:MGI Symbol;Acc:MGI:1922138]	0.572360606	2.360373184	0.299988974													0	3.55E-15	0	2.360373184	0.547712492	4.309511322	1.64E-05	0.000208737
Stk36	ENSMUSG00000033276	serine/threonine kinase 36 [Source:MGI Symbol;Acc:MGI:1920831]	0.575225861	2.857891081	0.346349328	0.673216742	2.431375663	0.279132398	0.899208679	2.602949795	0.419897838	0.271989972	1.363679339	0.436793202				3	2.193903836	0.017812659	2.35726583	0.307176831	7.673970141	1.67E-14	3.08E-12
Gstt1	ENSMUSG00000001663	glutathione S-transferase, theta 1 [Source:MGI Symbol;Acc:MGI:107379]	0.460047121	1.730446213	0.25397259	0.116570556	0.476440021	0.160703387	1.217560088	4.029865147	0.698264469	0.52943	1.578361199	0.448107163	1.262470417	5.472234862	1.75331393	4	24.72143098	2.064281371	2.354993161	0.724950288	3.248489174	0.001160196	0.006197195
Dsc2	ENSMUSG00000024331	desmocollin 2 [Source:MGI Symbol;Acc:MGI:103221]	0.585666485	2.719552038	0.332571147	0.644418021	3.110942397	0.357598543	0.350560403	2.45838386	0.398377355	0.16381141	0.880859632	0.397442301	0.489207917	2.589959445	0.71101311	4	7.040645391	0.369319475	2.353249779	0.397375849	5.921974835	3.18E-09	1.51E-07
B9d2	ENSMUSG00000063439	B9 protein domain 2 [Source:MGI Symbol;Acc:MGI:2387643]	0.675426591	2.02098224	0.273435539	0.863342083	3.477495736	0.407911335	0.852148917	3.509525199	0.582880764	-0.02150641	-0.092657656	0.370524705	0.795971667	3.096241239	0.827920995	4	22.02379429	2.004308947	2.353009941	0.704598082	3.339506594	0.000839274	0.004800192
Samd14	ENSMUSG00000047181	sterile alpha motif domain containing 14 [Source:MGI Symbol;Acc:MGI:2384945]	0.668380505	3.819810608	0.461053108	0.444539722	1.175538687	0.184763723	1.409605076	2.102967213	0.350695587	1.049609231	2.627508496	0.586000188				3	11.24388586	1.00898738	2.352883774	0.58921692	3.993238641	6.52E-05	0.000631416
Sfrp2	ENSMUSG00000027996	secreted frizzled-related protein 2 [Source:MGI Symbol;Acc:MGI:108078]	0.936476742	2.341422658	0.298397875	0.527306667	1.217706142	0.186866161	0.610241652	1.651828328	0.30087399	1.681639487	4.980045123	1.145282955	0.346920417	2.983564908	0.796782347	4	12.72044888	0.868674875	2.352476416	0.515969561	4.559331775	5.13E-06	8.18E-05
Gm15755	ENSMUSG00000086910	predicted gene 15755 [Source:MGI Symbol;Acc:MGI:3783198]	1.029730455	2.34925602	0.299054014													0	0	0	2.34925602	0.546858313	4.295913521	1.74E-05	0.000219214
Mir494	ENSMUSG00000070141	microRNA 494 [Source:MGI Symbol;Acc:MGI:3619426]				0.988110833	2.349234784	0.270951491										0	0	0	2.349234784	0.520530009	4.513159167	6.39E-06	9.81E-05
Gm11999	ENSMUSG00000085652	predicted gene 11999 [Source:MGI Symbol;Acc:MGI:3650903]	0.968760379	2.348153138	0.298961502													0	0	0	2.348153138	0.546773721	4.294561073	1.75E-05	0.000220321
Gm5764	ENSMUSG00000082026	predicted gene 5764 [Source:MGI Symbol;Acc:MGI:3645102]	0.716563636	2.347147091	0.29887715													0	3.55E-15	0	2.347147091	0.54669658	4.293326825	1.76E-05	0.000221282
Zfp57	ENSMUSG00000036036	zinc finger protein 57 [Source:MGI Symbol;Acc:MGI:99204]	0.817597765	4.484249232	0.559580574	0.662419	1.900594246	0.231229708	0.567037824	2.277408746	0.37316969	0.385910256	1.551871231	0.44551592	0.195727917	1.778185653	0.535886195	4	10.59421747	0.696751989	2.346450526	0.471669656	4.974775238	6.53E-07	1.46E-05
Styk1	ENSMUSG00000032899	serine/threonine/tyrosine kinase 1 [Source:MGI Symbol;Acc:MGI:2141396]	0.790222273	2.633884299	0.324381562	0.559425972	2.426794514	0.278668731	0.5675108	4.037578203	0.700094606	0.086314872	0.536883991	0.379264048				3	12.6336761	1.262681354	2.343426106	0.645848127	3.628447628	0.000285131	0.002050849
Tnfaip8	ENSMUSG00000062210	tumor necrosis factor, alpha-induced protein 8 [Source:MGI Symbol;Acc:MGI:2147191]	0.367805076	1.60444319	0.246468909	0.854714167	4.672904769	0.610891801	0.777321258	1.655245675	0.328212444	0.813407179	3.588843627	0.876898876	0.348950417	0.713434369	0.415297304	4	19.33650603	1.653526902	2.342075787	0.652176095	3.591170857	0.000329196	0.002297488
Gm14008	ENSMUSG00000082350	predicted gene 14008 [Source:MGI Symbol;Acc:MGI:3651416]	1.576015303	2.340943122	0.298357779													0	0	0	2.340943122	0.546221365	4.285704061	1.82E-05	0.000228037
Zfp229	ENSMUSG00000061544	zinc finger protein 229 [Source:MGI Symbol;Acc:MGI:2679295]	0.29717572	1.017527436	0.218988983	1.17601375	3.178175198	0.366407606	0.280613672	1.403140281	0.278528868	1.134567692	4.453020958	0.989925024				3	15.28630868	1.495024484	2.340387645	0.692226495	3.380956467	0.00072234	0.004262156
Psmg1	ENSMUSG00000022913	proteasome (prosome, macropain) assembly chaperone 1 [Source:MGI Symbol;Acc:MGI:1860263]	0.337375606	1.800111205	0.258364666	0.957138333	3.477049461	0.407846676	0.863105938	3.08647341	0.500808734	0.375356667	1.29597198	0.422742141	0.406069583	2.184413279	0.609055157	4	7.5059936	0.416065536	2.339541446	0.409795456	5.709046825	1.14E-08	4.55E-07
C130060K24Rik	ENSMUSG00000029917	RIKEN cDNA C130060K24 gene [Source:MGI Symbol;Acc:MGI:2441881]	1.636654545	2.092921721	0.278720398	1.366996667	2.819056293	0.321538456	0.328478018	2.119967434	0.352807082							2	0	0	2.337875834	0.323892979	7.218050357	5.27E-13	6.74E-11
Gm23508	ENSMUSG00000065013	predicted gene, 23508 [Source:MGI Symbol;Acc:MGI:5453285]				1.152821667	2.337135754	0.26977023										0	0	0	2.337135754	0.519394098	4.499734904	6.80E-06	0.000103337
Gm13124	ENSMUSG00000078506	predicted gene 13124 [Source:MGI Symbol;Acc:MGI:3652194]	0.657135152	2.336933747	0.298022862													0	0	0	2.336933747	0.545914702	4.280767191	1.86E-05	0.000232033
Gm12120	ENSMUSG00000087328	predicted gene 12120 [Source:MGI Symbol;Acc:MGI:3651991]	0.999189848	2.336650153	0.297999194													0	0	0	2.336650153	0.545893025	4.280417678	1.87E-05	0.000232258
Nsa2-ps2	ENSMUSG00000083470	NSA2 ribosome biogenesis homolog, pseudogene 2 [Source:MGI Symbol;Acc:MGI:3644985]	0.837157121	2.222691171	0.288721018	0.731205833	2.443641868	0.280378189										1	0	0	2.334786056	0.377152788	6.190557588	6.00E-10	3.48E-08
Gm2830	ENSMUSG00000086567	predicted gene 2830 [Source:MGI Symbol;Acc:MGI:3781002]	0.773825909	2.332781654	0.297676628													0	0	0	2.332781654	0.545597497	4.275645816	1.91E-05	0.000235887
Scaper	ENSMUSG00000034007	S phase cyclin A-associated protein in the ER [Source:MGI Symbol;Acc:MGI:1925976]	1.094208906	2.17477664	0.284958471	1.382751667	3.56970171	0.421448704	0.648962393	1.678003367	0.303437475	0.743593205	2.034951346	0.511803329				3	4.725679402	0.279549405	2.330371718	0.40235812	5.791784977	6.96E-09	2.95E-07
Gm14145	ENSMUSG00000085805	predicted gene 14145 [Source:MGI Symbol;Acc:MGI:3651025]	1.719811667	2.330086521	0.297452217													0	0	0	2.330086521	0.545391801	4.272316738	1.93E-05	0.00023885
Rps11-ps2	ENSMUSG00000081929	ribosomal protein S11, pseudogene 2 [Source:MGI Symbol;Acc:MGI:3651796]	0.754830758	1.903795403	0.265222462	0.492725833	2.81212137	0.320724877										1	0.697881098	0.119554362	2.327406351	0.453134184	5.136240947	2.80E-07	7.14E-06
Mettl20	ENSMUSG00000039958	methyltransferase like 20 [Source:MGI Symbol;Acc:MGI:2443575]	0.67501026	1.752943078	0.255371971	0.790883056	3.206809715	0.370216584	0.689741287	2.075202734	0.347283683	0.122489744	0.416978938	0.382456682	2.391040833	5.74518813	1.892488124	4	17.92299268	1.468661369	2.323802341	0.630911204	3.683247857	0.000230281	0.001736591
Gm9846	ENSMUSG00000050621	predicted gene 9846 [Source:MGI Symbol;Acc:MGI:3704345]	0.940556515	3.066077005	0.368372306	1.162204167	1.931207316	0.233673525				0.270026154	1.586902525	0.448952024	0.36751625	3.107848598	0.831194318	3	3.358557575	0.148614384	2.320467938	0.371539915	6.245541442	4.22E-10	2.62E-08
Xkr8	ENSMUSG00000037752	X Kell blood group precursor related family member 8 homolog [Source:MGI Symbol;Acc:MGI:2685877]	0.705283333	2.265699161	0.292168101	1.0756075	3.052199845	0.35005607	0.306725078	2.082522365	0.348178772	0.369414786	1.72343503	0.484357194				3	1.207999655	0	2.319294742	0.298593253	7.767405061	8.01E-15	1.59E-12
Ccpg1	ENSMUSG00000034563	cell cycle progression 1 [Source:MGI Symbol;Acc:MGI:1196419]	0.700035606	1.494550386	0.240387532	1.749543333	3.256118279	0.376855703	0.292443153	1.356427352	0.274737471	0.715816154	1.119545908	0.40942463	2.530265	7.333433129	2.836672434	4	18.31830612	1.460580975	2.317424708	0.63553075	3.64643994	0.000265899	0.001934686
Gm23449	ENSMUSG00000094213	predicted gene, 23449 [Source:MGI Symbol;Acc:MGI:5453226]				0.95576	2.317397929	0.267856263										0	3.55E-15	0	2.317397929	0.51754832	4.477645545	7.55E-06	0.000111313
Gm23471	ENSMUSG00000094059	predicted gene, 23471 [Source:MGI Symbol;Acc:MGI:5453248]				0.95576	2.317397929	0.267856263										0	3.55E-15	0	2.317397929	0.51754832	4.477645545	7.55E-06	0.000111313
Gm25221	ENSMUSG00000094548	predicted gene, 25221 [Source:MGI Symbol;Acc:MGI:5454998]				0.95576	2.317397929	0.267856263										0	3.55E-15	0	2.317397929	0.51754832	4.477645545	7.55E-06	0.000111313
Gm25988	ENSMUSG00000096683	predicted gene, 25988 [Source:MGI Symbol;Acc:MGI:5455765]				0.95576	2.317397929	0.267856263										0	3.55E-15	0	2.317397929	0.51754832	4.477645545	7.55E-06	0.000111313
B3galnt1	ENSMUSG00000043300	UDP-GalNAc:betaGlcNAc beta 1,3-galactosaminyltransferase, polypeptide 1 [Source:MGI Symbol;Acc:MGI:1349405]	0.466042511	3.690712424	0.443738913	0.26733875	1.857889142	0.227885824	0.320660647	1.069374348	0.254257069	0.318790769	0.719346499	0.386427016	1.848389167	6.002218346	2.029735325	4	21.64777752	1.742637837	2.315649519	0.674137138	3.434982865	0.000592591	0.003641962
Ttc29	ENSMUSG00000037101	tetratricopeptide repeat domain 29 [Source:MGI Symbol;Acc:MGI:1920551]	1.72170803	3.057514651	0.367436014	1.037440833	1.574414859	0.207615617	1.003052015	4.532920409	0.824957244	0.13363641	0.526925045	0.378932973				3	17.24725283	1.811139554	2.314381754	0.747367266	3.096712765	0.001956794	0.009323494
Dpy19l2	ENSMUSG00000085576	dpy-19-like 2 (C. elegans) [Source:MGI Symbol;Acc:MGI:2444662]	1.023290331	3.561728195	0.427034441	0.883911389	2.997133516	0.343116183	0.590696287	2.203125093	0.36338056	0.081361538	0.515737353	0.378568442				3	13.35881642	1.327306176	2.314189	0.652835133	3.544829136	0.000392868	0.002637481
Vmn2r3	ENSMUSG00000091572	vomeronasal 2, receptor 3 [Source:MGI Symbol;Acc:MGI:3643995]	0.729891061	2.31360088	0.296085178													0	0	0	2.31360088	0.544137095	4.251871267	2.12E-05	0.000257287
Gm14794	ENSMUSG00000081673	predicted gene 14794 [Source:MGI Symbol;Acc:MGI:3645637]	0.923794545	2.312988396	0.296034576													0	3.55E-15	0	2.312988396	0.544090596	4.251108941	2.13E-05	0.000258014
P4ha2	ENSMUSG00000018906	procollagen-proline, 2-oxoglutarate 4-dioxygenase (proline 4-hydroxylase), alpha II polypeptide [Source:MGI Symbol;Acc:MGI:894286]	0.978919167	3.05451344	0.367108452	0.2261875	0.520612166	0.161620927	0.777995192	2.223224484	0.365997234	0.703944103	3.822044839	0.826757246	1.180985417	2.455957329	0.66633084	4	20.29949324	1.587410114	2.311836907	0.638455286	3.620984833	0.000293484	0.002091996
Cand2	ENSMUSG00000030319	cullin-associated and neddylation-dissociated 2 (putative) [Source:MGI Symbol;Acc:MGI:1914338]	0.202796959	1.179697879	0.225351929	0.467467188	2.781292336	0.317132386	0.866357511	4.334407071	0.773184221	0.641074744	1.409020655	0.450477609				3	12.47271856	1.23824864	2.311513929	0.643423365	3.592524072	0.00032749	0.002287125
Gm12973	ENSMUSG00000085804	predicted gene 12973 [Source:MGI Symbol;Acc:MGI:3650042]	1.118914242	2.3091323	0.295716302													0	0	0	2.3091323	0.543798034	4.246304977	2.17E-05	0.000262069
Gm12804	ENSMUSG00000081068	predicted gene 12804 [Source:MGI Symbol;Acc:MGI:3651639]	1.04029101	2.308829104	0.2956913													0	0	0	2.308829104	0.543775045	4.245926923	2.18E-05	0.000262278
Chd5	ENSMUSG00000005045	chromodomain helicase DNA binding protein 5 [Source:MGI Symbol;Acc:MGI:3036258]	0.72400214	3.634874428	0.436434519	0.615060735	1.816348813	0.224706052	0.702035026	2.516524525	0.406884545	0.317735128	1.410078525	0.432391455				3	6.610969338	0.483723195	2.308424846	0.460641759	5.011323444	5.41E-07	1.24E-05
Ccdc135	ENSMUSG00000031786	coiled-coil domain containing 135 [Source:MGI Symbol;Acc:MGI:2685616]	1.27228726	2.545435516	0.316201124	0.864187955	1.798950693	0.223395648	1.480344208	2.964981453	0.479185114							2	1.342212696	0.038206989	2.307283668	0.34145472	6.757217094	1.41E-11	1.26E-09
Klhdc10	ENSMUSG00000029775	kelch domain containing 10 [Source:MGI Symbol;Acc:MGI:1924038]	0.109056951	0.65270351	0.208107908	0.682107333	2.995851977	0.342956178	0.92667228	3.559853999	0.593345275	0.905976014	2.275990056	0.549478161				3	15.64685294	1.632255836	2.306267783	0.714775751	3.226561308	0.001252874	0.006578462
Gm22571	ENSMUSG00000064918	predicted gene, 22571 [Source:MGI Symbol;Acc:MGI:5452348]				1.045665833	2.305555136	0.266715666										0	3.55E-15	0	2.305555136	0.516445221	4.464278191	8.03E-06	0.000117488
Gm12225	ENSMUSG00000084212	predicted gene 12225 [Source:MGI Symbol;Acc:MGI:3649520]	0.740992121	2.304848571	0.295363355													0	0	0	2.304848571	0.543473417	4.240959169	2.23E-05	0.000266835
Cnpy2	ENSMUSG00000025381	canopy 2 homolog (zebrafish) [Source:MGI Symbol;Acc:MGI:1928477]	0.303730076	1.270007395	0.229302495	0.452334583	3.783620101	0.454219762	1.022210134	3.5456197	0.590370527	0.654792821	1.842215324	0.476311326	0.288942083	1.330591145	0.472637494	4	13.88355399	1.057216454	2.301444139	0.546227099	4.213346686	2.52E-05	0.000295162
Cmbl	ENSMUSG00000022235	carboxymethylenebutenolidase-like (Pseudomonas) [Source:MGI Symbol;Acc:MGI:1916824]	0.775816818	2.453458565	0.307990712	1.041330417	2.210601729	0.257781823	1.019583433	2.446254371	0.396627626	1.022194103	2.689828505	0.596355704	0.383131667	1.694293509	0.522644663	4	0	0	2.301130288	0.274850238	8.372305964	5.65E-17	1.52E-14
Zic3	ENSMUSG00000067860	zinc finger protein of the cerebellum 3 [Source:MGI Symbol;Acc:MGI:106676]	0.913763258	2.713066402	0.331941969	0.64649625	1.64843611	0.212585606	0.371105543	1.945030903	0.331891884	0.353250128	0.960659242	0.406196334	2.150785417	8.14991207	3.411300856	4	15.60294968	1.180618021	2.300222756	0.588436803	3.909039583	9.27E-05	0.00084024
Zfp963	ENSMUSG00000092260	zinc finger protein 963 [Source:MGI Symbol;Acc:MGI:4867078]	1.030391061	2.811405398	0.341643237				0.266009515	1.172485818	0.261055937	0.807353846	3.193036086	0.688865143				2	6.202213741	0.880490331	2.299910582	0.654917999	3.511753513	0.000445161	0.002897677
Pck2	ENSMUSG00000040618	phosphoenolpyruvate carboxykinase 2 (mitochondrial) [Source:MGI Symbol;Acc:MGI:1860456]	0.308421873	1.863817908	0.262532824	0.590325938	4.223328933	0.527568224	0.474497738	1.192602477	0.26245528	0.435284359	1.571720177	0.450621013	1.203753542	3.154511281	0.848846758	4	13.53007706	0.992194586	2.298469873	0.535419796	4.292836931	1.76E-05	0.000221636
Marcksl1	ENSMUSG00000047945	MARCKS-like 1 [Source:MGI Symbol;Acc:MGI:97143]	0.45740822	1.940262806	0.267725727	1.121694167	2.728435488	0.31106516	1.250566923	2.275737619	0.372945899							2	0	0	2.296738063	0.322224075	7.127766807	1.02E-12	1.24E-10
Aga	ENSMUSG00000031521	aspartylglucosaminidase [Source:MGI Symbol;Acc:MGI:104873]	0.214359716	0.838956509	0.213069089	0.5973425	3.898296283	0.472572529	0.465182994	1.970703265	0.334848536	0.618191282	2.755180643	0.607475797				3	14.68519153	1.465831519	2.295800203	0.68212394	3.365664315	0.000763596	0.004452266
Wdr63	ENSMUSG00000043020	WD repeat domain 63 [Source:MGI Symbol;Acc:MGI:3045269]	1.817069125	3.164718207	0.379347541	1.673442652	2.707926795	0.308742396	1.746693946	3.231617269	0.527780265	0.024713846	0.131787947	0.370799162				3	16.63234594	1.779158097	2.295289195	0.737042766	3.114187264	0.001844524	0.008920012
Mir487b	ENSMUSG00000076219	microRNA 487b [Source:MGI Symbol;Acc:MGI:3619424]				1.6336525	2.293724891	0.265582112										0	7.11E-15	0	2.293724891	0.515346594	4.450839335	8.55E-06	0.000123963
Txnrd3	ENSMUSG00000000811	thioredoxin reductase 3 [Source:MGI Symbol;Acc:MGI:2386711]	0.457938566	2.58559133	0.319880419	0.906039091	4.28252479	0.538058043	0.620763181	1.784107654	0.314241734	-0.007949359	0.189974222	0.394059841	0.89752625	2.845275079	0.785936499	4	19.63319254	1.692793333	2.292440743	0.655687508	3.49623977	0.000471864	0.00303427
Gm12926	ENSMUSG00000081585	predicted gene 12926 [Source:MGI Symbol;Acc:MGI:3651535]	0.941584848	2.291621462	0.294277676													0	3.55E-15	0	2.291621462	0.542473664	4.224392101	2.40E-05	0.000283301
Gm18343	ENSMUSG00000092510	predicted gene, 18343 [Source:MGI Symbol;Acc:MGI:5010528]	0.670618939	2.290711411	0.294203209													0	0	0	2.290711411	0.542405023	4.223248888	2.41E-05	0.000284418
Gm24378	ENSMUSG00000084648	predicted gene, 24378 [Source:MGI Symbol;Acc:MGI:5454155]				0.279205	2.289297981	0.265159432										0	0	0	2.289297981	0.514936338	4.445788369	8.76E-06	0.000126278
Gm22254	ENSMUSG00000096282	predicted gene, 22254 [Source:MGI Symbol;Acc:MGI:5452031]	0.673173182	2.288263829	0.294003077													0	0	0	2.288263829	0.542220506	4.220172061	2.44E-05	0.00028767
Pcbp1	ENSMUSG00000051695	poly(rC) binding protein 1 [Source:MGI Symbol;Acc:MGI:1345635]	0.612658182	1.958645756	0.26900561	0.617569722	3.884086073	0.470268586				0.65246359	1.592847133	0.449542722	0.24787	1.776705912	0.53564709	3	6.965368183	0.603881516	2.288000669	0.506146957	4.520427592	6.17E-06	9.56E-05
Gm23526	ENSMUSG00000076355	predicted gene, 23526 [Source:MGI Symbol;Acc:MGI:5453303]				0.324656667	2.286926597	0.264933349										0	0	0	2.286926597	0.514716766	4.443077727	8.87E-06	0.000127436
Gm24927	ENSMUSG00000065331	predicted gene, 24927 [Source:MGI Symbol;Acc:MGI:5454704]				1.019288333	2.286366266	0.264879962										0	0	0	2.286366266	0.514664903	4.442436726	8.89E-06	0.000127639
Tmlhe	ENSMUSG00000079834	trimethyllysine hydroxylase, epsilon [Source:MGI Symbol;Acc:MGI:2180203]										0.363601538	2.052065685	0.502362033	0.696697292	3.343407815	2.272231814	1	0	0	2.285873332	0.641408946	3.563831382	0.000365481	0.002492715
AC167362.1			0.946228939	2.285754704	0.293798134													0	0	0	2.285754704	0.542031488	4.217014609	2.48E-05	0.000291395
Ankrd26	ENSMUSG00000007827	ankyrin repeat domain 26 [Source:MGI Symbol;Acc:MGI:1917887]	0.85459385	2.676589042	0.328431247	1.201661488	4.499652253	0.577784122	1.014037911	2.385393731	0.387978885	0.121307821	0.592758924	0.391310116	0.354291667	1.419895441	0.483802507	4	17.56457669	1.452382144	2.285246012	0.613560116	3.72456741	0.00019565	0.001526616
Gm11535	ENSMUSG00000086337	predicted gene 11535 [Source:MGI Symbol;Acc:MGI:3650113]	0.795373712	2.285165009	0.293750001													0	0	0	2.285165009	0.541987086	4.216272063	2.48E-05	0.000292023
E2f6	ENSMUSG00000057469	E2F transcription factor 6 [Source:MGI Symbol;Acc:MGI:1354159]	0.196666515	0.548829385	0.20587919	0.2943265	1.587553371	0.208481108	0.799898843	3.302965871	0.541493012	0.268731795	1.588567272	0.449117222	1.191771667	7.298131837	2.813194563	4	22.08569546	1.795933915	2.283897709	0.691937711	3.300727322	0.000964346	0.005344191
Plce1	ENSMUSG00000024998	phospholipase C, epsilon 1 [Source:MGI Symbol;Acc:MGI:1921305]	0.270164024	1.125560394	0.223123342	0.639292206	1.201877933	0.186068293	0.760046702	2.324444764	0.37953595	1.380362308	2.718393461	0.601183379	2.135105833	7.878233065	3.21336856	4	17.21432346	1.292360856	2.283567111	0.610343943	3.74144306	0.000182967	0.001440143
Zfp606	ENSMUSG00000030386	zinc finger protein 606 [Source:MGI Symbol;Acc:MGI:1914620]	0.699625606	1.811607608	0.259106126	0.772340741	4.420267091	0.563031847	0.29990311	1.505064178	0.287246971	0.424590183	1.68079791	0.474626377				3	11.22385779	1.042356485	2.278377214	0.597339623	3.814207408	0.000136621	0.001145966
Spag7	ENSMUSG00000018287	sperm associated antigen 7 [Source:MGI Symbol;Acc:MGI:107380]	0.392476944	1.678149103	0.250789381	1.147499	3.75298102	0.449409042	0.589528344	1.591268604	0.295097489	0.429346667	0.877286917	0.394307421	1.354817917	4.41079788	1.27648591	4	15.30385457	1.170964002	2.276856306	0.572593292	3.976393604	7.00E-05	0.000668755
Mettl16	ENSMUSG00000010554	methyltransferase like 16 [Source:MGI Symbol;Acc:MGI:1914743]	0.36422303	1.313138399	0.231292025	1.1260295	3.601774779	0.426240605	0.722445563	2.635512514	0.424914855	0.940093718	1.720325926	0.465184649				3	8.588139421	0.731605885	2.273675502	0.526868155	4.315454404	1.59E-05	0.000204332
Dync2h1	ENSMUSG00000047193	dynein cytoplasmic 2 heavy chain 1 [Source:MGI Symbol;Acc:MGI:107736]	0.440201567	1.831436844	0.260396105	1.919284484	3.910047718	0.47448418	0.819242585	2.122402003	0.353110856	0.357162564	1.39035233	0.430665148				3	7.858349192	0.639684317	2.273605588	0.50314992	4.518743811	6.22E-06	9.61E-05
H2-Pb	ENSMUSG00000092383	histocompatibility 2, P region beta locus [Source:MGI Symbol;Acc:MGI:95926]	0.533989242	2.273568129	0.292805946													0	0	0	2.273568129	0.541115465	4.201632141	2.65E-05	0.00030876
Nadkd1	ENSMUSG00000022253	NAD kinase domain containing 1 [Source:MGI Symbol;Acc:MGI:1915896]	0.464223788	1.927184201	0.266822498	0.662069688	3.38142365	0.394183196	0.336328402	1.361520724	0.275144633	0.971239487	2.72762955	0.65284351				3	6.353874832	0.45706265	2.270754549	0.455350843	4.986824079	6.14E-07	1.38E-05
Ctif	ENSMUSG00000052928	CBP80/20-dependent translation initiation factor [Source:MGI Symbol;Acc:MGI:2685518]	0.393604508	2.04322076	0.2750495	0.325221944	2.13935241	0.251324921	0.811684728	3.112981441	0.505642127	0.473985385	2.097527756	0.507744619				3	0	0	2.268540756	0.294094757	7.713638902	1.22E-14	2.34E-12
Ptx4	ENSMUSG00000044172	pentraxin 4 [Source:MGI Symbol;Acc:MGI:1915759]	0.918574924	2.75033635	0.335578053	1.206014167	2.45500407	0.28153776	1.010516954	3.147336197	0.511967764	0.209399744	0.760936876	0.388350939				3	7.808947148	0.633362893	2.266722309	0.501448304	4.520350933	6.17E-06	9.56E-05
Pifo	ENSMUSG00000010136	primary cilia formation [Source:MGI Symbol;Acc:MGI:1923670]	1.280295303	2.748521393	0.335399836	0.939248333	1.920807156	0.232838909	1.843567755	3.737593452	0.631493637	0.592149231	0.942075649	0.397990989				3	8.608773899	0.72549625	2.266185951	0.52609093	4.30759365	1.65E-05	0.000210294
Parm1	ENSMUSG00000034981	prostate androgen-regulated mucin-like protein 1 [Source:MGI Symbol;Acc:MGI:2443349]	0.530191394	2.480221036	0.310348524	0.224319375	0.983872008	0.176141075	0.236648172	0.68985453	0.234619945	0.958654744	3.871292076	0.868741318	1.445988542	5.333727262	2.130655722	4	20.46783408	1.576920317	2.264236731	0.654992674	3.456888635	0.000546451	0.003412103
Gm23104	ENSMUSG00000065656	predicted gene, 23104 [Source:MGI Symbol;Acc:MGI:5452881]				0.255413333	2.260335472	0.262414249										0	0	0	2.260335472	0.512263847	4.412443873	1.02E-05	0.000142908
Xylb	ENSMUSG00000035769	xylulokinase homolog (H. influenzae) [Source:MGI Symbol;Acc:MGI:2142985]	0.424124608	2.158739372	0.28371744	0.666680417	3.029566727	0.347188376	0.523262907	1.667301098	0.302384465							2	2.213610741	0.139889461	2.260120686	0.38706284	5.839156989	5.25E-09	2.33E-07
Tk2	ENSMUSG00000035824	thymidine kinase 2, mitochondrial [Source:MGI Symbol;Acc:MGI:1913266]	0.205296296	1.316632175	0.231456093	0.256999792	2.052480096	0.243738376	0.560410918	6.306767873	1.39048529	0.520893846	1.798677228	0.471357653	0.515369167	1.439461391	0.486345508	4	15.73854137	1.203580383	2.259416336	0.581036693	3.888594927	0.000100826	0.000898146
Gm12445	ENSMUSG00000081483	predicted gene 12445 [Source:MGI Symbol;Acc:MGI:3650256]	0.985828939	2.25887316	0.291616588													0	0	0	2.25887316	0.540015359	4.182979472	2.88E-05	0.000330574
Rbx1	ENSMUSG00000022400	ring-box 1 [Source:MGI Symbol;Acc:MGI:1891829]	0.190162519	1.003488529	0.218482325	1.07171375	3.093082046	0.355290084	0.784601911	4.717554034	0.875191027	0.248968291	0.971107801	0.464907754	0.153177222	1.806315349	2.000145727	4	18.3846576	1.813346889	2.257590247	0.702486414	3.213713747	0.001310302	0.006824585
Rps24-ps3	ENSMUSG00000081049	ribosomal protein S24, pseudogene 3 [Source:MGI Symbol;Acc:MGI:3644407]	0.725445606	2.256210323	0.291401892													0	0	0	2.256210323	0.539816536	4.179587274	2.92E-05	0.000333943
Mcat	ENSMUSG00000048755	malonyl CoA:ACP acyltransferase (mitochondrial) [Source:MGI Symbol;Acc:MGI:2388651]	0.311592061	1.385429494	0.23477564	0.470419167	2.936393235	0.335607765	0.524957906	1.842135344	0.320430632	0.143105128	0.91109798	0.396197021	1.0368425	7.002504601	2.621028308	4	16.49931294	1.273442551	2.255729837	0.601099289	3.752674274	0.000174958	0.001394609
Vmn2r-ps115	ENSMUSG00000093582	vomeronasal 2, receptor, pseudogene 115 [Source:MGI Symbol;Acc:MGI:3761533]	0.890500379	2.253723345	0.291201605													0	0	0	2.253723345	0.539630989	4.176415715	2.96E-05	0.000337816
Fbxw25	ENSMUSG00000094992	F-box and WD-40 domain protein 25 [Source:MGI Symbol;Acc:MGI:3588266]	0.591410505	2.252959734	0.291140152													0	3.55E-15	0	2.252959734	0.539574047	4.175441253	2.97E-05	0.000338892
Pipox	ENSMUSG00000017453	pipecolic acid oxidase [Source:MGI Symbol;Acc:MGI:1197006]	0.354426313	1.337984206	0.232468262	1.88701875	5.425254447	0.76916986	1.015471813	2.873712661	0.463511862	0.603293333	1.242014555	0.418462665	0.18439625	0.870555574	0.426609959	4	22.90022948	1.985386022	2.252422295	0.697943252	3.227228413	0.001249956	0.006568141
Rpl23	ENSMUSG00000071415	ribosomal protein L23 [Source:MGI Symbol;Acc:MGI:1929455]	0.352776894	2.352877021	0.299358058	1.161375	2.915668053	0.333080993	1.028551942	2.191795449	0.361916063	0.297275016	1.038233009	0.419111298	0.623766016	5.739695518	6.080184598	4	6.298526472	0.328010408	2.251519714	0.406539007	5.538262441	3.05E-08	1.08E-06
Vmn2r73	ENSMUSG00000070458	vomeronasal 2, receptor 73 [Source:MGI Symbol;Acc:MGI:3646433]	0.665552727	2.250745272	0.290962058													0	0	0	2.250745272	0.539408989	4.172613577	3.01E-05	0.000342561
Mavs	ENSMUSG00000037523	mitochondrial antiviral signaling protein [Source:MGI Symbol;Acc:MGI:2444773]	0.334026758	1.182104711	0.225453437	0.525233611	1.24190331	0.188106069	0.691072049	3.254320236	0.532111148	0.842721026	2.434911917	0.555531287	0.746784167	4.527404153	1.323860929	4	13.37230867	0.939275591	2.250429828	0.53179016	4.231800426	2.32E-05	0.000275766
Fam122b	ENSMUSG00000036022	family with sequence similarity 122, member B [Source:MGI Symbol;Acc:MGI:1926005]	0.324345572	1.49508746	0.240416205	0.322627222	1.417470767	0.197833143	0.494780946	1.760123475	0.311741573	1.472489744	6.316876445	1.617222911				3	13.50635172	1.200212575	2.249981127	0.642061495	3.504307835	0.000457796	0.002962218
Rps27	ENSMUSG00000090733	ribosomal protein S27 [Source:MGI Symbol;Acc:MGI:1888676]	0.742999015	2.345465965	0.298736278	2.120947917	3.367080532	0.392166642	1.340184727	1.246037704	0.266287906	0.270026154	1.586902525	0.448952024	0.36751625	3.107848598	0.831194318	4	8.322936918	0.470241614	2.248963112	0.419813133	5.357057544	8.46E-08	2.59E-06
1700012C08Rik	ENSMUSG00000086482	RIKEN cDNA 1700012C08 gene [Source:MGI Symbol;Acc:MGI:1923635]							0.877930306	2.248786267	0.369359368							0	0	0	2.248786267	0.607749429	3.700186557	0.000215441	0.001645701
Gm25328	ENSMUSG00000095087	predicted gene, 25328 [Source:MGI Symbol;Acc:MGI:5455105]				1.057668333	2.247499374	0.261208769										0	0	0	2.247499374	0.511085873	4.39749853	1.10E-05	0.000151572
Gm14314	ENSMUSG00000082215	predicted gene 14314 [Source:MGI Symbol;Acc:MGI:3651072]	0.81642197	2.246346251	0.290608793													0	0	0	2.246346251	0.539081435	4.166988707	3.09E-05	0.000349584
Rhov	ENSMUSG00000034226	ras homolog gene family, member V [Source:MGI Symbol;Acc:MGI:2444227]	1.103808864	4.123559268	0.504138607	0.488271667	1.543687909	0.20561958	0.681447263	2.052873152	0.34457256	0.31456	1.441309584	0.435174326	0.623895	2.415422795	0.657355425	4	10.40985865	0.654867973	2.246308293	0.461022382	4.872449535	1.10E-06	2.29E-05
Gm7862	ENSMUSG00000046580	predicted gene 7862 [Source:MGI Symbol;Acc:MGI:3648002]				1.194369167	2.246158571	0.261083246										0	0	0	2.246158571	0.510963057	4.395931445	1.10E-05	0.000152263
AC163623.1			0.516152403	2.940710269	0.354924961				0.360788621	1.592730125	0.295234356							1	2.436966978	0.583445575	2.244579438	0.673626309	3.332083991	0.000861982	0.004902967
Usp24	ENSMUSG00000028514	ubiquitin specific peptidase 24 [Source:MGI Symbol;Acc:MGI:1919936]	0.123741998	0.827347189	0.212723649	0.826303485	3.664285854	0.435703298	0.334920609	0.807389651	0.239795791	0.828737179	2.135297497	0.513749391	2.293675	4.884278876	1.476533283	4	22.81303563	1.854855858	2.241968025	0.68680237	3.264356858	0.001097129	0.005932294
Gm20544	ENSMUSG00000092569	predicted gene 20544 [Source:MGI Symbol;Acc:MGI:5142009]	1.114661212	2.708864125	0.331535104				1.05947104	1.791817877	0.315052652							1	0.531777708	0.097193033	2.241354294	0.458435049	4.889142528	1.01E-06	2.13E-05
Lyrm2	ENSMUSG00000045854	LYR motif containing 2 [Source:MGI Symbol;Acc:MGI:1917573]	0.596016515	2.222720403	0.288723338	0.351791667	1.705440809	0.216568663	0.970185031	2.45706925	0.398187299	0.303575356	0.962016967	0.401525649	1.37006912	7.695361677	3.373701763	4	13.08775682	0.943607856	2.240153161	0.542827328	4.126824585	3.68E-05	0.000399529
Gm26092	ENSMUSG00000095699	predicted gene, 26092 [Source:MGI Symbol;Acc:MGI:5455869]				0.248834167	2.238373824	0.260355935										0	0	0	2.238373824	0.510250855	4.386810534	1.15E-05	0.000156182
Mir669a-1	ENSMUSG00000096583	microRNA 669a-1 [Source:MGI Symbol;Acc:MGI:3629611]				0.248834167	2.238373824	0.260355935										0	0	0	2.238373824	0.510250855	4.386810534	1.15E-05	0.000156182
Mir669a-10	ENSMUSG00000095036	microRNA 669a-10 [Source:MGI Symbol;Acc:MGI:4834293]				0.248834167	2.238373824	0.260355935										0	0	0	2.238373824	0.510250855	4.386810534	1.15E-05	0.000156182
Mir669a-11	ENSMUSG00000094774	microRNA 669a-11 [Source:MGI Symbol;Acc:MGI:4834295]				0.248834167	2.238373824	0.260355935										0	0	0	2.238373824	0.510250855	4.386810534	1.15E-05	0.000156182
Mir669a-12	ENSMUSG00000095164	microRNA 669a-12 [Source:MGI Symbol;Acc:MGI:4834297]				0.248834167	2.238373824	0.260355935										0	0	0	2.238373824	0.510250855	4.386810534	1.15E-05	0.000156182
Mir669a-2	ENSMUSG00000076014	microRNA 669a-2 [Source:MGI Symbol;Acc:MGI:3629622]				0.248834167	2.238373824	0.260355935										0	0	0	2.238373824	0.510250855	4.386810534	1.15E-05	0.000156182
Mir669a-3	ENSMUSG00000076028	microRNA 669a-3 [Source:MGI Symbol;Acc:MGI:3629609]				0.248834167	2.238373824	0.260355935										0	0	0	2.238373824	0.510250855	4.386810534	1.15E-05	0.000156182
Mir669a-4	ENSMUSG00000093951	microRNA 669a-4 [Source:MGI Symbol;Acc:MGI:4834281]				0.248834167	2.238373824	0.260355935										0	0	0	2.238373824	0.510250855	4.386810534	1.15E-05	0.000156182
Mir669a-5	ENSMUSG00000094547	microRNA 669a-5 [Source:MGI Symbol;Acc:MGI:4834282]				0.248834167	2.238373824	0.260355935										0	0	0	2.238373824	0.510250855	4.386810534	1.15E-05	0.000156182
Mir669a-6	ENSMUSG00000096077	microRNA 669a-6 [Source:MGI Symbol;Acc:MGI:4834283]				0.248834167	2.238373824	0.260355935										0	0	0	2.238373824	0.510250855	4.386810534	1.15E-05	0.000156182
Mir669a-7	ENSMUSG00000094899	microRNA 669a-7 [Source:MGI Symbol;Acc:MGI:4834286]				0.248834167	2.238373824	0.260355935										0	0	0	2.238373824	0.510250855	4.386810534	1.15E-05	0.000156182
Mir669a-8	ENSMUSG00000096602	microRNA 669a-8 [Source:MGI Symbol;Acc:MGI:4834288]				0.248834167	2.238373824	0.260355935										0	0	0	2.238373824	0.510250855	4.386810534	1.15E-05	0.000156182
Mir669a-9	ENSMUSG00000095225	microRNA 4669a-9 [Source:MGI Symbol;Acc:MGI:4834290]				0.248834167	2.238373824	0.260355935										0	0	0	2.238373824	0.510250855	4.386810534	1.15E-05	0.000156182
Ftsjd1	ENSMUSG00000046441	FtsJ methyltransferase domain containing 1 [Source:MGI Symbol;Acc:MGI:2384580]	0.287061667	1.201705065	0.226287786	0.124966667	0.405006748	0.159391624	0.240336887	2.708133763	0.436328451	0.937617436	4.307185202	0.950001547	0.363260417	3.542383501	0.962546952	4	23.71418643	1.862138447	2.237614189	0.687094625	3.256631776	0.001127426	0.006054977
Gm22704	ENSMUSG00000064961	predicted gene, 22704 [Source:MGI Symbol;Acc:MGI:5452481]				0.1985325	2.237210413	0.260247457										0	3.55E-15	0	2.237210413	0.510144545	4.385444156	1.16E-05	0.000156856
Rbm8a	ENSMUSG00000038374	RNA binding motif protein 8a [Source:MGI Symbol;Acc:MGI:1913129]	0.126168655	0.45201781	0.204148947	0.947190357	2.853864838	0.325652333	1.002728215	2.661575083	0.428975317	0.650641538	1.754180303	0.484405011	0.854162292	4.224083595	1.219566822	4	18.63016078	1.504832143	2.236494751	0.630150785	3.549142212	0.000386488	0.00260508
Rps24-ps2	ENSMUSG00000069125	ribosomal protein S24, pseudogene 2 [Source:MGI Symbol;Acc:MGI:3649025]				0.923444167	2.234531109	0.259997849										0	7.11E-15	0	2.234531109	0.509899842	4.382294176	1.17E-05	0.000158727
Gm9143	ENSMUSG00000080774	predicted gene 9143 [Source:MGI Symbol;Acc:MGI:3643265]	0.598017348	2.233629336	0.289591446													0	0	0	2.233629336	0.538137014	4.150670328	3.32E-05	0.000372208
Gm5321	ENSMUSG00000064231	predicted gene 5321 [Source:MGI Symbol;Acc:MGI:3645266]	0.500525152	1.992354926	0.271383913	1.107099167	2.48441898	0.284564691										1	0	0	2.232553872	0.372705012	5.990136427	2.10E-09	1.06E-07
Ccdc37	ENSMUSG00000048794	coiled-coil domain containing 37 [Source:MGI Symbol;Acc:MGI:2141635]	0.83896711	2.494831563	0.311646526	0.494943182	1.789819551	0.222712948	1.152917441	2.731960926	0.440140863							2	0.46807816	0	2.231382985	0.316689708	7.045959901	1.84E-12	2.11E-10
AA465934	ENSMUSG00000093483	expressed sequence AA465934 [Source:MGI Symbol;Acc:MGI:2671018]	1.106477803	2.368515147	0.300676517				3.070958909	2.071962957	0.34688851							1	0	0	2.230820436	0.401331289	5.558550994	2.72E-08	9.77E-07
1700092M07Rik	ENSMUSG00000090840	RIKEN cDNA 1700092M07 gene [Source:MGI Symbol;Acc:MGI:1921557]	0.856825606	2.230640963	0.289353215													0	3.55E-15	0	2.230640963	0.537915621	4.146823175	3.37E-05	0.000377491
Glrx5	ENSMUSG00000021102	glutaredoxin 5 homolog (S. cerevisiae) [Source:MGI Symbol;Acc:MGI:1920296]	0.781301023	4.883249879	0.626324113	0.325465833	1.647641274	0.212531026	0.414166999	1.382477722	0.276835985	0.295308718	1.397664252	0.431302203				3	15.8506897	1.497169552	2.229768377	0.683895794	3.260392002	0.001112583	0.005990809
Tmem231	ENSMUSG00000031951	transmembrane protein 231 [Source:MGI Symbol;Acc:MGI:2685024]	0.236123451	1.084872767	0.221517319	0.515076563	3.763792974	0.451102188	0.34440515	1.595085008	0.295455148	0.32613359	2.793014683	0.614035505				3	12.0034029	1.102386059	2.228577895	0.608913238	3.659926825	0.000252287	0.00186316
Dpysl5	ENSMUSG00000029168	dihydropyrimidinase-like 5 [Source:MGI Symbol;Acc:MGI:1929772]	0.448017256	2.624627434	0.323512324	0.32447713	0.833758981	0.170456698	0.790600535	3.441736474	0.569021436	0.762068462	2.253014153	0.528883684	0.6450225	2.422777694	0.658972902	4	12.81363598	0.878887849	2.2237968	0.510583466	4.355403076	1.33E-05	0.000175622
Gm6368	ENSMUSG00000080775	predicted gene 6368 [Source:MGI Symbol;Acc:MGI:3644537]	0.688393879	2.222629352	0.28871611													0	0	0	2.222629352	0.537323097	4.136485784	3.53E-05	0.000385917
Gm6184	ENSMUSG00000081674	predicted gene 6184 [Source:MGI Symbol;Acc:MGI:3648764]	0.924256061	2.222167744	0.288679472													0	0	0	2.222167744	0.537289002	4.135889129	3.54E-05	0.000386717
Mir465	ENSMUSG00000070071	microRNA 465 [Source:MGI Symbol;Acc:MGI:3619453]				0.296430833	2.222159337	0.258849158										0	0	0	2.222159337	0.508772207	4.367690112	1.26E-05	0.000168179
Gm12738	ENSMUSG00000083255	predicted gene 12738 [Source:MGI Symbol;Acc:MGI:3651217]	0.857351212	2.220586088	0.288553991													0	0	0	2.220586088	0.537172218	4.133843885	3.57E-05	0.000389148
Gm11992	ENSMUSG00000040978	predicted gene 11992 [Source:MGI Symbol;Acc:MGI:3651127]	0.975276303	1.867158552	0.262755393	1.12252869	2.549035174	0.291340579	0.968177107	2.866543654	0.462301511	0.251421795	1.679577854	0.458412091				3	1.129785095	0	2.22053217	0.293828488	7.557239202	4.12E-14	6.93E-12
Gm24704	ENSMUSG00000070227	predicted gene, 24704 [Source:MGI Symbol;Acc:MGI:5454481]				0.440105833	2.219564333	0.258609027										0	3.55E-15	0	2.219564333	0.508536161	4.364614558	1.27E-05	0.000170342
AC123977.1			0.618082765	2.219357244	0.288456563													0	3.55E-15	0	2.219357244	0.537081524	4.132253944	3.59E-05	0.000391644
Gm25851	ENSMUSG00000064728	predicted gene, 25851 [Source:MGI Symbol;Acc:MGI:5455628]				0.356623333	2.21933119	0.258587467										0	0	0	2.21933119	0.508514962	4.364338031	1.28E-05	0.000170447
Ppid	ENSMUSG00000027804	peptidylprolyl isomerase D (cyclophilin D) [Source:MGI Symbol;Acc:MGI:1914988]	0.286200671	1.019271426	0.219052414	0.688660833	4.844654955	0.644946857	0.781154766	1.452968901	0.282714632	0.384564359	0.769993144	0.388784205	0.941395	3.699278888	1.014191654	4	23.6449949	1.995266314	2.219241639	0.703408025	3.154984819	0.001605065	0.007991725
Gmip	ENSMUSG00000036246	Gem-interacting protein [Source:MGI Symbol;Acc:MGI:1926066]	0.520856414	2.359993589	0.299956977	0.729301574	3.898715025	0.472640549	1.005938343	2.246249563	0.369023998	0.236704615	1.132838534	0.410360258	0.199115417	1.479519178	0.491660413	4	9.625699246	0.60146524	2.218671663	0.448385692	4.948132163	7.49E-07	1.64E-05
Mc4r	ENSMUSG00000047259	melanocortin 4 receptor [Source:MGI Symbol;Acc:MGI:99457]	1.060451061	2.643885406	0.325324125	0.904490833	1.914085982	0.23230193										1	0	0	2.218113768	0.368140006	6.025190773	1.69E-09	8.78E-08
Fkbp3	ENSMUSG00000020949	FK506 binding protein 3 [Source:MGI Symbol;Acc:MGI:1353460]	0.552672896	1.610517231	0.24681762	0.331811667	2.818689163	0.321495335	0.849828724	1.77406247	0.313190485	0.183341795	0.534150387	0.383559176	1.31500875	7.952309474	3.401397144	4	18.41487534	1.463013899	2.2173239	0.638180442	3.474446652	0.000511908	0.00324094
Ogfod1	ENSMUSG00000033009	2-oxoglutarate and iron-dependent oxygenase domain containing 1 [Source:MGI Symbol;Acc:MGI:2442978]	0.388644293	1.407180923	0.235860341	0.480301389	2.534874324	0.289840736	0.711880376	4.16986311	0.732027565	0.957778077	1.210681483	0.434798129				3	10.03083367	0.904485956	2.216323987	0.570549795	3.884540853	0.000102523	0.000909348
Gm13081	ENSMUSG00000082030	predicted gene 13081 [Source:MGI Symbol;Acc:MGI:3650234]	1.166538939	2.213733826	0.2880114													0	0	0	2.213733826	0.536666936	4.124967793	3.71E-05	0.000401082
Akap9	ENSMUSG00000040407	A kinase (PRKA) anchor protein (yotiao) 9 [Source:MGI Symbol;Acc:MGI:2178217]	0.527118005	2.395488594	0.302971188	1.0268505	5.16291271	0.711300732	0.611613238	1.481439109	0.285171785	0.94985653	1.837135575	0.48661471	0.097163036	0.55394725	0.454568926	4	19.96586823	1.662531091	2.213583538	0.648053116	3.415743996	0.00063608	0.00385768
Gm15366	ENSMUSG00000080726	predicted gene 15366 [Source:MGI Symbol;Acc:MGI:3709611]	1.181758182	2.212780359	0.287936033													0	0	0	2.212780359	0.536596714	4.123730731	3.73E-05	0.000402822
Rhbdd2	ENSMUSG00000039917	rhomboid domain containing 2 [Source:MGI Symbol;Acc:MGI:1915612]	0.954649394	2.824000581	0.342910718	0.200148333	0.460966744	0.160401205	0.889586677	3.029437658	0.490549158	0.762033333	2.234245372	0.529377582	1.026970417	3.277696656	2.095163282	4	18.37012773	1.539492001	2.212700111	0.649488409	3.406835412	0.000657207	0.003951467
Phf13	ENSMUSG00000047777	PHD finger protein 13 [Source:MGI Symbol;Acc:MGI:2446217]	0.274202879	1.493707732	0.240342567	0.194381667	1.786372012	0.222456093	0.618281603	2.501577933	0.404678559	0.147265897	1.103707498	0.40832423	2.2787925	11.77588782	6.695412999	4	17.4295003	1.350953585	2.212660214	0.629158437	3.516856934	0.000436689	0.002855104
Adcy3	ENSMUSG00000020654	adenylate cyclase 3 [Source:MGI Symbol;Acc:MGI:99675]	0.276513485	1.734581628	0.254228471	0.632846667	2.597629224	0.296550939	0.408955487	1.384939222	0.277036338	0.295730769	1.443021299	0.435328612	1.815807917	7.156310855	2.720015324	4	13.00429343	0.908214588	2.212555003	0.530452514	4.17107082	3.03E-05	0.000344511
Eif1a	ENSMUSG00000057561	eukaryotic translation initiation factor 1A [Source:MGI Symbol;Acc:MGI:95298]	0.757345909	3.446584232	0.412624354	0.8130485	2.33495739	0.269558198	1.123110671	3.133117668	0.509341329	0.208966923	0.425417859	0.375912046	0.40687625	1.761212819	0.533155576	4	13.99858269	1.034679425	2.209045062	0.538220009	4.104353281	4.05E-05	0.000429688
Gm13435	ENSMUSG00000083815	predicted gene 13435 [Source:MGI Symbol;Acc:MGI:3650576]	0.485204242	2.208241897	0.287577736													0	0	0	2.208241897	0.536262749	4.117835707	3.82E-05	0.000410607
Gm12649	ENSMUSG00000084833	predicted gene 12649 [Source:MGI Symbol;Acc:MGI:3649947]	1.084168182	2.208185555	0.287573293													0	0	0	2.208185555	0.536258606	4.117762455	3.83E-05	0.000410607
Gm5670	ENSMUSG00000059827	predicted gene 5670 [Source:MGI Symbol;Acc:MGI:3647128]	0.828066742	2.207401274	0.287511452													0	0	0	2.207401274	0.536200944	4.11674261	3.84E-05	0.000412213
RP23-137I3.1			0.598488409	2.206814247	0.28746518													0	0	0	2.206814247	0.536157794	4.115979051	3.86E-05	0.000413236
Gm15045	ENSMUSG00000095591	predicted gene 15045 [Source:MGI Symbol;Acc:MGI:3709024]	0.704338561	2.203591672	0.287211379													0	0	0	2.203591672	0.535921056	4.111784088	3.93E-05	0.000419858
Arhgef40	ENSMUSG00000004562	Rho guanine nucleotide exchange factor (GEF) 40 [Source:MGI Symbol;Acc:MGI:2685515]	0.521954697	1.200470287	0.226234819	0.955651667	3.208072897	0.3703854	0.827617593	3.000683302	0.485449386	0.409069521	1.587059564	0.452149785	0.355871912	2.265744519	0.656823632	4	8.750989489	0.521250117	2.202790358	0.433194025	5.084997087	3.68E-07	8.95E-06
Gm12948	ENSMUSG00000082047	predicted gene 12948 [Source:MGI Symbol;Acc:MGI:3649530]	1.025845152	2.202625196	0.287135334													0	0	0	2.202625196	0.535850104	4.110524901	3.95E-05	0.000420855
Frmpd3	ENSMUSG00000042425	FERM and PDZ domain containing 3 [Source:MGI Symbol;Acc:MGI:3646547]	0.408180303	1.479767146	0.239602353	1.494571458	4.370859935	0.553983001	0.693446589	1.527865443	0.289280931	0.679980769	1.750866275	0.466054307				3	11.93316383	1.097178299	2.201425556	0.606934905	3.627119706	0.0002866	0.002057098
Gm4559	ENSMUSG00000056885	predicted gene 4559 [Source:MGI Symbol;Acc:MGI:3782743]	0.450228939	2.200485266	0.286967078													0	0	0	2.200485266	0.535693082	4.107735085	4.00E-05	0.000424868
RP23-50H13.5			0.682829394	2.200396914	0.286960134													0	0	0	2.200396914	0.535686601	4.107619847	4.00E-05	0.000424868
Gm12085	ENSMUSG00000083298	predicted gene 12085 [Source:MGI Symbol;Acc:MGI:3650335]	0.71893197	2.198237696	0.286790534													0	0	0	2.198237696	0.535528276	4.104802295	4.05E-05	0.000429198
Mir452	ENSMUSG00000070138	microRNA 452 [Source:MGI Symbol;Acc:MGI:3619450]				0.331370833	2.196557141	0.256492308										0	7.11E-15	0	2.196557141	0.506450696	4.337158895	1.44E-05	0.000188082
Gm12604	ENSMUSG00000082443	predicted gene 12604 [Source:MGI Symbol;Acc:MGI:3651368]	0.717821894	2.196310133	0.286639271													0	0	0	2.196310133	0.535387029	4.102284917	4.09E-05	0.000432565
Dync2li1	ENSMUSG00000024253	dynein cytoplasmic 2 light intermediate chain 1 [Source:MGI Symbol;Acc:MGI:1913996]	0.74352846	2.19246038	0.286337562	0.528706667	2.560188381	0.292527751	0.813451878	1.78468117	0.314301933	0.745593077	2.234873116	0.526339468				3	0	0	2.195815723	0.288766242	7.604128899	2.87E-14	4.99E-12
Gm26170	ENSMUSG00000089044	predicted gene, 26170 [Source:MGI Symbol;Acc:MGI:5455947]				0.4417775	2.194866013	0.25633759										0	0	0	2.194866013	0.506297926	4.335127405	1.46E-05	0.000189709
Pou2f2	ENSMUSG00000008496	POU domain, class 2, transcription factor 2 [Source:MGI Symbol;Acc:MGI:101897]	0.475977121	1.616953849	0.247188584	0.362781458	1.160178999	0.184016308	2.256236366	4.37592155	0.783819655	1.097781795	3.975885628	0.864245989	0.09550125	0.755133478	0.418080848	4	18.64476017	1.416475929	2.192433112	0.612687667	3.578386235	0.000345722	0.002388656
Pdrg1	ENSMUSG00000027472	p53 and DNA damage regulated 1 [Source:MGI Symbol;Acc:MGI:1915809]	0.759204848	1.742256512	0.254704977	0.484492222	1.618286618	0.21053373	0.689840265	3.192325069	0.520356417	0.178534615	0.612505211	0.381980243	1.06346625	5.727324645	1.883172712	4	15.50050687	1.152797772	2.189638207	0.575188456	3.806818765	0.000140766	0.001172181
2310033P09Rik	ENSMUSG00000020441	RIKEN cDNA 2310033P09 gene [Source:MGI Symbol;Acc:MGI:1915112]	0.727617303	3.593788105	0.431130962	0.330508571	2.803769474	0.319747724	1.225141679	2.267139293	0.371797042	0.032967436	0.224188713	0.371827053	0.642689583	2.071689046	0.587247618	4	15.93376779	1.226359156	2.188990966	0.57232392	3.824741354	0.000130909	0.001110205
Myb	ENSMUSG00000019982	myeloblastosis oncogene [Source:MGI Symbol;Acc:MGI:97249]	1.345524451	2.667537022	0.327567406	1.055459167	1.974299529	0.237179711	0.811092569	3.010707355	0.487221695	0.158948077	0.662673477	0.394139269	0.561510208	2.950701729	0.788558728	4	8.442339366	0.482996998	2.188657633	0.4233541	5.169803791	2.34E-07	6.13E-06
AC160929.1			0.692666919	2.187370811	0.2859395													0	0	0	2.187370811	0.534733111	4.090584191	4.30E-05	0.000452055
CT010583.1			0.883003939	2.187340489	0.285937132													0	0	0	2.187340489	0.534730896	4.090544429	4.30E-05	0.000452055
Trp53-ps	ENSMUSG00000090704	transformation related protein 53, pseudogene [Source:MGI Symbol;Acc:MGI:98835]	1.641497424	2.185429895	0.285787942													0	0	0	2.185429895	0.534591379	4.088038043	4.35E-05	0.000456271
4933428C19Rik	ENSMUSG00000086355	RIKEN cDNA 4933428C19 gene [Source:MGI Symbol;Acc:MGI:1918543]	0.310534675	2.184337925	0.285702734													0	0	0	2.184337925	0.534511678	4.086604678	4.38E-05	0.000458292
Gm12512	ENSMUSG00000081542	predicted gene 12512 [Source:MGI Symbol;Acc:MGI:3651362]	0.889493939	2.181792165	0.28550425													0	0	0	2.181792165	0.534325977	4.083260515	4.44E-05	0.000464111
AL731822.1			0.930673788	2.179340513	0.285313322													0	0	0	2.179340513	0.534147285	4.080036677	4.50E-05	0.000469646
Rgag1	ENSMUSG00000085584	retrotransposon gag domain containing 1 [Source:MGI Symbol;Acc:MGI:2685231]	0.923811894	2.640060389	0.324963211				0.172603396	1.732871248	0.308941812							1	0.528045023	0.094543558	2.177635577	0.453508612	4.801751318	1.57E-06	3.02E-05
Phf1	ENSMUSG00000024193	PHD finger protein 1 [Source:MGI Symbol;Acc:MGI:98647]	0.362847727	2.488349805	0.311069745	0.299311439	1.553586825	0.206258323	1.258927698	2.169178088	0.359015071	1.205249744	5.030931115	1.161202282	0.123234167	0.78005377	0.419819817	4	12.95463084	0.866356767	2.176557241	0.508434226	4.280902288	1.86E-05	0.000232032
Ccdc82	ENSMUSG00000079084	coiled-coil domain containing 82 [Source:MGI Symbol;Acc:MGI:1913646]							0.829773595	2.09581085	0.349811823	0.30234359	1.405162446	0.431958957	0.70487375	3.623869789	0.989090197	2	2.88722639	0.382218907	2.175855255	0.548530102	3.966701641	7.29E-05	0.000691419
Gm23347	ENSMUSG00000065757	predicted gene, 23347 [Source:MGI Symbol;Acc:MGI:5453124]				0.818280833	2.175077726	0.254536054										0	7.11E-15	0	2.175077726	0.504515663	4.311219424	1.62E-05	0.000207258
Gm9430	ENSMUSG00000082458	predicted gene 9430 [Source:MGI Symbol;Acc:MGI:3643632]	0.433382545	2.174107343	0.284906494													0	0	0	2.174107343	0.533766329	4.073144413	4.64E-05	0.000482067
Gm15744	ENSMUSG00000089938	predicted gene 15744 [Source:MGI Symbol;Acc:MGI:3783186]	1.308846818	2.173883904	0.284889146													0	0	0	2.173883904	0.533750078	4.072849808	4.64E-05	0.000482436
Rpl30-ps2	ENSMUSG00000090007	ribosomal protein L30, pseudogene 2 [Source:MGI Symbol;Acc:MGI:1321400]	0.717850455	2.17330761	0.284844409													0	0	0	2.17330761	0.533708169	4.072089839	4.66E-05	0.00048377
E030010N08Rik	ENSMUSG00000084989	RIKEN cDNA E030010N08 gene [Source:MGI Symbol;Acc:MGI:3045962]	0.737814823	3.327842409	0.398259929	0.783225	1.340043636	0.193385092	0.527314839	2.046883021	0.343850263							2	6.386295047	0.702332596	2.172600813	0.579198883	3.751044547	0.000176099	0.001400168
Gm11660	ENSMUSG00000083782	predicted gene 11660 [Source:MGI Symbol;Acc:MGI:3652136]	1.297330909	2.172569918	0.284787161													0	0	0	2.172569918	0.533654533	4.071116768	4.68E-05	0.000485385
Ttc39a	ENSMUSG00000028555	tetratricopeptide repeat domain 39A [Source:MGI Symbol;Acc:MGI:2444350]	0.310831515	1.07328562	0.221070767	0.835352222	2.854041304	0.325673318	1.205586917	3.670980182	0.616978657	0.426239487	1.392675846	0.430867223				3	11.23872798	1.030261156	2.172563047	0.594635217	3.653606417	0.000258583	0.001896122
Nt5c	ENSMUSG00000020736	5',3'-nucleotidase, cytosolic [Source:MGI Symbol;Acc:MGI:1354954]	1.044723283	2.698510142	0.33053532	0.807346667	3.919984327	0.476105096	0.708507001	2.022151211	0.340890423	0.259467436	0.632044082	0.382740152	0.468333333	1.637412255	0.514030499	4	13.78530839	1.005017423	2.172414615	0.531058819	4.090723172	4.30E-05	0.000452055
Rabl5	ENSMUSG00000007987	RAB, member of RAS oncogene family-like 5 [Source:MGI Symbol;Acc:MGI:1914536]	0.220420189	0.998879377	0.218317517	0.397645333	1.830465378	0.225778562	1.052626817	3.994968836	0.690028084	0.709711282	1.550460732	0.445379175	0.83352875	3.417189608	0.922942586	4	12.5371786	0.864115496	2.171466468	0.512447447	4.237442262	2.26E-05	0.000270109
Gm25354	ENSMUSG00000096381	predicted gene, 25354 [Source:MGI Symbol;Acc:MGI:5455131]				0.401586667	2.171251982	0.254189639										0	0	0	2.171251982	0.504172231	4.30656797	1.66E-05	0.000210882
Dzank1	ENSMUSG00000037259	double zinc ribbon and ankyrin repeat domains 1 [Source:MGI Symbol;Acc:MGI:2139080]	0.296109899	1.748724838	0.255108206	1.453500833	3.349092583	0.389649763	0.921771069	2.513198655	0.406392539	0.236532821	1.129713417	0.410139298				3	6.76560721	0.497823049	2.170621742	0.463129967	4.68685228	2.77E-06	4.87E-05
6820408C15Rik	ENSMUSG00000032680	RIKEN cDNA 6820408C15 gene [Source:MGI Symbol;Acc:MGI:3045333]	0.743384192	2.558903611	0.317428726	0.375490667	1.324858527	0.192542033	1.329744844	3.822243924	0.650315514	0.266329231	1.40713213	0.432132061				3	8.938872895	0.73357446	2.169156447	0.526191958	4.122367157	3.75E-05	0.00040437
Hexa	ENSMUSG00000025232	hexosaminidase A [Source:MGI Symbol;Acc:MGI:96073]	0.247151374	1.210543901	0.226668527	0.390984167	2.383593653	0.274339296	0.265591567	2.188403227	0.361479045	0.697494615	1.592829359	0.449540953	0.8239725	5.460805911	1.74763424	4	10.21097541	0.641794028	2.168925304	0.467547014	4.638945899	3.50E-06	5.93E-05
Pard3	ENSMUSG00000025812	par-3 (partitioning defective 3) homolog (C. elegans) [Source:MGI Symbol;Acc:MGI:2135608]	0.215205884	1.213659381	0.226803394	0.397805	3.342276515	0.388699579	0.520104246	2.068467911	0.346462893	0.671446877	4.136086269	1.034088055	0.171103788	0.754251633	0.42458914	4	15.14737789	1.130331413	2.168794491	0.560997958	3.865957906	0.000110654	0.00097065
Gm10663	ENSMUSG00000074302	predicted gene 10663 [Source:MGI Symbol;Acc:MGI:3642419]				1.080021667	2.16770554	0.253869058										0	0	0	2.16770554	0.503854203	4.302247606	1.69E-05	0.000214269
1700013G23Rik	ENSMUSG00000085260	RIKEN cDNA 1700013G23 gene [Source:MGI Symbol;Acc:MGI:1916628]	0.776888182	2.65971726	0.326823515				1.354239626	3.050829852	0.494374754	0.274683077	0.82817334	0.391689882				2	6.607172106	0.975539372	2.167174066	0.677354873	3.199466266	0.001376823	0.007073137
Gm23303	ENSMUSG00000064648	predicted gene, 23303 [Source:MGI Symbol;Acc:MGI:5453080]				0.486914167	2.166619138	0.253770958										0	0	0	2.166619138	0.503756844	4.300922486	1.70E-05	0.000215138
Slc39a11	ENSMUSG00000041654	solute carrier family 39 (metal ion transporter), member 11 [Source:MGI Symbol;Acc:MGI:1917056]	0.669977955	2.273038297	0.292762929	0.894393333	3.187930879	0.367701474	0.822464964	2.425620498	0.39367099	0.257382821	0.941216122	0.397940404	0.276588333	1.867207016	0.550637006	4	6.406636781	0.289202426	2.163495311	0.368830126	5.865831329	4.47E-09	2.02E-07
Olfr647-ps1	ENSMUSG00000083513	olfactory receptor 647, pseudogene 1 [Source:MGI Symbol;Acc:MGI:3030481]	1.210586818	2.163010985	0.284047098													0	3.55E-15	0	2.163010985	0.532960691	4.058481279	4.94E-05	0.000502254
St8sia6	ENSMUSG00000003418	ST8 alpha-N-acetyl-neuraminide alpha-2,8-sialyltransferase 6 [Source:MGI Symbol;Acc:MGI:2386797]	0.859998727	2.118576918	0.280649805	1.060530139	2.17233483	0.254287627	0.358240914	1.7479124	0.310481665	1.334316026	3.242401708	0.747947482				3	0.704959067	0	2.161727335	0.288033672	7.50512022	6.14E-14	1.00E-11
Ccdc36	ENSMUSG00000047220	coiled-coil domain containing 36 [Source:MGI Symbol;Acc:MGI:3612242]	0.719742955	3.092426829	0.371270083	0.435676875	1.772642477	0.221438101	0.181625356	1.788391596	0.314691863							2	2.860105631	0.213423901	2.160053708	0.411574888	5.248264093	1.54E-07	4.31E-06
Traf3ip2	ENSMUSG00000019842	TRAF3 interacting protein 2 [Source:MGI Symbol;Acc:MGI:2143599]	0.3347	1.471806714	0.239182785	0.981918333	4.513258393	0.580338933	0.685135514	2.906336824	0.469058017	0.336550769	1.214957103	0.416385184	0.400934167	0.971663042	0.435076416	4	17.48361425	1.383973627	2.159492501	0.600841114	3.594115735	0.000325495	0.002276845
Gm10294	ENSMUSG00000081895	predicted pseudogene 10294 [Source:MGI Symbol;Acc:MGI:3642871]	0.584203737	2.158818122	0.283723511													0	0	0	2.158818122	0.53265703	4.052923366	5.06E-05	0.000511326
Gm22574	ENSMUSG00000064917	predicted gene, 22574 [Source:MGI Symbol;Acc:MGI:5452351]				0.516635833	2.157946586	0.252989603										0	0	0	2.157946586	0.502980719	4.290316719	1.78E-05	0.000223894
Prr5	ENSMUSG00000036106	proline rich 5 (renal) [Source:MGI Symbol;Acc:MGI:1924714]	1.060216414	3.723740526	0.448111865	0.353998452	1.599197078	0.209254141	1.383559881	2.203342868	0.363408784	0.641321538	2.449892391	0.557818058	0.184605	1.021065267	0.439551198	4	9.571270173	0.560029952	2.157907594	0.435617682	4.953673103	7.28E-07	1.60E-05
Gm13094	ENSMUSG00000082140	predicted gene 13094 [Source:MGI Symbol;Acc:MGI:3650867]	0.54767947	2.156426458	0.283539215													0	0	0	2.156426458	0.532484004	4.049748803	5.13E-05	0.00051742
Mrpl41	ENSMUSG00000036850	mitochondrial ribosomal protein L41 [Source:MGI Symbol;Acc:MGI:1333816]	0.742460404	1.163377256	0.224669064	0.49189	2.813917555	0.320935406	0.971069156	1.47694087	0.284780388	0.339822821	1.602253636	0.473552537	2.141383125	11.96123777	8.863878852	4	16.87036332	1.334343307	2.154623728	0.630646512	3.416531584	0.000634243	0.003847666
Parp8	ENSMUSG00000021725	poly (ADP-ribose) polymerase family, member 8 [Source:MGI Symbol;Acc:MGI:1098713]	0.318817066	1.367939599	0.233915709	0.813712833	2.932667933	0.335152264	0.634110578	3.07686154	0.499066347	0.424965385	2.225289982	0.52500377	0.500287083	1.366188284	0.477001023	4	6.892317305	0.332844948	2.153763705	0.381690896	5.642690788	1.67E-08	6.42E-07
Zfp618	ENSMUSG00000028358	zinc finger protein 618 [Source:MGI Symbol;Acc:MGI:1919950]	0.471984053	2.590769186	0.320359034	0.418248667	1.112921359	0.181778363	0.534547526	2.681937262	0.43217548	0.666204274	2.690244917	0.736568531				3	6.697782357	0.487207019	2.153366148	0.464342451	4.637452686	3.53E-06	5.97E-05
Cetn2	ENSMUSG00000031347	centrin 2 [Source:MGI Symbol;Acc:MGI:1347085]	0.372911061	0.88235006	0.214402903	0.822612917	2.089230834	0.246909437	1.390246478	2.688961533	0.433285088	0.630450256	1.406521488	0.43207837	1.598998333	5.642926399	1.839553201	4	14.19925318	1.013098007	2.150503831	0.546995752	3.931481778	8.44E-05	0.000780252
Gm17484	ENSMUSG00000091514	predicted gene, 17484 [Source:MGI Symbol;Acc:MGI:4937118]	0.314045303	1.118890398	0.222856012	0.359023333	2.519743735	0.288247416	0.471227996	3.023832466	0.489551225							2	6.256877591	0.716738231	2.148236919	0.588406679	3.650939047	0.000261283	0.001912097
Rps3	ENSMUSG00000030744	ribosomal protein S3 [Source:MGI Symbol;Acc:MGI:1350917]	0.52132899	2.26813466	0.292365282	1.02405	3.481143201	0.408440114	0.876976185	2.499644319	0.404394134	0.219259359	0.857855304	0.397984548	0.205133333	1.575637518	0.50500844	4	9.115724399	0.543632949	2.14779824	0.433679166	4.952505	7.33E-07	1.61E-05
Gm14225	ENSMUSG00000086872	predicted gene 14225 [Source:MGI Symbol;Acc:MGI:3649784]	0.806106061	2.147462647	0.282850299													0	0	0	2.147462647	0.531836723	4.037823181	5.39E-05	0.000538272
Gm12422	ENSMUSG00000084199	predicted gene 12422 [Source:MGI Symbol;Acc:MGI:3651148]	0.638863561	2.145773425	0.282720795													0	0	0	2.145773425	0.531714957	4.035570934	5.45E-05	0.000542678
Pgf	ENSMUSG00000004791	placental growth factor [Source:MGI Symbol;Acc:MGI:105095]	0.832726303	1.871822777	0.263066812	0.651048333	2.118934565	0.249513566	0.996998782	2.658875822	0.428552926	0.462997692	1.59530947	0.449788045	0.58858875	3.123348208	0.835584369	4	1.249211145	0	2.145364417	0.271536847	7.900822447	2.77E-15	5.79E-13
Arhgap12	ENSMUSG00000041225	Rho GTPase activating protein 12 [Source:MGI Symbol;Acc:MGI:1922665]	0.352421732	1.498804545	0.240614929	1.245839417	3.522175875	0.414426883	0.425525658	1.109133322	0.256804576	0.79137574	1.108042497	0.414430125	1.426615183	10.57168592	9.424221131	4	18.47662867	1.532558481	2.145220815	0.667957124	3.211614545	0.001319913	0.006859105
Ftsj2	ENSMUSG00000029557	FtsJ homolog 2 (E. coli) [Source:MGI Symbol;Acc:MGI:1915267]	0.449550126	2.327735551	0.297256674	0.390604583	1.951313406	0.235299823	0.957707192	3.084604445	0.500469513	0.29393359	0.650744553	0.3834898	0.590917083	3.2146263	0.861880651	4	8.673930189	0.497502557	2.14461276	0.426571688	5.027555323	4.97E-07	1.16E-05
Gm12620	ENSMUSG00000094566	predicted gene 12620 [Source:MGI Symbol;Acc:MGI:3649879]	0.897105758	1.632273821	0.248077478	0.410688333	2.710815174	0.309068467										1	1.608919921	0.303052753	2.143269741	0.538528923	3.979860041	6.90E-05	0.000661523
Rpl23a-ps2	ENSMUSG00000081968	ribosomal protein L23A, pseudogene 2 [Source:MGI Symbol;Acc:MGI:3651561]	0.778926364	2.140324355	0.282303737													0	0	0	2.140324355	0.53132263	4.028295114	5.62E-05	0.000556796
Cd2bp2	ENSMUSG00000042502	CD2 antigen (cytoplasmic tail) binding protein 2 [Source:MGI Symbol;Acc:MGI:1917483]	0.139029113	0.76107933	0.210843977	0.882810625	2.12626012	0.25016145	0.724601163	3.171042934	0.516373298	0.763306055	1.664060357	0.460635793	1.032919135	5.045335234	2.565808882	4	13.02990355	0.963815614	2.140108333	0.547505274	3.908836016	9.27E-05	0.00084024
Efcab10	ENSMUSG00000020562	EF-hand calcium binding domain 10 [Source:MGI Symbol;Acc:MGI:1922290]	0.773426136	2.481376248	0.310450876	0.836145	2.557114195	0.29220001	1.446566082	3.518739773	0.584785542	0.041118974	0.108905296	0.370627047				3	15.12426938	1.515448566	2.138715451	0.688882519	3.104615654	0.001905264	0.009128415
RP24-357L20.1			0.931448788	2.136492307	0.282011077													0	0	0	2.136492307	0.531047152	4.023168753	5.74E-05	0.000567701
Ift74	ENSMUSG00000028576	intraflagellar transport 74 [Source:MGI Symbol;Acc:MGI:1914944]	0.335911028	1.006539265	0.218591826	0.440482667	2.591808195	0.295921608	1.12685991	2.31987777	0.378912109	0.214412821	0.693663742	0.385292954	2.629425	6.198463684	2.13856837	4	17.70063851	1.356020598	2.135555985	0.611160636	3.49426298	0.000475373	0.003053039
Idh1	ENSMUSG00000025950	isocitrate dehydrogenase 1 (NADP+), soluble [Source:MGI Symbol;Acc:MGI:96413]	0.909089318	2.14456906	0.282628525	0.997912083	2.661976112	0.303601756	0.649278433	1.610789738	0.296935954							2	0.753774983	0	2.135412449	0.313116267	6.819870672	9.11E-12	8.49E-10
Rps12-ps16	ENSMUSG00000096437	ribosomal protein S12, pseudogene 16 [Source:MGI Symbol;Acc:MGI:3645883]	0.858361364	1.730181793	0.25395625	1.257133333	2.587437278	0.295449982										1	0.589995721	0.092740367	2.134608038	0.427943956	4.98805512	6.10E-07	1.38E-05
Kif9	ENSMUSG00000032489	kinesin family member 9 [Source:MGI Symbol;Acc:MGI:1098237]	0.743645227	1.678772001	0.250826721	1.064991026	3.074115481	0.352853197	0.88765666	2.412529852	0.39180821	0.402830256	2.163794521	0.516569121	0.228332083	1.340062633	0.47378727	4	4.037965037	0.081675566	2.134290582	0.302992691	7.044033223	1.87E-12	2.12E-10
Spata24	ENSMUSG00000024352	spermatogenesis associated 24 [Source:MGI Symbol;Acc:MGI:1918492]	0.912180644	3.276134262	0.392162083	0.490056458	1.751768457	0.219905421	1.583419442	2.510483058	0.405991295	0.256513846	1.083064326	0.406913546				3	6.608396898	0.461180683	2.13414992	0.449683399	4.745894386	2.08E-06	3.86E-05
Gm23119	ENSMUSG00000089235	predicted gene, 23119 [Source:MGI Symbol;Acc:MGI:5452896]				1.11125	2.133306884	0.250786786										0	7.11E-15	0	2.133306884	0.500786168	4.259915746	2.05E-05	0.00024937
Ktn1	ENSMUSG00000021843	kinectin 1 [Source:MGI Symbol;Acc:MGI:109153]	0.747883695	2.334641722	0.297831659	1.09675869	2.27954357	0.264230966	0.214615624	0.424331405	0.225918706	0.200054359	1.778388134	0.469089671	2.295864583	5.513300817	1.773819908	4	17.74549323	1.298735319	2.13262022	0.596213958	3.576937761	0.000347643	0.002397126
Gm7701	ENSMUSG00000091363	predicted gene 7701 [Source:MGI Symbol;Acc:MGI:3646506]	0.321826537	2.131975476	0.281666793													0	0	0	2.131975476	0.530722896	4.017116073	5.89E-05	0.000581021
Gm6097	ENSMUSG00000082826	predicted pseudogene 6097 [Source:MGI Symbol;Acc:MGI:3648400]	0.72963303	2.13111922	0.281601609													0	0	0	2.13111922	0.530661482	4.015967414	5.92E-05	0.000582516
Cc2d1a	ENSMUSG00000036686	coiled-coil and C2 domain containing 1A [Source:MGI Symbol;Acc:MGI:2384831]	0.473859003	1.986571784	0.270973007	1.069413833	2.398487987	0.275823169	0.743493979	2.056983762	0.345069443	0.918898205	4.880816219	1.114705378	0.0659625	0.194419031	0.393879584	4	16.04820156	1.166089244	2.131077836	0.565178034	3.770631038	0.000162835	0.001314175
Gm15208	ENSMUSG00000086975	predicted gene 15208 [Source:MGI Symbol;Acc:MGI:3705292]	1.608783788	2.12561084	0.2811829													0	0	0	2.12561084	0.530266819	4.008568444	6.11E-05	0.000598812
Rnls	ENSMUSG00000071573	renalase, FAD-dependent amine oxidase [Source:MGI Symbol;Acc:MGI:1915045]	0.331539303	1.138584969	0.223649941	0.774777083	4.195895051	0.522756308	0.473460793	1.084087836	0.255188979	0.694811538	2.423239413	0.553759199				3	15.45479951	1.467463543	2.125252149	0.678995449	3.129994691	0.001748095	0.008557309
Tspear	ENSMUSG00000069581	thrombospondin type laminin G domain and EAR repeats [Source:MGI Symbol;Acc:MGI:2671932]	0.573765985	1.62074854	0.247407978	0.434705	2.077063059	0.245853301	0.406195372	3.048687028	0.493990337							2	2.02426072	0.115846141	2.124156654	0.373785314	5.682825343	1.32E-08	5.16E-07
Gm15473	ENSMUSG00000084772	predicted gene 15473 [Source:MGI Symbol;Acc:MGI:3705105]	0.349684048	2.123719748	0.281039402													0	0	0	2.123719748	0.530131495	4.006024482	6.17E-05	0.000604016
Gm12608	ENSMUSG00000080808	predicted gene 12608 [Source:MGI Symbol;Acc:MGI:3652144]	0.497958485	2.123052723	0.280988818													0	0	0	2.123052723	0.530083784	4.005126712	6.20E-05	0.000605304
Exosc2	ENSMUSG00000039356	exosome component 2 [Source:MGI Symbol;Acc:MGI:2385133]	0.641870833	2.523369548	0.314203836	0.743270278	3.775517019	0.452943672	0.905262874	1.979285792	0.33584562	0.498589744	2.188826272	0.519973924	0.020352917	0.196712877	0.393920365	4	15.77338454	1.181196297	2.122997604	0.562317836	3.775440626	0.000159725	0.001298189
Spic	ENSMUSG00000004359	Spi-C transcription factor (Spi-1/PU.1 related) [Source:MGI Symbol;Acc:MGI:1341168]	1.209275606	1.835224453	0.260644103	1.464956667	2.430625378	0.2790564										1	0	0	2.122768635	0.367107734	5.782413279	7.36E-09	3.07E-07
AC108833.1			0.637295909	2.122024778	0.280910895													0	0	0	2.122024778	0.530010278	4.003742694	6.23E-05	0.000607998
RP24-547D11.5			0.726958939	2.121626534	0.280880716													0	0	0	2.121626534	0.529981807	4.003206346	6.25E-05	0.000609092
Gm13620	ENSMUSG00000086603	predicted gene 13620 [Source:MGI Symbol;Acc:MGI:3650077]	0.549555202	2.116426184	0.280487156													0	1.78E-15	0	2.116426184	0.529610381	3.99619467	6.44E-05	0.000625051
Gm25206	ENSMUSG00000064778	predicted gene, 25206 [Source:MGI Symbol;Acc:MGI:5454983]				0.655833333	2.115441638	0.249205434										0	0	0	2.115441638	0.499204801	4.237622781	2.26E-05	0.000270048
Rpl31-ps17	ENSMUSG00000072255	ribosomal protein L31, pseudogene 17 [Source:MGI Symbol;Acc:MGI:3648194]	0.530717273	1.590691231	0.245684278	0.502989167	2.69488746	0.307274706										1	1.751430214	0.333145165	2.114900087	0.551393251	3.835556713	0.00012528	0.001066839
Gm12262	ENSMUSG00000083234	predicted gene 12262 [Source:MGI Symbol;Acc:MGI:3650918]	0.899147121	2.113375064	0.280256698													0	0	0	2.113375064	0.529392764	3.992073954	6.55E-05	0.000634229
Pdxk-ps	ENSMUSG00000002791	pyridoxal (pyridoxine, vitamin B6) kinase, pseudogene [Source:MGI Symbol;Acc:MGI:1933201]	1.199868409	2.358413236	0.29982382	0.737418095	2.683425623	0.305990428	0.614495232	1.344417849	0.273783477							2	2.835626997	0.207988385	2.112628567	0.408571576	5.170767349	2.33E-07	6.11E-06
Gm24100	ENSMUSG00000096565	predicted gene, 24100 [Source:MGI Symbol;Acc:MGI:5453877]				0.771151667	2.111074612	0.248820906										0	0	0	2.111074612	0.498819513	4.232141201	2.31E-05	0.00027576
Nacad	ENSMUSG00000041073	NAC alpha domain containing [Source:MGI Symbol;Acc:MGI:3603030]	0.27217875	1.522426987	0.241889373	0.778058889	2.853040462	0.32555432	0.516796239	1.457601799	0.283111231	0.739562564	3.076050895	0.674774865				3	5.418205158	0.330514855	2.110652427	0.411845627	5.124863025	2.98E-07	7.50E-06
2010005H15Rik	ENSMUSG00000095620	RIKEN cDNA 2010005H15 gene [Source:MGI Symbol;Acc:MGI:1924020]	0.917404545	1.657661928	0.249569	1.109174167	1.801928999	0.223619075	2.155048944	3.317620132	0.544346535							2	3.309880573	0.282088475	2.110245624	0.444187691	4.750797163	2.03E-06	3.78E-05
Gm15290	ENSMUSG00000085634	predicted gene 15290 [Source:MGI Symbol;Acc:MGI:3705144]	1.244298485	2.109944491	0.279997977													0	0	0	2.109944491	0.529148351	3.987434693	6.68E-05	0.000644946
Gm22391	ENSMUSG00000094554	predicted gene, 22391 [Source:MGI Symbol;Acc:MGI:5452168]				0.769715833	2.107082984	0.248470129										0	0	0	2.107082984	0.498467781	4.227119713	2.37E-05	0.000280371
Gm24137	ENSMUSG00000095511	predicted gene, 24137 [Source:MGI Symbol;Acc:MGI:5453914]				0.769715833	2.107082984	0.248470129										0	0	0	2.107082984	0.498467781	4.227119713	2.37E-05	0.000280371
Gm4305	ENSMUSG00000095161	predicted gene 4305 [Source:MGI Symbol;Acc:MGI:3782485]	1.757086212	2.106957544	0.279773054													0	1.78E-15	0	2.106957544	0.528935775	3.983390125	6.79E-05	0.000654499
Gm23658	ENSMUSG00000095097	predicted gene, 23658 [Source:MGI Symbol;Acc:MGI:5453435]				0.814416667	2.106255605	0.248397503										0	0	0	2.106255605	0.498394927	4.226077536	2.38E-05	0.000281349
Snora19	ENSMUSG00000095530	small nucleolar RNA, H/ACA box 19 [Source:MGI Symbol;Acc:MGI:3819491]				0.814416667	2.106255605	0.248397503										0	0	0	2.106255605	0.498394927	4.226077536	2.38E-05	0.000281349
Gm15668	ENSMUSG00000086204	predicted gene 15668 [Source:MGI Symbol;Acc:MGI:3783110]	0.36671625	2.105985204	0.279699904													0	0	0	2.105985204	0.528866622	3.982072446	6.83E-05	0.000657221
Gm561	ENSMUSG00000074754	predicted gene 561 [Source:MGI Symbol;Acc:MGI:2685407]	0.382076098	1.250230329	0.228412443	0.51376	2.437643327	0.279768177	1.184298089	1.685508519	0.304179936	0.262798718	1.02261101	0.402935575	1.925402917	8.738792485	3.863365735	4	16.51406067	1.217182905	2.102463418	0.5943171	3.537612191	0.000403763	0.002687381
Gm5447	ENSMUSG00000056257	predicted gene 5447 [Source:MGI Symbol;Acc:MGI:3644017]	0.999895758	2.102214797	0.279416571													0	0	0	2.102214797	0.528598687	3.976958041	6.98E-05	0.000668405
Gm12601	ENSMUSG00000083958	predicted gene 12601 [Source:MGI Symbol;Acc:MGI:3650053]	0.683802348	2.102044795	0.279403808													0	0	0	2.102044795	0.528586614	3.976727257	6.99E-05	0.000668456
Gm11280	ENSMUSG00000085393	predicted gene 11280 [Source:MGI Symbol;Acc:MGI:3705200]	0.747746591	2.09736119	0.279052588													0	0	0	2.09736119	0.528254283	3.970362867	7.18E-05	0.000683701
Gm15976	ENSMUSG00000087240	predicted gene 15976 [Source:MGI Symbol;Acc:MGI:3801898]	0.50370197	2.095857723	0.27894001													0	0	0	2.095857723	0.528147716	3.96831731	7.24E-05	0.000687695
Gm15766	ENSMUSG00000081023	predicted gene 15766 [Source:MGI Symbol;Acc:MGI:3783208]	0.591960707	2.093866861	0.27879106													0	0	0	2.093866861	0.528006686	3.965606718	7.32E-05	0.000693647
Hnrnph3	ENSMUSG00000020069	heterogeneous nuclear ribonucleoprotein H3 [Source:MGI Symbol;Acc:MGI:1926462]	0.457914583	1.395196367	0.235260604	0.551831548	1.458215803	0.200274184	0.874941806	1.918027555	0.328823781	0.844625385	2.253339777	0.52892954	1.656551667	6.780772533	2.482110374	4	11.36081468	0.717312786	2.093535019	0.487343006	4.295814224	1.74E-05	0.000219214
Gm12472	ENSMUSG00000085351	predicted gene 12472 [Source:MGI Symbol;Acc:MGI:3649439]	0.762830606	2.093402205	0.278756317													0	0	0	2.093402205	0.527973784	3.964973769	7.34E-05	0.000695171
AC158975.1			0.477933409	2.092873489	0.278716793													0	1.78E-15	0	2.092873489	0.527936353	3.964253413	7.36E-05	0.000696955
Hspd1	ENSMUSG00000025980	heat shock protein 1 (chaperonin) [Source:MGI Symbol;Acc:MGI:96242]	0.665428561	2.434002397	0.306292654	1.472740833	3.749809923	0.448913374	0.610066308	1.636203963	0.299363008	0.259056923	1.24892249	0.419000391	0.34321	1.417449028	0.483486992	4	9.427706825	0.554507593	2.091959701	0.433553064	4.825152618	1.40E-06	2.77E-05
Gramd1c	ENSMUSG00000036292	GRAM domain containing 1C [Source:MGI Symbol;Acc:MGI:2443024]	0.636012239	2.141268096	0.282375893	0.851417708	3.884580079	0.470348539	0.392530962	1.318821154	0.271778473	0.411308974	1.176548807	0.413514757				3	10.6953163	0.919416139	2.09039739	0.56421076	3.704993836	0.000211396	0.00162316
Hdgfrp2	ENSMUSG00000002833	hepatoma-derived growth factor, related protein 2 [Source:MGI Symbol;Acc:MGI:1194492]	0.652569924	2.8202232	0.342529997	0.854748846	2.455763368	0.281615442	0.308853064	0.94260435	0.246755347	0.116593846	0.411859298	0.375557288	1.193062083	5.00103178	1.528994134	4	19.16701728	1.452673557	2.090347423	0.619645092	3.37345918	0.000742301	0.004353864
Gm6923	ENSMUSG00000082757	predicted pseudogene 6923 [Source:MGI Symbol;Acc:MGI:3647357]	1.017304091	2.089702847	0.278479981													0	0	0	2.089702847	0.527712025	3.95993032	7.50E-05	0.000706876
Vmn2r-ps120	ENSMUSG00000093776	vomeronasal 2, receptor, pseudogene 120 [Source:MGI Symbol;Acc:MGI:3761538]	0.715577273	2.089679753	0.278478258													0	0	0	2.089679753	0.527710392	3.959898812	7.50E-05	0.000706876
Rpl8	ENSMUSG00000003970	ribosomal protein L8 [Source:MGI Symbol;Acc:MGI:1350927]	1.039424134	3.543071137	0.424667393	1.337834833	2.513334121	0.287575331	0.788508365	2.925656853	0.472371967	0.593515641	1.131930233	0.410295974	0.05664	0.351397709	0.397774201	4	16.67303555	1.261268113	2.088711257	0.575758958	3.627752949	0.000285899	0.002053721
Ntn3	ENSMUSG00000079662	netrin 3 [Source:MGI Symbol;Acc:MGI:1341188]	0.424104559	2.192382705	0.28633148	0.498109167	3.298272681	0.382611878	0.502596173	1.587216513	0.29471868	0.620923077	2.521119251	0.568882731	0.18963125	0.903576793	0.429272868	4	7.83175499	0.402636141	2.0874874	0.395584883	5.276964543	1.31E-07	3.77E-06
Scn7a	ENSMUSG00000034810	sodium channel, voltage-gated, type VII, alpha [Source:MGI Symbol;Acc:MGI:102965]	0.816717319	3.850888887	0.46531011	0.811274583	1.97620529	0.237336559	0.536811388	2.561359369	0.413580608	0.163161111	0.449723985	0.376698905	0.124266667	1.688880915	0.52181231	4	14.3991172	1.022675697	2.086997367	0.532698017	3.917787003	8.94E-05	0.000818249
Gm4986	ENSMUSG00000080996	predicted pseudogene 4986 [Source:MGI Symbol;Acc:MGI:3647545]	0.984162121	2.269044395	0.29243899	0.7083575	1.940184145	0.234397542										1	0	0	2.086499045	0.360708372	5.784448614	7.28E-09	3.05E-07
4930542H20Rik	ENSMUSG00000086569	RIKEN cDNA 4930542H20 gene [Source:MGI Symbol;Acc:MGI:1925439]	0.902889848	2.084349924	0.278080992													0	3.55E-15	0	2.084349924	0.527333853	3.952619226	7.73E-05	0.00072609
Gm15391	ENSMUSG00000087210	predicted gene 15391 [Source:MGI Symbol;Acc:MGI:3705314]	0.950546364	2.082957268	0.277977356													0	0	0	2.082957268	0.527235579	3.950714539	7.79E-05	0.000730236
Gm13529	ENSMUSG00000081244	predicted gene 13529 [Source:MGI Symbol;Acc:MGI:3649710]	1.080517879	2.082419012	0.27793732													0	0	0	2.082419012	0.52719761	3.9499781	7.82E-05	0.000732155
Ighv1-78	ENSMUSG00000096326	immunoglobulin heavy variable 1-78 [Source:MGI Symbol;Acc:MGI:4439736]	1.319177424	2.081857971	0.277895599													0	3.55E-15	0	2.081857971	0.52715804	3.949210317	7.84E-05	0.000734175
Mir690	ENSMUSG00000076064	microRNA 690 [Source:MGI Symbol;Acc:MGI:3629929]				1.4989625	2.080689276	0.246167403										0	0	0	2.080689276	0.496152601	4.193647828	2.75E-05	0.000318225
Gm13505	ENSMUSG00000082096	predicted gene 13505 [Source:MGI Symbol;Acc:MGI:3650158]	0.691429015	2.079179029	0.277696543													0	0	0	2.079179029	0.526969205	3.945541809	7.96E-05	0.000743488
Wdr34	ENSMUSG00000039715	WD repeat domain 34 [Source:MGI Symbol;Acc:MGI:1919070]	0.484629364	2.244897553	0.290492607	1.068849375	2.848149635	0.324973413	0.794070069	1.975518211	0.335407384	0.217020256	1.085775708	0.407097313				3	3.680414147	0.15317624	2.078751699	0.349707993	5.9442499	2.78E-09	1.34E-07
Gm8097	ENSMUSG00000082031	predicted gene 8097 [Source:MGI Symbol;Acc:MGI:3645746]	0.447736742	2.077057443	0.277539082													0	1.78E-15	0	2.077057443	0.526819781	3.942633739	8.06E-05	0.000751209
Gm7094	ENSMUSG00000096375	predicted pseudogene 7094 [Source:MGI Symbol;Acc:MGI:3648114]	1.251468939	1.806014848	0.258744832	0.96426375	2.38990632	0.274967077				0.505499744	2.030138386	0.499052094				2	0	0	2.076660154	0.324350512	6.402518503	1.53E-10	1.06E-08
Gm16538	ENSMUSG00000089766	predicted gene 16538 [Source:MGI Symbol;Acc:MGI:4414958]	0.777413485	2.076632015	0.277507526													0	3.55E-15	0	2.076632015	0.526789831	3.942050304	8.08E-05	0.000752023
Hnrnph1	ENSMUSG00000007850	heterogeneous nuclear ribonucleoprotein H1 [Source:MGI Symbol;Acc:MGI:1891925]	0.285850576	1.369669034	0.234000254	0.821447333	3.973760443	0.48494874	0.595207333	1.522386581	0.288789404	0.773553333	1.966371053	0.491088133	0.505081667	1.860208534	0.549451267	4	10.15280922	0.617369365	2.075429805	0.44971645	4.614974182	3.93E-06	6.57E-05
Gm4991	ENSMUSG00000083928	predicted gene 4991 [Source:MGI Symbol;Acc:MGI:3643043]	0.684309848	2.074543991	0.277352745													0	0	0	2.074543991	0.526642901	3.939185333	8.18E-05	0.000759351
BC005764	ENSMUSG00000035835	cDNA sequence BC005764 [Source:MGI Symbol;Acc:MGI:2388640]	0.584600568	2.64157247	0.325105823	0.434375556	1.388327502	0.196129599	0.750004884	1.39960353	0.27823732	1.041813077	3.554494656	0.765082418				3	7.104327849	0.487171241	2.07325876	0.456452425	4.54211358	5.57E-06	8.76E-05
Gm14201	ENSMUSG00000083168	predicted gene 14201 [Source:MGI Symbol;Acc:MGI:3651330]	1.148635	2.072943978	0.277234244													0	1.78E-15	0	2.072943978	0.526530383	3.936988337	8.25E-05	0.000764109
4930529M08Rik	ENSMUSG00000037143	RIKEN cDNA 4930529M08 gene [Source:MGI Symbol;Acc:MGI:1926024]	0.866805034	2.538733883	0.315592691	1.399086667	2.956970291	0.338134183	0.787429239	3.812501707	0.648127886	0.121498558	0.395387189	0.375749266	0.130479583	0.817101189	0.422509383	4	18.64325337	1.48094537	2.072567651	0.615458076	3.367520437	0.000758474	0.004432392
Rpl31-ps8	ENSMUSG00000067870	ribosomal protein L31, pseudogene 8 [Source:MGI Symbol;Acc:MGI:3647726]	0.346019242	1.458911359	0.238507916	0.419921667	2.742588928	0.312678365										1	2.655110309	0.54832091	2.071860315	0.641188274	3.231282291	0.001232362	0.006503766
Cxcr4	ENSMUSG00000045382	chemokine (C-X-C motif) receptor 4 [Source:MGI Symbol;Acc:MGI:109563]				0.661020833	1.816452321	0.224713886	0.433128243	3.412845531	0.563196867	0.605459231	2.168836474	0.517251774	0.3065875	1.165142699	0.453868618	3	4.713916255	0.311830915	2.069918085	0.425676629	4.862653813	1.16E-06	2.38E-05
Patz1	ENSMUSG00000020453	POZ (BTB) and AT hook containing zinc finger 1 [Source:MGI Symbol;Acc:MGI:1891832]	0.664182652	1.919449638	0.266291212	0.402018333	2.921375758	0.333775079	0.346262154	1.198662565	0.262881494	0.364552229	1.183914912	0.415017559	1.020069167	4.057526515	1.140503341	4	9.897325775	0.590035564	2.068209637	0.447413844	4.622587492	3.79E-06	6.37E-05
Dnahc5	ENSMUSG00000022262	dynein, axonemal, heavy chain 5 [Source:MGI Symbol;Acc:MGI:107718]	0.637605783	1.310527594	0.231169706	1.205919083	2.997440314	0.343154498	0.967472707	3.195097212	0.520877207	0.129181538	0.695819693	0.385386568	0.548304167	2.387858662	0.651337321	4	11.99286638	0.80898446	2.067066018	0.493663397	4.187197252	2.82E-05	0.000325759
Lrpprc	ENSMUSG00000024120	leucine-rich PPR-motif containing [Source:MGI Symbol;Acc:MGI:1919666]	0.585352677	1.805478361	0.258710233	1.245517917	3.832532478	0.461980681	0.134697978	0.431635378	0.226102587	0.395609744	1.723826812	0.46311825	0.643251667	2.937700579	0.784438035	4	18.6658515	1.401961978	2.066809058	0.603414262	3.425190932	0.000614368	0.003754612
Gm12459	ENSMUSG00000083153	predicted gene 12459 [Source:MGI Symbol;Acc:MGI:3651071]	0.659048788	2.066396263	0.276750258													0	0	0	2.066396263	0.526070583	3.927982917	8.57E-05	0.000789924
Ik	ENSMUSG00000024474	IK cytokine [Source:MGI Symbol;Acc:MGI:1345142]	1.384338682	3.323852693	0.39778603	0.302777037	1.679689301	0.214752576	0.537640191	1.917907692	0.328810258	0.262097692	0.552293449	0.383602443	1.131784583	3.453053693	1.077799956	4	11.94961361	0.789686923	2.0647526	0.492691844	4.190758632	2.78E-05	0.000321584
Pnn	ENSMUSG00000020994	pinin [Source:MGI Symbol;Acc:MGI:1100514]	1.419764571	3.27600106	0.392146498	0.941605119	2.643622529	0.301573074	0.390661485	0.779571182	0.238497355	0.615996154	0.920918372	0.400206714	0.826874722	3.552273656	2.032895541	4	15.39839882	1.181409376	2.062910802	0.581487177	3.547646247	0.00038869	0.002614812
Gm15060	ENSMUSG00000081646	predicted gene 15060 [Source:MGI Symbol;Acc:MGI:3705758]	1.431554545	2.061192968	0.276366739													0	0	0	2.061192968	0.525705944	3.920809708	8.83E-05	0.000809843
Rps21	ENSMUSG00000039001	ribosomal protein S21 [Source:MGI Symbol;Acc:MGI:1913731]	0.283411768	1.272102887	0.22939762	1.903064167	3.128620027	0.359896474	0.743153644	1.914588785	0.328436149							2	5.521368668	0.581031479	2.061067392	0.54262633	3.798318062	0.000145681	0.001208501
Gm13218	ENSMUSG00000079603	predicted gene 13218 [Source:MGI Symbol;Acc:MGI:3651679]	0.785284848	2.059212288	0.276221003													0	1.78E-15	0	2.059212288	0.525567316	3.918075241	8.93E-05	0.000817995
Wdr49	ENSMUSG00000095162	WD repeat domain 49 [Source:MGI Symbol;Acc:MGI:3645287]	1.381242242	2.045624121	0.275224982	1.7821135	2.357276679	0.271740017	0.525826262	1.731322603	0.308784024							2	0	0	2.057850294	0.307846983	6.684653125	2.31E-11	1.96E-09
Mdm1	ENSMUSG00000020212	transformed mouse 3T3 cell double minute 1 [Source:MGI Symbol;Acc:MGI:96951]	0.239687076	1.17902334	0.225323518	0.356553519	3.739615872	0.447322799	0.455713337	1.531914975	0.289645363	0.147476923	0.505850738	0.378252816	0.8807075	4.096884701	1.155091652	4	19.11342658	1.475556371	2.057034788	0.620883764	3.313075501	0.000922761	0.005167711
2210414B05Rik	ENSMUSG00000085394	RIKEN cDNA 2210414B05 gene [Source:MGI Symbol;Acc:MGI:1917393]	0.725078864	2.055703029	0.275963141													0	0	0	2.055703029	0.52532194	3.913225151	9.11E-05	0.000830195
Gm5483	ENSMUSG00000079597	predicted gene 5483 [Source:MGI Symbol;Acc:MGI:3645124]	0.663891212	2.02054234	0.273403791				1.019966451	2.093742948	0.349557011							1	0	0	2.052668476	0.391679565	5.240683092	1.60E-07	4.47E-06
Gm12875	ENSMUSG00000080871	predicted gene 12875 [Source:MGI Symbol;Acc:MGI:3649744]	0.568493561	2.052084446	0.275697706													0	0	0	2.052084446	0.525069239	3.908216848	9.30E-05	0.000841658
Txlna	ENSMUSG00000053841	taxilin alpha [Source:MGI Symbol;Acc:MGI:105968]	0.277942955	1.499037244	0.240627386	0.810263611	2.958700721	0.338347447	0.309182981	1.816281856	0.317648783	0.516944957	2.109781332	0.511188212				3	3.103117606	0.097846927	2.049044424	0.327988841	6.247299206	4.18E-10	2.60E-08
Mir379	ENSMUSG00000065498	microRNA 379 [Source:MGI Symbol;Acc:MGI:3619386]				0.969860833	2.047218986	0.243289022										0	0	0	2.047218986	0.49324337	4.150525096	3.32E-05	0.000372242
Foxj1	ENSMUSG00000034227	forkhead box J1 [Source:MGI Symbol;Acc:MGI:1347474]	1.210644091	2.599118112	0.321132784	0.407964167	1.672394568	0.214243147	2.068442996	4.190969988	0.737217891	0.500761795	1.997523829	0.49494708	0.0183325	0.172561825	0.393514985	4	16.24276035	1.189326476	2.046324815	0.566221416	3.614001092	0.000301508	0.002137412
Gm5639	ENSMUSG00000082629	predicted pseudogene 5639 [Source:MGI Symbol;Acc:MGI:3645127]	0.883271818	1.654011529	0.249353127	0.348450833	1.542877892	0.205567493				0.34034	1.247262119	0.418870873	1.1234525	6.342036362	2.220408059	3	10.03171768	0.93693121	2.046260175	0.600566926	3.40721423	0.000656296	0.003949035
Cep41	ENSMUSG00000029790	centrosomal protein 41 [Source:MGI Symbol;Acc:MGI:1891414]	0.275890303	0.580116348	0.206509927	0.85102	2.675773549	0.305136074	0.843094769	4.520629836	0.821684499	0.464096487	2.241661208	0.579749052	0.379254167	0.740081848	0.417057874	4	21.40416602	1.73110411	2.045508962	0.659784617	3.100267739	0.001933458	0.009231436
Gm24708	ENSMUSG00000064745	predicted gene, 24708 [Source:MGI Symbol;Acc:MGI:5454485]				0.453216667	2.044815704	0.243084141										0	3.55E-15	0	2.044815704	0.493035638	4.147399387	3.36E-05	0.000376746
Ddx17	ENSMUSG00000055065	DEAD (Asp-Glu-Ala-Asp) box polypeptide 17 [Source:MGI Symbol;Acc:MGI:1914290]	0.360359782	1.748578832	0.255099087	0.919273403	3.181062698	0.366790154	0.345099045	0.827669654	0.240771056	0.595552564	1.63020391	0.455722182	0.580153125	3.855962226	1.427192596	4	11.80681627	0.78364275	2.044574717	0.4958466	4.12340171	3.73E-05	0.000402977
Gm22255	ENSMUSG00000096281	predicted gene, 22255 [Source:MGI Symbol;Acc:MGI:5452032]				0.749285	2.042998219	0.242929359										0	0	0	2.042998219	0.492878645	4.145032942	3.40E-05	0.000378777
Gm13163	ENSMUSG00000082176	predicted gene 13163 [Source:MGI Symbol;Acc:MGI:3651199]	0.582528485	2.041390199	0.27491598													0	0	0	2.041390199	0.524324308	3.893373179	9.89E-05	0.000883675
AC117994.1			1.259179242	2.697699114	0.330457169				0.147012831	1.423275713	0.280202724							1	2.283685764	0.506747556	2.040770871	0.636906594	3.204191778	0.001354422	0.006998016
Lman2l	ENSMUSG00000001143	lectin, mannose-binding 2-like [Source:MGI Symbol;Acc:MGI:2443010]	0.33524678	1.802796334	0.258537421	0.845843167	2.693736105	0.307145452	0.612688962	1.76628369	0.312380498	0.335257821	1.832009138	0.638864976				3	0.351334486	0	2.040769699	0.290004973	7.037016219	1.96E-12	2.19E-10
Ssr1	ENSMUSG00000021427	signal sequence receptor, alpha [Source:MGI Symbol;Acc:MGI:105082]	0.619063929	2.43728558	0.306578249	0.069105347	0.41900535	0.159631937	0.835133164	3.326292196	0.546041136	0.919782692	2.593305891	0.715089388	-0.045594306	1.74431554	1.07514515	4	17.65698905	1.447378938	2.040675878	0.625865328	3.260567067	0.001111897	0.005990233
Gm22449	ENSMUSG00000095501	predicted gene, 22449 [Source:MGI Symbol;Acc:MGI:5452226]				0.7344475	2.040195031	0.242690901										0	3.55E-15	0	2.040195031	0.492636683	4.141378632	3.45E-05	0.000378777
Gm22511	ENSMUSG00000096041	predicted gene, 22511 [Source:MGI Symbol;Acc:MGI:5452288]				0.7344475	2.040195031	0.242690901										0	3.55E-15	0	2.040195031	0.492636683	4.141378632	3.45E-05	0.000378777
Gm22524	ENSMUSG00000094625	predicted gene, 22524 [Source:MGI Symbol;Acc:MGI:5452301]				0.7344475	2.040195031	0.242690901										0	3.55E-15	0	2.040195031	0.492636683	4.141378632	3.45E-05	0.000378777
Gm22627	ENSMUSG00000094458	predicted gene, 22627 [Source:MGI Symbol;Acc:MGI:5452404]				0.7344475	2.040195031	0.242690901										0	3.55E-15	0	2.040195031	0.492636683	4.141378632	3.45E-05	0.000378777
Gm22630	ENSMUSG00000095581	predicted gene, 22630 [Source:MGI Symbol;Acc:MGI:5452407]				0.7344475	2.040195031	0.242690901										0	3.55E-15	0	2.040195031	0.492636683	4.141378632	3.45E-05	0.000378777
Gm22909	ENSMUSG00000094524	predicted gene, 22909 [Source:MGI Symbol;Acc:MGI:5452686]				0.7344475	2.040195031	0.242690901										0	3.55E-15	0	2.040195031	0.492636683	4.141378632	3.45E-05	0.000378777
Gm22912	ENSMUSG00000094522	predicted gene, 22912 [Source:MGI Symbol;Acc:MGI:5452689]				0.7344475	2.040195031	0.242690901										0	3.55E-15	0	2.040195031	0.492636683	4.141378632	3.45E-05	0.000378777
Gm23356	ENSMUSG00000094723	predicted gene, 23356 [Source:MGI Symbol;Acc:MGI:5453133]				0.7344475	2.040195031	0.242690901										0	3.55E-15	0	2.040195031	0.492636683	4.141378632	3.45E-05	0.000378777
Gm23560	ENSMUSG00000095220	predicted gene, 23560 [Source:MGI Symbol;Acc:MGI:5453337]				0.7344475	2.040195031	0.242690901										0	3.55E-15	0	2.040195031	0.492636683	4.141378632	3.45E-05	0.000378777
Gm23575	ENSMUSG00000094903	predicted gene, 23575 [Source:MGI Symbol;Acc:MGI:5453352]				0.7344475	2.040195031	0.242690901										0	3.55E-15	0	2.040195031	0.492636683	4.141378632	3.45E-05	0.000378777
Gm24027	ENSMUSG00000096648	predicted gene, 24027 [Source:MGI Symbol;Acc:MGI:5453804]				0.7344475	2.040195031	0.242690901										0	3.55E-15	0	2.040195031	0.492636683	4.141378632	3.45E-05	0.000378777
Gm24206	ENSMUSG00000096447	predicted gene, 24206 [Source:MGI Symbol;Acc:MGI:5453983]				0.7344475	2.040195031	0.242690901										0	3.55E-15	0	2.040195031	0.492636683	4.141378632	3.45E-05	0.000378777
Gm24219	ENSMUSG00000094636	predicted gene, 24219 [Source:MGI Symbol;Acc:MGI:5453996]				0.7344475	2.040195031	0.242690901										0	3.55E-15	0	2.040195031	0.492636683	4.141378632	3.45E-05	0.000378777
Gm24528	ENSMUSG00000095911	predicted gene, 24528 [Source:MGI Symbol;Acc:MGI:5454305]				0.7344475	2.040195031	0.242690901										0	3.55E-15	0	2.040195031	0.492636683	4.141378632	3.45E-05	0.000378777
Gm24585	ENSMUSG00000095628	predicted gene, 24585 [Source:MGI Symbol;Acc:MGI:5454362]				0.7344475	2.040195031	0.242690901										0	3.55E-15	0	2.040195031	0.492636683	4.141378632	3.45E-05	0.000378777
Gm24702	ENSMUSG00000095997	predicted gene, 24702 [Source:MGI Symbol;Acc:MGI:5454479]				0.7344475	2.040195031	0.242690901										0	3.55E-15	0	2.040195031	0.492636683	4.141378632	3.45E-05	0.000378777
Gm24759	ENSMUSG00000094922	predicted gene, 24759 [Source:MGI Symbol;Acc:MGI:5454536]				0.7344475	2.040195031	0.242690901										0	3.55E-15	0	2.040195031	0.492636683	4.141378632	3.45E-05	0.000378777
Gm24866	ENSMUSG00000096913	predicted gene, 24866 [Source:MGI Symbol;Acc:MGI:5454643]				0.7344475	2.040195031	0.242690901										0	3.55E-15	0	2.040195031	0.492636683	4.141378632	3.45E-05	0.000378777
Gm24872	ENSMUSG00000094667	predicted gene, 24872 [Source:MGI Symbol;Acc:MGI:5454649]				0.7344475	2.040195031	0.242690901										0	3.55E-15	0	2.040195031	0.492636683	4.141378632	3.45E-05	0.000378777
Gm25098	ENSMUSG00000095671	predicted gene, 25098 [Source:MGI Symbol;Acc:MGI:5454875]				0.7344475	2.040195031	0.242690901										0	3.55E-15	0	2.040195031	0.492636683	4.141378632	3.45E-05	0.000378777
Gm25146	ENSMUSG00000096136	predicted gene, 25146 [Source:MGI Symbol;Acc:MGI:5454923]				0.7344475	2.040195031	0.242690901										0	3.55E-15	0	2.040195031	0.492636683	4.141378632	3.45E-05	0.000378777
Gm25209	ENSMUSG00000096306	predicted gene, 25209 [Source:MGI Symbol;Acc:MGI:5454986]				0.7344475	2.040195031	0.242690901										0	3.55E-15	0	2.040195031	0.492636683	4.141378632	3.45E-05	0.000378777
Gm25230	ENSMUSG00000094567	predicted gene, 25230 [Source:MGI Symbol;Acc:MGI:5455007]				0.7344475	2.040195031	0.242690901										0	3.55E-15	0	2.040195031	0.492636683	4.141378632	3.45E-05	0.000378777
Gm25462	ENSMUSG00000095314	predicted gene, 25462 [Source:MGI Symbol;Acc:MGI:5455239]				0.7344475	2.040195031	0.242690901										0	3.55E-15	0	2.040195031	0.492636683	4.141378632	3.45E-05	0.000378777
Gm25463	ENSMUSG00000095310	predicted gene, 25463 [Source:MGI Symbol;Acc:MGI:5455240]				0.7344475	2.040195031	0.242690901										0	3.55E-15	0	2.040195031	0.492636683	4.141378632	3.45E-05	0.000378777
Gm25523	ENSMUSG00000094765	predicted gene, 25523 [Source:MGI Symbol;Acc:MGI:5455300]				0.7344475	2.040195031	0.242690901										0	3.55E-15	0	2.040195031	0.492636683	4.141378632	3.45E-05	0.000378777
Gm25710	ENSMUSG00000096359	predicted gene, 25710 [Source:MGI Symbol;Acc:MGI:5455487]				0.7344475	2.040195031	0.242690901										0	3.55E-15	0	2.040195031	0.492636683	4.141378632	3.45E-05	0.000378777
Gm25741	ENSMUSG00000094538	predicted gene, 25741 [Source:MGI Symbol;Acc:MGI:5455518]				0.7344475	2.040195031	0.242690901										0	3.55E-15	0	2.040195031	0.492636683	4.141378632	3.45E-05	0.000378777
Gm25742	ENSMUSG00000096595	predicted gene, 25742 [Source:MGI Symbol;Acc:MGI:5455519]				0.7344475	2.040195031	0.242690901										0	3.55E-15	0	2.040195031	0.492636683	4.141378632	3.45E-05	0.000378777
Gm26059	ENSMUSG00000094364	predicted gene, 26059 [Source:MGI Symbol;Acc:MGI:5455836]				0.7344475	2.040195031	0.242690901										0	3.55E-15	0	2.040195031	0.492636683	4.141378632	3.45E-05	0.000378777
Gm26334	ENSMUSG00000096090	predicted gene, 26334 [Source:MGI Symbol;Acc:MGI:5456111]				0.7344475	2.040195031	0.242690901										0	3.55E-15	0	2.040195031	0.492636683	4.141378632	3.45E-05	0.000378777
Gm26392	ENSMUSG00000094912	predicted gene, 26392 [Source:MGI Symbol;Acc:MGI:5456169]				0.7344475	2.040195031	0.242690901										0	3.55E-15	0	2.040195031	0.492636683	4.141378632	3.45E-05	0.000378777
Gm26434	ENSMUSG00000094283	predicted gene, 26434 [Source:MGI Symbol;Acc:MGI:5456211]				0.7344475	2.040195031	0.242690901										0	3.55E-15	0	2.040195031	0.492636683	4.141378632	3.45E-05	0.000378777
Gm7079	ENSMUSG00000068243	predicted pseudogene 7079 [Source:MGI Symbol;Acc:MGI:3643105]	0.321329545	1.645626794	0.24885908	1.319750833	2.476368187	0.283732643										1	0.52407269	0.078769769	2.040008068	0.414840041	4.917577542	8.76E-07	1.88E-05
Gm11033	ENSMUSG00000079011	predicted gene 11033 [Source:MGI Symbol;Acc:MGI:3779256]	0.873902576	2.0395339	0.274780705													0	0	0	2.0395339	0.524195293	3.890790185	9.99E-05	0.000890827
Gm15653	ENSMUSG00000082039	predicted gene 15653 [Source:MGI Symbol;Acc:MGI:3783097]	0.611422121	2.62083619	0.323157202	0.484039167	1.566512664	0.207098529										1	1.619322307	0.290671183	2.038635026	0.524280639	3.88844232	0.00010089	0.000898329
Cdc7	ENSMUSG00000029283	cell division cycle 7 (S. cerevisiae) [Source:MGI Symbol;Acc:MGI:1309511]	0.224324167	0.966123458	0.217168134	1.064543125	3.3728612	0.392978337	0.693131926	1.280857189	0.268875706	0.283448846	1.486342142	0.448815505	1.7419075	9.585072866	9.457992018	4	16.68568647	1.334741925	2.037902747	0.632444549	3.22226312	0.001271823	0.006667806
Vmn2r108	ENSMUSG00000091805	vomeronasal 2, receptor 108 [Source:MGI Symbol;Acc:MGI:3643822]	0.800779091	2.035567823	0.274492095													0	0	0	2.035567823	0.523919932	3.885265095	0.000102218	0.00090781
Traj11	ENSMUSG00000076918	T cell receptor alpha joining 11 [Source:MGI Symbol;Acc:MGI:4439578]	1.149325455	2.033768795	0.274361365													0	0	0	2.033768795	0.523795156	3.88275602	0.000103279	0.000914156
Gm18594	ENSMUSG00000093756	predicted gene, 18594 [Source:MGI Symbol;Acc:MGI:5010779]	0.924044242	2.033757302	0.274360531													0	1.78E-15	0	2.033757302	0.523794359	3.882739985	0.000103286	0.000914156
Luc7l	ENSMUSG00000024188	Luc7 homolog (S. cerevisiae)-like [Source:MGI Symbol;Acc:MGI:1914228]	0.611395364	3.201203686	0.383495107	1.574294833	3.136158369	0.36088035	1.050586944	2.865747874	0.462167345	0.684917535	0.773477666	0.396660101	0.221199091	0.026604283	0.572194642	4	19.13255878	1.633218726	2.03285183	0.642738729	3.162796545	0.001562615	0.007833137
Ttc16	ENSMUSG00000039021	tetratricopeptide repeat domain 16 [Source:MGI Symbol;Acc:MGI:2443048]	0.900245795	2.480718482	0.310392592	0.673287083	1.949401478	0.23514445	1.040665198	3.930677027	0.675041198	-0.007214872	-0.035017609	0.37029473	0.197932083	2.130190078	0.598420993	4	17.1712985	1.30485778	2.032277819	0.587636299	3.458393947	0.000543406	0.003397453
Lect1	ENSMUSG00000022025	leukocyte cell derived chemotaxin 1 [Source:MGI Symbol;Acc:MGI:1341171]	0.754732778	1.928042418	0.266881581	0.924519167	2.159298241	0.253111175	1.060491629	2.925665778	0.472373503	0.56675359	1.126097281	0.409884382	1.147679583	2.156982409	0.603642054	4	2.777032992	0	2.032156341	0.268113807	7.579454279	3.47E-14	5.98E-12
Unc119	ENSMUSG00000002058	unc-119 homolog (C. elegans) [Source:MGI Symbol;Acc:MGI:1328357]	0.622594091	2.721544905	0.332764779	1.295801667	3.220349818	0.372029592	0.664728861	2.645433169	0.42645575	0.458507436	1.360762401	0.428121232	0.0539975	0.154537892	0.393247002	4	15.86457426	1.174921334	2.029699324	0.559396124	3.628375738	0.00028521	0.002050849
Gm14521	ENSMUSG00000083486	predicted gene 14521 [Source:MGI Symbol;Acc:MGI:3705887]	1.058127879	2.028656751	0.273990521													0	0	0	2.028656751	0.523441038	3.875616548	0.000106355	0.00093731
A430048G15Rik	ENSMUSG00000086650	RIKEN cDNA A430048G15 gene [Source:MGI Symbol;Acc:MGI:2686486]	0.753845833	2.028445986	0.273975251													0	3.55E-15	0	2.028445986	0.523426453	3.875321884	0.000106484	0.000938009
Gm20615	ENSMUSG00000093381	predicted gene 20615 [Source:MGI Symbol;Acc:MGI:5313062]	0.616305606	2.028228066	0.273959465													0	1.78E-15	0	2.028228066	0.523411373	3.87501719	0.000106617	0.00093842
Gm13076	ENSMUSG00000084238	predicted gene 13076 [Source:MGI Symbol;Acc:MGI:3651957]	1.324696212	2.027799754	0.273928443													0	1.78E-15	0	2.027799754	0.523381737	3.874418251	0.00010688	0.000940335
Ubxn4	ENSMUSG00000026353	UBX domain protein 4 [Source:MGI Symbol;Acc:MGI:1915062]	0.071497841	0.322196689	0.202354137	0.988372083	3.13464067	0.360682075	0.753878452	2.523662075	0.407942621	0.764552564	1.612117266	0.458349566	0.794205972	3.426643899	2.471946909	4	17.74365196	1.489467942	2.024146336	0.642235504	3.151719773	0.00162312	0.008068033
Gm26109	ENSMUSG00000065904	predicted gene, 26109 [Source:MGI Symbol;Acc:MGI:5455886]				0.69717	2.023745959	0.241298233										0	0	0	2.023745959	0.491221165	4.11982647	3.79E-05	0.00040798
Acvr2b	ENSMUSG00000061393	activin receptor IIB [Source:MGI Symbol;Acc:MGI:87912]	0.335396956	1.645089735	0.248827521	0.820963452	4.14764035	0.514368499	0.82860586	2.240481871	0.368262878	0.568791795	1.97550326	0.492213071	0.074587917	0.281823438	0.395771661	4	16.78171205	1.254040033	2.023483095	0.574858202	3.519969078	0.000431597	0.002828963
Zfp14	ENSMUSG00000053985	zinc finger protein 14 [Source:MGI Symbol;Acc:MGI:99160]	0.903404659	2.620682841	0.323142848	0.464589444	3.327981539	0.386713096	0.694472627	1.348352269	0.274095079	0.167781282	0.783977713	0.389463318	0.720820417	2.084114425	0.589594774	4	10.75053928	0.663287241	2.023182059	0.457341986	4.423783778	9.70E-06	0.000136714
Gm26130	ENSMUSG00000065105	predicted gene, 26130 [Source:MGI Symbol;Acc:MGI:5455907]				0.61026	2.023046045	0.241239225										0	0	0	2.023046045	0.491161099	4.118905286	3.81E-05	0.000409
Gm21956	ENSMUSG00000096792	predicted gene, 21956 [Source:MGI Symbol;Acc:MGI:5439425]	0.69173399	1.695992454	0.251864488				1.172643593	1.689791444	0.304605117	1.147371795	3.289220226	0.708349213				2	2.345939524	0.188071966	2.02168954	0.429602983	4.705948564	2.53E-06	4.54E-05
Mfap1b	ENSMUSG00000048222	microfibrillar-associated protein 1B [Source:MGI Symbol;Acc:MGI:3694697]	0.715510894	2.474349903	0.309829078	1.145732083	2.780831006	0.317078929	0.663308498	1.262422365	0.267496738	0.525189487	0.937502051	0.397722351	2.180125417	2.952018755	0.788271219	4	8.205807653	0.429683293	2.020573265	0.403063567	5.013038712	5.36E-07	1.23E-05
Hibch	ENSMUSG00000041426	3-hydroxyisobutyryl-Coenzyme A hydrolase [Source:MGI Symbol;Acc:MGI:1923792]	0.197341553	0.952046238	0.216685946	0.963729583	3.757516834	0.450118755	0.85420877	1.716840833	0.307315332	0.109412821	0.444723752	0.376437011	1.001032083	3.870412807	1.073074881	4	20.36757124	1.591327162	2.017849472	0.638467032	3.160459934	0.001575203	0.007883202
Gm11608	ENSMUSG00000087561	predicted gene 11608 [Source:MGI Symbol;Acc:MGI:3651337]	1.326830758	2.01765986	0.273195933													0	0	0	2.01765986	0.522681484	3.860209179	0.00011329	0.000989814
Gm14100	ENSMUSG00000087585	predicted gene 14100 [Source:MGI Symbol;Acc:MGI:3651733]	0.558763636	2.015883379	0.273067978													0	0	0	2.015883379	0.522559066	3.857713912	0.000114452	0.000997096
Vmn2r8	ENSMUSG00000090961	vomeronasal 2, receptor 8 [Source:MGI Symbol;Acc:MGI:3642986]	0.728466919	2.015830093	0.273064141													0	1.78E-15	0	2.015830093	0.522555395	3.857639038	0.000114488	0.000997096
Gm17040	ENSMUSG00000091366	predicted gene 17040 [Source:MGI Symbol;Acc:MGI:4937867]	0.851323788	2.01440696	0.272961721													0	1.78E-15	0	2.01440696	0.522457386	3.855638781	0.000115428	0.001003172
Gm14504	ENSMUSG00000082198	predicted gene 14504 [Source:MGI Symbol;Acc:MGI:3705735]	0.492436788	2.012553923	0.272828469													0	1.78E-15	0	2.012553923	0.522329847	3.853032592	0.000116664	0.001012734
Gm12580	ENSMUSG00000086470	predicted gene 12580 [Source:MGI Symbol;Acc:MGI:3651872]	0.744948939	2.009393164	0.272601461													0	0	0	2.009393164	0.522112499	3.848582764	0.000118803	0.001026468
Rpn1	ENSMUSG00000030062	ribophorin I [Source:MGI Symbol;Acc:MGI:98084]	0.408948636	1.813532581	0.259230739	0.826920833	3.181681731	0.366872211	0.376797525	1.911386416	0.328075791	0.424906154	1.279104711	0.421384812	0.330385833	1.794803782	0.538585123	4	4.515876467	0.116623472	2.00922022	0.310647006	6.467856387	9.94E-11	7.22E-09
Rps28	ENSMUSG00000067288	ribosomal protein S28 [Source:MGI Symbol;Acc:MGI:1859516]	0.777640492	4.741576502	0.601974441	0.318813333	1.485574759	0.20195208	1.33989763	1.209566673	0.263653835	0.187848205	0.935328606	0.397595148	0.189162917	2.11811657	0.59608954	4	17.99575592	1.278553144	2.008605969	0.578733836	3.470690401	0.000519122	0.003277056
Caps2	ENSMUSG00000035694	calcyphosphine 2 [Source:MGI Symbol;Acc:MGI:2441980]	1.735695758	2.441883285	0.306978838	0.514328542	2.026464884	0.241527654	0.478945239	2.534054546	0.409488567	-0.050662436	-0.190613185	0.374897292	0.297939167	3.700243531	1.014516103	4	16.6199533	1.236888979	2.008201141	0.577724565	3.476052885	0.000508852	0.003223041
Gm11354	ENSMUSG00000081653	predicted gene 11354 [Source:MGI Symbol;Acc:MGI:3650603]	0.807479697	2.008025731	0.272503362													0	0	0	2.008025731	0.522018546	3.846655922	0.000119741	0.001031128
Gm17660	ENSMUSG00000091034	predicted gene, 17660 [Source:MGI Symbol;Acc:MGI:4937294]	1.023711061	2.291611133	0.294276831				1.162740428	1.710012001	0.306627056							1	0	0	2.006788296	0.387508082	5.178700491	2.23E-07	5.93E-06
Gm12099	ENSMUSG00000083655	predicted gene 12099 [Source:MGI Symbol;Acc:MGI:3651579]	0.711396313	2.006554277	0.272397875													0	0	0	2.006554277	0.521917499	3.844581342	0.000120758	0.001038873
Gm15039	ENSMUSG00000081938	predicted gene 15039 [Source:MGI Symbol;Acc:MGI:3709654]	0.859794167	2.006506726	0.272394468													0	1.78E-15	0	2.006506726	0.521914234	3.844514281	0.000120791	0.001038873
Ears2	ENSMUSG00000030871	glutamyl-tRNA synthetase 2 (mitochondrial)(putative) [Source:MGI Symbol;Acc:MGI:1914667]	0.669048667	2.70479532	0.331141762	0.183294722	0.930070709	0.173995813	0.463278402	1.936137073	0.330876636	0.248252212	1.630784373	0.454262893	0.534853646	4.210544103	1.503260084	4	10.40835633	0.627963484	2.006380683	0.460007375	4.361627207	1.29E-05	0.000172463
Gm15066	ENSMUSG00000083200	predicted gene 15066 [Source:MGI Symbol;Acc:MGI:3706256]	0.462180152	2.005787672	0.272342949													0	0	0	2.005787672	0.521864876	3.84350004	0.000121292	0.001042748
Gm8844	ENSMUSG00000082461	predicted gene 8844 [Source:MGI Symbol;Acc:MGI:3644372]	0.848216818	2.005263978	0.272305439													0	0	0	2.005263978	0.521828936	3.842761178	0.000121658	0.001045026
A230050P20Rik	ENSMUSG00000038884	RIKEN cDNA A230050P20 gene [Source:MGI Symbol;Acc:MGI:2441788]	0.268371991	1.737248206	0.254393791	0.413349667	3.306372786	0.383726427	0.332195102	0.759733071	0.237599211	0.275655128	1.391299423	0.430747475	0.731644167	3.413558332	0.921815117	4	13.40285998	0.892336846	2.004184256	0.509796718	3.931340051	8.45E-05	0.000780364
Gm14871	ENSMUSG00000082492	predicted gene 14871 [Source:MGI Symbol;Acc:MGI:3705353]	0.787852879	2.004137342	0.272224776													0	1.78E-15	0	2.004137342	0.521751642	3.841171128	0.000122449	0.001049593
Gm26090	ENSMUSG00000088522	predicted gene, 26090 [Source:MGI Symbol;Acc:MGI:5455867]	0.622437576	2.004108198	0.27222269													0	0	0	2.004108198	0.521749643	3.841129986	0.000122469	0.001049593
BC035947	ENSMUSG00000090486	cDNA sequence BC035947 [Source:MGI Symbol;Acc:MGI:2652858]	0.818832273	2.050568958	0.275586679				0.568479223	1.946108017	0.332015155							1	0	0	2.003189174	0.388059685	5.162064636	2.44E-07	6.35E-06
Gm8338	ENSMUSG00000090277	predicted gene 8338 [Source:MGI Symbol;Acc:MGI:3647186]	0.971393939	2.002863217	0.272133607													0	0	0	2.002863217	0.521664267	3.83937207	0.000123349	0.001055608
Gm11454	ENSMUSG00000086152	predicted gene 11454 [Source:MGI Symbol;Acc:MGI:3650530]							0.392879075	2.002587624	0.338574589							0	0	0	2.002587624	0.581871626	3.441631339	0.000578218	0.00356953
Rps12l2	ENSMUSG00000098181	ribosomal protein S12-like 2 [Source:MGI Symbol;Acc:MGI:3642518]	0.651777424	1.387480483	0.234877197	1.17038	2.669851173	0.304476516										1	2.720993048	0.552560437	2.001528854	0.640610827	3.124406849	0.001781639	0.008678779
Ptma-ps1	ENSMUSG00000095331	prothymosin alpha, pseudogene 1 [Source:MGI Symbol;Acc:MGI:3644252]	0.767004242	2.000817281	0.271987335													0	0	0	2.000817281	0.52152405	3.836481331	0.00012481	0.001064589
Gm20527	ENSMUSG00000092198	predicted gene 20527 [Source:MGI Symbol;Acc:MGI:5141992]	0.527572121	2.000319195	0.271951747													0	1.78E-15	0	2.000319195	0.52148993	3.835777223	0.000125168	0.001066324
Pepd	ENSMUSG00000063931	peptidase D [Source:MGI Symbol;Acc:MGI:97542]	0.283148502	1.497437704	0.240541797	0.526553214	3.382197619	0.394292255	0.168525505	0.908527035	0.244900007	0.187084872	0.817255921	0.391128512	0.933083333	4.37501395	1.262195416	4	17.33897057	1.260920904	2.000300635	0.583618668	3.427410304	0.000609368	0.00372846
Gm5464	ENSMUSG00000075553	predicted gene 5464 [Source:MGI Symbol;Acc:MGI:3643060]	1.123498939	2.174935289	0.284970794	0.237375833	1.857761589	0.22787595										1	0	0	1.998693084	0.355840701	5.616819769	1.95E-08	7.28E-07
Gm13676	ENSMUSG00000083804	predicted gene 13676 [Source:MGI Symbol;Acc:MGI:3649533]	0.364085758	1.998649321	0.271832501													0	0	0	1.998649321	0.521375585	3.833415636	0.000126376	0.001075287
Gm14234	ENSMUSG00000082239	predicted gene 14234 [Source:MGI Symbol;Acc:MGI:3651465]	0.724486061	1.997750493	0.271768357													0	1.78E-15	0	1.997750493	0.521314067	3.832143841	0.000127031	0.001080416
Mir148b	ENSMUSG00000065560	microRNA 148b [Source:MGI Symbol;Acc:MGI:3618734]				0.496629167	1.996764399	0.239038241										0	3.55E-15	0	1.996764399	0.488915372	4.084069585	4.43E-05	0.000462731
Macrod1	ENSMUSG00000036278	MACRO domain containing 1 [Source:MGI Symbol;Acc:MGI:2147583]	0.467942318	2.427909386	0.30576366	0.364985417	2.232683633	0.25982591	0.359482312	0.765620858	0.237863357	0.150409487	0.488042562	0.377699708	1.001681667	6.202356022	2.140762377	4	19.62655545	1.4459686	1.996188338	0.62279797	3.205194032	0.001349715	0.006980668
Manf	ENSMUSG00000032575	mesencephalic astrocyte-derived neurotrophic factor [Source:MGI Symbol;Acc:MGI:1922090]	0.54893	3.235898226	0.387483184	0.5887125	2.287264038	0.264965506	0.832004067	3.361244091	0.552915903	0.760190256	0.989295413	0.400840954	0.065545417	0.187554989	0.393760407	4	18.26782795	1.391940109	1.996104849	0.597882525	3.338623834	0.000841945	0.004810911
Gm8973	ENSMUSG00000064081	predicted gene 8973 [Source:MGI Symbol;Acc:MGI:3648534]	1.079995758	1.492834697	0.240296007	0.440994167	2.54534374	0.290948797										1	1.605684385	0.288265241	1.995026343	0.525704099	3.794960601	0.000147667	0.001220317
Atp8b5	ENSMUSG00000028457	ATPase, class I, type 8B, member 5 [Source:MGI Symbol;Acc:MGI:2444287]	0.808889242	2.884284087	0.349055636	0.340650667	0.963544326	0.175316357	0.384671854	2.309503304	0.37749954							2	7.788972895	0.867455634	1.992866355	0.622061024	3.203650894	0.001356969	0.007005496
Slc22a3	ENSMUSG00000023828	solute carrier family 22 (organic cation transporter), member 3 [Source:MGI Symbol;Acc:MGI:1333817]	0.395873609	2.450287801	0.307713058	0.319905938	1.433328526	0.198774961	0.285175135	0.787126992	0.238845522	0.399793846	1.144576114	0.411195613	2.384771667	10.16656614	5.090300875	4	19.92422418	1.444187185	1.991964106	0.636847405	3.127851494	0.001760891	0.00859574
Gm13590	ENSMUSG00000081817	predicted gene 13590 [Source:MGI Symbol;Acc:MGI:3650248]	0.704324242	1.991860584	0.271348742													0	0	0	1.991860584	0.520911453	3.823798792	0.000131411	0.001112183
Trpv2	ENSMUSG00000018507	transient receptor potential cation channel, subfamily V, member 2 [Source:MGI Symbol;Acc:MGI:1341836]	0.091194015	0.382537619	0.2031135	0.488111944	2.514042082	0.287649481	0.576246155	2.238861638	0.36804942	0.364528718	1.142665647	0.41105906	0.624529167	4.912294459	1.489008588	4	18.97936322	1.419438193	1.989007012	0.614100907	3.238892808	0.001199947	0.006383162
Gm25089	ENSMUSG00000075968	predicted gene, 25089 [Source:MGI Symbol;Acc:MGI:5454866]				0.624600833	1.987056194	0.238232496										0	3.55E-15	0	1.987056194	0.488090664	4.071080113	4.68E-05	0.000485385
Gm21959	ENSMUSG00000096216	predicted gene, 21959 [Source:MGI Symbol;Acc:MGI:5439428]	0.692738232	1.984850776	0.270850956													0	1.78E-15	0	1.984850776	0.520433431	3.813841804	0.000136823	0.001147195
Emc1	ENSMUSG00000078517	ER membrane protein complex subunit 1 [Source:MGI Symbol;Acc:MGI:2443696]	0.274244481	1.961445823	0.269201619	0.786858708	2.785491971	0.317619438	0.545258359	1.025184441	0.251534764	0.639246615	2.392699318	0.56701789				3	5.435152487	0.318898135	1.984212162	0.403131757	4.921994175	8.57E-07	1.84E-05
Btbd11	ENSMUSG00000020042	BTB (POZ) domain containing 11 [Source:MGI Symbol;Acc:MGI:1921257]	0.289586424	1.437926026	0.237422361	0.903233021	3.018312969	0.345770431	0.724895249	2.79052576	0.44965332	0.355518205	0.77378844	0.388967302				3	9.214164812	0.747550925	1.984125232	0.523778505	3.788099767	0.000151804	0.001248025
1700007M16Rik	ENSMUSG00000086613	RIKEN cDNA 1700007M16 gene [Source:MGI Symbol;Acc:MGI:1919487]	0.492210606	1.983945616	0.270786806													0	0	0	1.983945616	0.520371796	3.812554081	0.000137538	0.001151324
Glt8d1	ENSMUSG00000021916	glycosyltransferase 8 domain containing 1 [Source:MGI Symbol;Acc:MGI:1923735]	0.404149557	1.645529125	0.24885334	0.644979352	2.8468226	0.324815967	0.60132645	1.484937131	0.285476975	0.525884274	2.170835555	0.62241217				3	2.863511353	0.076367996	1.983806096	0.320057265	6.198284855	5.71E-10	3.36E-08
Gm22834	ENSMUSG00000093943	predicted gene, 22834 [Source:MGI Symbol;Acc:MGI:5452611]				0.720916667	1.983699064	0.23795478										0	0	0	1.983699064	0.487806089	4.066572986	4.77E-05	0.000492887
Iqub	ENSMUSG00000046192	IQ motif and ubiquitin domain containing [Source:MGI Symbol;Acc:MGI:3041159]	0.761730828	1.412155095	0.236110767	0.829838571	2.054481319	0.243909604	0.730210423	3.58399905	0.598418472	0.20753641	1.302947043	0.423308629				3	6.23811765	0.415066363	1.983072429	0.437158115	4.536281864	5.73E-06	9.00E-05
Cd274	ENSMUSG00000016496	CD274 antigen [Source:MGI Symbol;Acc:MGI:1926446]	0.692976061	2.327570751	0.297242974	0.398636667	1.641799636	0.212130699	0.621387249	3.155080696	0.513403325	0.002344615	0.004830357	0.370257139	0.591244583	3.223890968	0.864592048	4	15.4086671	1.103224251	1.982919668	0.552181832	3.591062857	0.000329332	0.002297662
Gm6903	ENSMUSG00000089630	predicted gene 6903 [Source:MGI Symbol;Acc:MGI:3779639]	0.588085152	1.982640012	0.270694328													0	0	0	1.982640012	0.520282931	3.810695863	0.000138576	0.001159076
AC163282.1			0.873245606	2.357983616	0.299787637				0.330624274	1.610531607	0.296911497							1	0	0	1.98245622	0.386227029	5.132878003	2.85E-07	7.24E-06
RP24-286J21.5			0.896363485	1.98228139	0.270668937													0	0	0	1.98228139	0.520258529	3.810185284	0.000138863	0.001160538
Gm22050	ENSMUSG00000094998	predicted gene, 22050 [Source:MGI Symbol;Acc:MGI:5451827]				0.622766667	1.980911609	0.237724548										0	0	0	1.980911609	0.487570044	4.062824683	4.85E-05	0.000493724
Gm22274	ENSMUSG00000095660	predicted gene, 22274 [Source:MGI Symbol;Acc:MGI:5452051]				0.622766667	1.980911609	0.237724548										0	0	0	1.980911609	0.487570044	4.062824683	4.85E-05	0.000493724
Gm22629	ENSMUSG00000095587	predicted gene, 22629 [Source:MGI Symbol;Acc:MGI:5452406]				0.622766667	1.980911609	0.237724548										0	0	0	1.980911609	0.487570044	4.062824683	4.85E-05	0.000493724
Gm22640	ENSMUSG00000094847	predicted gene, 22640 [Source:MGI Symbol;Acc:MGI:5452417]				0.622766667	1.980911609	0.237724548										0	0	0	1.980911609	0.487570044	4.062824683	4.85E-05	0.000493724
Gm23286	ENSMUSG00000095357	predicted gene, 23286 [Source:MGI Symbol;Acc:MGI:5453063]				0.622766667	1.980911609	0.237724548										0	0	0	1.980911609	0.487570044	4.062824683	4.85E-05	0.000493724
Gm23618	ENSMUSG00000094438	predicted gene, 23618 [Source:MGI Symbol;Acc:MGI:5453395]				0.622766667	1.980911609	0.237724548										0	0	0	1.980911609	0.487570044	4.062824683	4.85E-05	0.000493724
Gm23682	ENSMUSG00000096067	predicted gene, 23682 [Source:MGI Symbol;Acc:MGI:5453459]				0.622766667	1.980911609	0.237724548										0	0	0	1.980911609	0.487570044	4.062824683	4.85E-05	0.000493724
Gm23688	ENSMUSG00000096392	predicted gene, 23688 [Source:MGI Symbol;Acc:MGI:5453465]				0.622766667	1.980911609	0.237724548										0	0	0	1.980911609	0.487570044	4.062824683	4.85E-05	0.000493724
Gm23944	ENSMUSG00000094129	predicted gene, 23944 [Source:MGI Symbol;Acc:MGI:5453721]				0.622766667	1.980911609	0.237724548										0	0	0	1.980911609	0.487570044	4.062824683	4.85E-05	0.000493724
Gm24021	ENSMUSG00000095021	predicted gene, 24021 [Source:MGI Symbol;Acc:MGI:5453798]				0.622766667	1.980911609	0.237724548										0	0	0	1.980911609	0.487570044	4.062824683	4.85E-05	0.000493724
Gm24040	ENSMUSG00000095924	predicted gene, 24040 [Source:MGI Symbol;Acc:MGI:5453817]				0.622766667	1.980911609	0.237724548										0	0	0	1.980911609	0.487570044	4.062824683	4.85E-05	0.000493724
Gm24570	ENSMUSG00000096821	predicted gene, 24570 [Source:MGI Symbol;Acc:MGI:5454347]				0.622766667	1.980911609	0.237724548										0	0	0	1.980911609	0.487570044	4.062824683	4.85E-05	0.000493724
Gm24652	ENSMUSG00000094037	predicted gene, 24652 [Source:MGI Symbol;Acc:MGI:5454429]				0.622766667	1.980911609	0.237724548										0	0	0	1.980911609	0.487570044	4.062824683	4.85E-05	0.000493724
Gm24654	ENSMUSG00000094032	predicted gene, 24654 [Source:MGI Symbol;Acc:MGI:5454431]				0.622766667	1.980911609	0.237724548										0	0	0	1.980911609	0.487570044	4.062824683	4.85E-05	0.000493724
Gm24952	ENSMUSG00000094148	predicted gene, 24952 [Source:MGI Symbol;Acc:MGI:5454729]				0.622766667	1.980911609	0.237724548										0	0	0	1.980911609	0.487570044	4.062824683	4.85E-05	0.000493724
Gm25017	ENSMUSG00000094753	predicted gene, 25017 [Source:MGI Symbol;Acc:MGI:5454794]				0.622766667	1.980911609	0.237724548										0	0	0	1.980911609	0.487570044	4.062824683	4.85E-05	0.000493724
Gm25452	ENSMUSG00000094442	predicted gene, 25452 [Source:MGI Symbol;Acc:MGI:5455229]				0.622766667	1.980911609	0.237724548										0	0	0	1.980911609	0.487570044	4.062824683	4.85E-05	0.000493724
Gm25585	ENSMUSG00000095402	predicted gene, 25585 [Source:MGI Symbol;Acc:MGI:5455362]				0.622766667	1.980911609	0.237724548										0	0	0	1.980911609	0.487570044	4.062824683	4.85E-05	0.000493724
Gm25840	ENSMUSG00000095764	predicted gene, 25840 [Source:MGI Symbol;Acc:MGI:5455617]				0.622766667	1.980911609	0.237724548										0	0	0	1.980911609	0.487570044	4.062824683	4.85E-05	0.000493724
Gm25984	ENSMUSG00000096028	predicted gene, 25984 [Source:MGI Symbol;Acc:MGI:5455761]				0.622766667	1.980911609	0.237724548										0	0	0	1.980911609	0.487570044	4.062824683	4.85E-05	0.000493724
Gm26283	ENSMUSG00000094049	predicted gene, 26283 [Source:MGI Symbol;Acc:MGI:5456060]				0.622766667	1.980911609	0.237724548										0	0	0	1.980911609	0.487570044	4.062824683	4.85E-05	0.000493724
Gm26284	ENSMUSG00000094048	predicted gene, 26284 [Source:MGI Symbol;Acc:MGI:5456061]				0.622766667	1.980911609	0.237724548										0	0	0	1.980911609	0.487570044	4.062824683	4.85E-05	0.000493724
Gm26374	ENSMUSG00000095182	predicted gene, 26374 [Source:MGI Symbol;Acc:MGI:5456151]				0.622766667	1.980911609	0.237724548										0	0	0	1.980911609	0.487570044	4.062824683	4.85E-05	0.000493724
Gm13192	ENSMUSG00000069188	predicted gene 13192 [Source:MGI Symbol;Acc:MGI:3651075]	0.863233485	2.622171622	0.323282232	0.466301667	2.119185035	0.249535681				0.187848205	0.935328606	0.397595148	0.189162917	2.11811657	0.59608954	3	3.401433709	0.137331141	1.97866485	0.353801638	5.592582505	2.24E-08	8.25E-07
Slc26a3	ENSMUSG00000001225	solute carrier family 26, member 3 [Source:MGI Symbol;Acc:MGI:107181]	0.702416364	2.006724964	0.272410108	0.926706944	1.95014268	0.235204666	0.597066627	3.539234315	0.589039953	0.198175043	0.994098095	0.401213396	0.222568125	1.710272406	0.526182517	4	6.087651434	0.247440689	1.978132638	0.352995631	5.603844529	2.10E-08	7.77E-07
AC158114.1									0.279554655	1.977373209	0.335623049							0	0	0	1.977373209	0.579329827	3.413208014	0.000642029	0.003884217
AC135354.1			0.451897242	1.975498713	0.270189573													0	0	0	1.975498713	0.519797627	3.800515063	0.000144396	0.001199513
Khdrbs2	ENSMUSG00000026058	KH domain containing, RNA binding, signal transduction associated 2 [Source:MGI Symbol;Acc:MGI:2159649]				0.629117963	2.167951886	0.25389131	1.129214763	1.739477415	0.309616486							1	0	0	1.974900529	0.373496032	5.287607791	1.24E-07	3.59E-06
Cmtm8	ENSMUSG00000041012	CKLF-like MARVEL transmembrane domain containing 8 [Source:MGI Symbol;Acc:MGI:2447167]	0.31840596	1.173975855	0.225111433	0.436897917	2.457148598	0.281757223	0.917241961	3.033105837	0.491203231	0.226874359	0.753001936	0.387975533	0.750719583	2.908142117	0.776583757	4	10.3582081	0.630870734	1.974816312	0.454207874	4.347824918	1.37E-05	0.00018076
Gm13047	ENSMUSG00000082246	predicted gene 13047 [Source:MGI Symbol;Acc:MGI:3651114]	0.320586932	1.973854277	0.270073601													0	0	0	1.973854277	0.51968606	3.798166679	0.00014577	0.001208501
Gm16210	ENSMUSG00000081608	predicted gene 16210 [Source:MGI Symbol;Acc:MGI:3802077]	0.928619545	1.972624726	0.269986951													0	0	0	1.972624726	0.519602686	3.796409795	0.000146807	0.001215258
Gm7091	ENSMUSG00000082165	predicted gene 7091 [Source:MGI Symbol;Acc:MGI:3643894]	0.570218182	2.152988148	0.283274623	0.245385833	1.826401072	0.225468924										1	0	0	1.971140474	0.354321679	5.563138224	2.65E-08	9.55E-07
AC154507.1			0.625189798	1.969409215	0.2697606													0	0	0	1.969409215	0.519384829	3.79181121	0.000149553	0.001232543
Rps18-ps2	ENSMUSG00000083786	ribosomal protein S18, pseudogene 2 [Source:MGI Symbol;Acc:MGI:3652274]	0.993085303	1.969327663	0.269754864													0	0	0	1.969327663	0.519379307	3.791694505	0.000149623	0.001232543
Ppp1r26	ENSMUSG00000035829	protein phosphatase 1, regulatory subunit 26 [Source:MGI Symbol;Acc:MGI:2685193]	0.24384197	1.31029184	0.231158672	0.6555025	2.790045771	0.318148394	0.262799533	1.438699747	0.281501053	0.851728718	2.705137621	0.598936709				3	5.318103047	0.30706997	1.969140839	0.399675194	4.926852773	8.36E-07	1.80E-05
Gm23310	ENSMUSG00000096454	predicted gene, 23310 [Source:MGI Symbol;Acc:MGI:5453087]				0.703323333	1.968055009	0.236666833										0	0	0	1.968055009	0.486484155	4.045465793	5.22E-05	0.000524549
Gm24862	ENSMUSG00000093981	predicted gene, 24862 [Source:MGI Symbol;Acc:MGI:5454639]				0.703323333	1.968055009	0.236666833										0	0	0	1.968055009	0.486484155	4.045465793	5.22E-05	0.000524549
Gm25461	ENSMUSG00000093870	predicted gene, 25461 [Source:MGI Symbol;Acc:MGI:5455238]				0.703323333	1.968055009	0.236666833										0	0	0	1.968055009	0.486484155	4.045465793	5.22E-05	0.000524549
Gm10263	ENSMUSG00000066407	predicted gene 10263 [Source:MGI Symbol;Acc:MGI:3642825]	1.98435947	2.569594022	0.318407757	0.466301667	2.119185035	0.249535681				0.187848205	0.935328606	0.397595148	0.189162917	2.11811657	0.59608954	3	3.185994279	0.114706716	1.967941708	0.344763436	5.708092863	1.14E-08	4.56E-07
Gm11669	ENSMUSG00000085811	predicted gene 11669 [Source:MGI Symbol;Acc:MGI:3649867]	0.576341212	1.967548281	0.269629771													0	0	0	1.967548281	0.519258867	3.789147196	0.000151165	0.001244255
Vwa3a	ENSMUSG00000030889	von Willebrand factor A domain containing 3A [Source:MGI Symbol;Acc:MGI:3041229]	1.032079697	2.184138331	0.285687164	0.797569167	1.73187277	0.218461475	1.038220217	3.397418069	0.560106717	0.142418974	0.813125287	0.390918058				3	7.032548329	0.494838266	1.967373784	0.458348342	4.292311332	1.77E-05	0.000222027
Heyl	ENSMUSG00000032744	hairy/enhancer-of-split related with YRPW motif-like [Source:MGI Symbol;Acc:MGI:1860511]	0.534794848	1.293548913	0.230380174	1.12343125	3.0811063	0.353749657	0.901402268	2.33353027	0.380780658	0.651229231	2.016882945	0.515101264	0.40705375	1.111554777	0.52639821	4	6.662538497	0.302903269	1.966913857	0.370394878	5.310316027	1.09E-07	3.21E-06
Gm12100	ENSMUSG00000087474	predicted gene 12100 [Source:MGI Symbol;Acc:MGI:3651586]	0.488195189	1.966683413	0.269569011													0	1.78E-15	0	1.966683413	0.519200357	3.787908438	0.000151921	0.001248491
Gm15736	ENSMUSG00000085713	predicted gene 15736 [Source:MGI Symbol;Acc:MGI:3783178]	0.968793485	1.964134182	0.269390072													0	0	0	1.964134182	0.519028007	3.784254713	0.00015417	0.001262461
Gm14530	ENSMUSG00000081735	predicted gene 14530 [Source:MGI Symbol;Acc:MGI:3705621]	0.731475	1.964043975	0.269383744													0	1.78E-15	0	1.964043975	0.519021911	3.784125356	0.00015425	0.001262617
Mir381	ENSMUSG00000065566	microRNA 381 [Source:MGI Symbol;Acc:MGI:3619391]				1.459648333	1.963625266	0.236303993										0	3.55E-15	0	1.963625266	0.486111091	4.039457854	5.36E-05	0.000535309
Gm12832	ENSMUSG00000081006	predicted gene 12832 [Source:MGI Symbol;Acc:MGI:3651921]	1.030088333	1.963543723	0.269348659													0	0	0	1.963543723	0.518988111	3.78340791	0.000154696	0.001265767
Gm7129	ENSMUSG00000080914	predicted gene 7129 [Source:MGI Symbol;Acc:MGI:3648820]	0.629017879	1.963410596	0.269339324													0	0	0	1.963410596	0.518979117	3.78321696	0.000154814	0.001266232
1810026J23Rik	ENSMUSG00000048429	RIKEN cDNA 1810026J23 gene [Source:MGI Symbol;Acc:MGI:1917023]	0.28281827	1.414000657	0.236203907	0.82552	3.716272708	0.443696882	0.506000784	1.124871597	0.257838675	0.393344359	1.479646268	0.449511643	0.362497083	2.887171406	2.206075531	4	11.08722771	0.764189404	1.961882443	0.502104306	3.907320493	9.33E-05	0.000843612
Wbscr16	ENSMUSG00000061979	Williams-Beuren syndrome chromosome region 16 homolog (human) [Source:MGI Symbol;Acc:MGI:2137600]	0.392455985	1.606051003	0.246561085	0.641208333	2.822240515	0.321912688	0.507490196	1.702094217	0.305832458	0.272882308	1.209579253	0.415977722	0.483683333	2.867003193	0.765784518	4	4.727059291	0.1325672	1.961684418	0.315359747	6.220465473	4.96E-10	2.98E-08
Gm13074	ENSMUSG00000085836	predicted gene 13074 [Source:MGI Symbol;Acc:MGI:3651959]	0.814350152	1.960455538	0.269132265													0	0	0	1.960455538	0.518779592	3.778975824	0.000157475	0.001283341
Gm26124	ENSMUSG00000065293	predicted gene, 26124 [Source:MGI Symbol;Acc:MGI:5455901]				0.2618975	1.960391716	0.236039649										0	0	0	1.960391716	0.485839119	4.035063543	5.46E-05	0.000543328
Gm17230	ENSMUSG00000091730	predicted gene 17230 [Source:MGI Symbol;Acc:MGI:4938057]	0.490533788	1.960013506	0.26910132													0	0	0	1.960013506	0.518749766	3.778340995	0.000157877	0.001285188
Gm5419	ENSMUSG00000080983	predicted gene 5419 [Source:MGI Symbol;Acc:MGI:3645208]	0.345221111	1.957245603	0.268907702													0	0	0	1.957245603	0.518563113	3.774363342	0.000160417	0.001301056
Trav3n-3	ENSMUSG00000094877	T cell receptor alpha variable 3N-3 [Source:MGI Symbol;Acc:MGI:3782518]	0.85440303	1.956985664	0.268889533													0	0	0	1.956985664	0.518545594	3.773989573	0.000160657	0.001301448
Gm14769	ENSMUSG00000081583	predicted gene 14769 [Source:MGI Symbol;Acc:MGI:3708088]	0.725009697	1.956984779	0.268889471													0	0	0	1.956984779	0.518545534	3.7739883	0.000160658	0.001301448
Gm10443	ENSMUSG00000072940	predicted pseudogene 10443 [Source:MGI Symbol;Acc:MGI:3704272]	0.783600076	3.620267218	0.434542066	0.317875	1.329122471	0.192777792				0.187848205	0.935328606	0.397595148	0.189162917	2.11811657	0.59608954	3	10.54725475	0.960997976	1.95670194	0.581084284	3.367328963	0.000759001	0.00443422
Gm16344	ENSMUSG00000084824	predicted gene 16344 [Source:MGI Symbol;Acc:MGI:3840129]	0.696924167	1.95662524	0.268864344													0	0	0	1.95662524	0.518521306	3.773471252	0.000160992	0.001302858
Dnajc3	ENSMUSG00000022136	DnaJ (Hsp40) homolog, subfamily C, member 3 [Source:MGI Symbol;Acc:MGI:107373]	0.482201879	2.193231333	0.28639794	0.856312821	2.733695643	0.311663737	0.782511938	1.470057621	0.284183772	0.588164103	0.951625391	0.401987392	0.824326944	2.713350244	0.937963116	4	5.431597711	0.195023539	1.955965175	0.339125326	5.767676507	8.04E-09	3.33E-07
Gm14623	ENSMUSG00000083249	predicted gene 14623 [Source:MGI Symbol;Acc:MGI:3709650]	0.811007576	1.955454317	0.268782545													0	0	0	1.955454317	0.518442422	3.771786862	0.000162083	0.001310513
Cdh2	ENSMUSG00000024304	cadherin 2 [Source:MGI Symbol;Acc:MGI:88355]	0.185776768	1.192552086	0.225896454	0.140909889	0.856633637	0.171262264	0.54664832	3.297656512	0.540462274	0.880759259	1.351484211	0.428464976	1.091272917	5.503876821	2.375004881	4	15.34583222	1.089183694	1.954837072	0.566593423	3.450158426	0.000560258	0.003482553
Pcsk4	ENSMUSG00000020131	proprotein convertase subtilisin/kexin type 4 [Source:MGI Symbol;Acc:MGI:97514]	0.439053909	3.000934572	0.361314808	0.227218889	1.25382498	0.188725928	1.261629973	3.254474859	0.532140749	0.088119231	0.345126088	0.373978661	0.36125	2.174567829	0.607104424	4	15.17871712	1.056813012	1.954770225	0.539377902	3.624119967	0.000289947	0.002074645
Rrm2b	ENSMUSG00000022292	ribonucleotide reductase M2 B (TP53 inducible) [Source:MGI Symbol;Acc:MGI:2155865]	1.559316364	2.458024123	0.308391135	0.5716255	2.120528515	0.249654347	0.455796003	0.952670245	0.247316454	0.777931538	1.100063326	0.409664085	1.27561375	4.259395565	1.216818303	4	10.5113063	0.616922269	1.954740338	0.451238349	4.331946396	1.48E-05	0.000192032
Rab27b	ENSMUSG00000024511	RAB27b, member RAS oncogene family [Source:MGI Symbol;Acc:MGI:1931295]	0.892753745	2.402399398	0.303563282	1.279949722	3.688042416	0.439342174	0.638107319	1.717399239	0.307371735	0.016728462	0.021487527	0.370378267	0.705925417	2.004426962	0.704203494	4	17.53144284	1.352893228	1.953580799	0.594397568	3.286656785	0.001013843	0.005557652
St7	ENSMUSG00000029534	suppression of tumorigenicity 7 [Source:MGI Symbol;Acc:MGI:1927450]	1.288333485	4.212981412	0.517450595	1.15374	2.648694592	0.302132303	0.266706053	1.130409776	0.258206033	0.172834103	0.955713422	0.39879979	0.24419375	0.967695211	0.434726641	4	18.4880939	1.341535353	1.951972941	0.586310507	3.329247761	0.000870809	0.004940951
Gm20402	ENSMUSG00000092405	predicted gene 20402 [Source:MGI Symbol;Acc:MGI:5141867]	0.600681818	1.951855305	0.26853143													0	0	0	1.951855305	0.518200183	3.766604814	0.000165483	0.001332946
Gm15554	ENSMUSG00000081250	predicted gene 15554 [Source:MGI Symbol;Acc:MGI:3783003]	0.840893333	1.950508568	0.268437583													0	0	0	1.950508568	0.518109624	3.764663842	0.000166773	0.001342815
Rhox3g	ENSMUSG00000080933	reproductive homeobox 3G [Source:MGI Symbol;Acc:MGI:3770313]	0.763675076	1.95030812	0.26842362													0	0	0	1.95030812	0.518096149	3.764374861	0.000166966	0.001343846
Gm20649	ENSMUSG00000093662	predicted gene 20649 [Source:MGI Symbol;Acc:MGI:5313096]							0.155840409	2.244395638	0.368779136	0.267769615	1.642779412	0.477362982	0.281205833	1.85053787	0.594640846	2	0	0	1.948066514	0.392589403	4.962096527	6.97E-07	1.54E-05
Gm11431	ENSMUSG00000087407	predicted gene 11431 [Source:MGI Symbol;Acc:MGI:3650047]	1.122466061	1.947964192	0.268260454													0	0	0	1.947964192	0.517938659	3.760994006	0.000169239	0.001358442
Gm7363	ENSMUSG00000083344	predicted gene 7363 [Source:MGI Symbol;Acc:MGI:3646407]	0.846561818	1.947204922	0.268207642													0	0	0	1.947204922	0.517887673	3.759898184	0.000169983	0.001363884
Gm22282	ENSMUSG00000089149	predicted gene, 22282 [Source:MGI Symbol;Acc:MGI:5452059]	0.902065303	1.946324773	0.268146448													0	0	0	1.946324773	0.517828589	3.758627496	0.000170848	0.001369232
Gm19402	ENSMUSG00000095970	predicted gene, 19402 [Source:MGI Symbol;Acc:MGI:5011587]	0.537196234	1.946147916	0.268134155													0	0	0	1.946147916	0.517816719	3.75837211	0.000171022	0.001369566
Sdad1	ENSMUSG00000029415	SDA1 domain containing 1 [Source:MGI Symbol;Acc:MGI:2140779]	0.25883855	1.238341105	0.227884101	1.207635789	3.752054447	0.449264168	0.471877247	1.808687508	0.316839099	0.147180385	0.580417029	0.380810455	0.768195833	2.665611093	0.715137936	4	14.54936996	1.013451674	1.945518566	0.531742621	3.658759879	0.000253439	0.001868334
D630003M21Rik	ENSMUSG00000037813	RIKEN cDNA D630003M21 gene [Source:MGI Symbol;Acc:MGI:3606579]	0.424434192	2.295866455	0.294625424	0.395555625	1.661122941	0.213460352	0.375654553	1.98380171	0.336372002							2	0	0	1.942861118	0.300804601	6.45888099	1.05E-10	7.59E-09
Pfas	ENSMUSG00000020899	phosphoribosylformylglycinamidine synthase (FGAR amidotransferase) [Source:MGI Symbol;Acc:MGI:2684864]	0.124544103	1.04830551	0.220124382	0.665200972	1.922871189	0.233004189	0.455212213	2.344799048	0.382331218	0.591614872	3.064301303	0.663692113				3	5.284243568	0.303199742	1.942782014	0.399400108	4.864250097	1.15E-06	2.37E-05
RP23-380I13.1			1.05531197	1.942482682	0.267879641													0	0	0	1.942482682	0.517570905	3.7530755	0.000174678	0.001392914
Coasy	ENSMUSG00000001755	Coenzyme A synthase [Source:MGI Symbol;Acc:MGI:1918993]	0.292179444	0.918272935	0.215557967	0.702572	1.828461505	0.225625812	0.702048904	2.142043303	0.355574364	0.477205128	1.597449738	0.450001587	1.009114583	5.211124345	1.626516774	4	10.69778101	0.640270314	1.941943337	0.461961048	4.203694973	2.63E-05	0.000306477
Vmn2r95	ENSMUSG00000091631	vomeronasal 2, receptor 95 [Source:MGI Symbol;Acc:MGI:3761354]	0.841657273	1.941710197	0.267826061													0	0	0	1.941710197	0.517519141	3.751958223	0.000175459	0.001398064
Gm15524	ENSMUSG00000089894	predicted gene 15524 [Source:MGI Symbol;Acc:MGI:3782971]	0.64811375	1.941567885	0.267816193													0	0	0	1.941567885	0.517509607	3.751752355	0.000175603	0.001398673
Gm2302	ENSMUSG00000092459	predicted gene 2302 [Source:MGI Symbol;Acc:MGI:3780473]	0.332160985	1.941184827	0.267789634													0	0	0	1.941184827	0.517483945	3.751198167	0.000175992	0.001400155
Gm20719	ENSMUSG00000093693	predicted gene 20719 [Source:MGI Symbol;Acc:MGI:5313166]	0.772541364	1.940840603	0.267765771													0	0	0	1.940840603	0.517460889	3.750700092	0.000176342	0.001401323
RP24-347J6.1			0.649445505	1.940681846	0.267754767													0	0	0	1.940681846	0.517450256	3.750470356	0.000176503	0.001402064
4930547E08Rik	ENSMUSG00000086687	RIKEN cDNA 4930547E08 gene [Source:MGI Symbol;Acc:MGI:1925281]	0.631623788	1.939269273	0.267656898													0	0	0	1.939269273	0.517355678	3.74842561	0.000177948	0.001408564
Gm12030	ENSMUSG00000081346	predicted gene 12030 [Source:MGI Symbol;Acc:MGI:3651405]	1.294304242	1.9392084	0.267652682													0	0	0	1.9392084	0.517351603	3.748337469	0.000178011	0.001408564
Gm5391	ENSMUSG00000083912	predicted gene 5391 [Source:MGI Symbol;Acc:MGI:3647141]	0.507905	1.938722405	0.267619027													0	1.78E-15	0	1.938722405	0.517319077	3.7476337	0.000178511	0.001411512
Gm24612	ENSMUSG00000065201	predicted gene, 24612 [Source:MGI Symbol;Acc:MGI:5454389]				0.430648333	1.938721696	0.23427936										0	0	0	1.938721696	0.484024132	4.005423629	6.19E-05	0.000605032
Gm22369	ENSMUSG00000076370	predicted gene, 22369 [Source:MGI Symbol;Acc:MGI:5452146]				0.480368333	1.938664472	0.234274738										0	0	0	1.938664472	0.484019357	4.005344919	6.19E-05	0.000605032
Ate1	ENSMUSG00000030850	arginyltransferase 1 [Source:MGI Symbol;Acc:MGI:1333870]	0.215147397	1.304183413	0.230873488	1.149209083	4.463348287	0.571005113	0.828437388	1.693621775	0.304986281	1.247765333	2.229017107	0.54396606	0.200483958	0.240012868	0.459005351	4	18.94129502	1.465775095	1.934591934	0.612884405	3.1565364	0.00159655	0.007958903
C1d	ENSMUSG00000000581	C1D nuclear receptor co-repressor [Source:MGI Symbol;Acc:MGI:1927354]	0.445639596	0.686313571	0.208911558	1.079665	3.144611492	0.361986436	1.228487254	2.211299558	0.3644419	0.339865478	0.683626333	0.404668147	1.010313144	4.066045871	1.891209673	4	16.63803397	1.29416779	1.934498639	0.600343833	3.222317832	0.00127158	0.006667806
Spryd7	ENSMUSG00000021930	SPRY domain containing 7 [Source:MGI Symbol;Acc:MGI:1913924]	0.310586905	1.680080763	0.25090522	0.286130556	2.730146105	0.311259692	0.738607992	2.657934364	0.428405704	0.39697359	2.298363952	0.535333812	0.077181667	0.339974416	0.397415213	4	9.763865984	0.563036397	1.934169419	0.433041861	4.466472162	7.95E-06	0.000116658
Eaf1	ENSMUSG00000021890	ELL associated factor 1 [Source:MGI Symbol;Acc:MGI:1921677]	0.154496558	1.006700259	0.218597614	0.345529167	2.084132033	0.246466121	0.667353314	3.125594699	0.507956502	0.493620128	1.888832254	0.499182683				3	6.224430487	0.407692827	1.934082938	0.433547158	4.461067038	8.16E-06	0.00011901
4930579D09Rik	ENSMUSG00000084971	RIKEN cDNA 4930579D09 gene [Source:MGI Symbol;Acc:MGI:1923154]	0.649052121	1.933579748	0.267263421													0	0	0	1.933579748	0.516975262	3.740178478	0.00018389	0.001446308
Ubfd1	ENSMUSG00000030870	ubiquitin family domain containing 1 [Source:MGI Symbol;Acc:MGI:107301]	0.39997702	1.76008946	0.255820283	0.122205	0.875384094	0.17193885	0.982982859	3.867940005	0.660651139	0.634311829	2.318284786	0.558816955	0.135205889	1.186353714	1.263167965	4	11.61704016	0.809446666	1.932363383	0.509563688	3.79219208	0.000149323	0.001232034
Acadsb	ENSMUSG00000030861	acyl-Coenzyme A dehydrogenase, short/branched chain [Source:MGI Symbol;Acc:MGI:1914135]	0.712499432	1.493600716	0.240336858	0.963788452	3.304356062	0.383448676	0.464846433	1.143702308	0.259095112							2	7.702271549	0.855674292	1.932147956	0.618218866	3.125346158	0.001775959	0.008655185
Fbxw17	ENSMUSG00000037816	F-box and WD-40 domain protein 17 [Source:MGI Symbol;Acc:MGI:1923584]	0.071390195	0.500374021	0.204971341	0.353788	1.811113871	0.224310436	0.466806663	2.638041657	0.425307136	0.527779231	3.24511034	0.69934207				3	12.25080701	1.030377386	1.928147979	0.590117946	3.267394243	0.001085424	0.00588438
Hmx3	ENSMUSG00000040148	H6 homeobox 3 [Source:MGI Symbol;Acc:MGI:107160]	1.096904848	2.558829763	0.317421977	1.307224167	2.155756148	0.252792751	1.3411942	2.367469403	0.385473242	0.180463077	1.574205453	0.447697748	0.0918425	0.716048674	0.415467172	4	5.074148922	0.1559259	1.927440238	0.319224698	6.037879425	1.56E-09	8.23E-08
Wdr60	ENSMUSG00000042050	WD repeat domain 60 [Source:MGI Symbol;Acc:MGI:2445085]	0.649990505	2.66636529	0.3274558	0.418881333	1.917834265	0.232601162	0.157563075	0.502064995	0.228036709	0.533379231	2.951817593	0.642544757				3	11.50716315	0.915191465	1.92652457	0.559660594	3.442308767	0.000576772	0.003562729
Gm23063	ENSMUSG00000076305	predicted gene, 23063 [Source:MGI Symbol;Acc:MGI:5452840]				0.254759167	1.926470453	0.233292831										0	0	0	1.926470453	0.483003966	3.988518913	6.65E-05	0.000642905
4930407G08Rik	ENSMUSG00000086713	RIKEN cDNA 4930407G08 gene [Source:MGI Symbol;Acc:MGI:1924473]	0.952158485	1.924444238	0.266634046													0	1.78E-15	0	1.924444238	0.516366194	3.726898201	0.000193851	0.001514863
Hypk	ENSMUSG00000027245	huntingtin interacting protein K [Source:MGI Symbol;Acc:MGI:1914943]	0.394149899	0.98524689	0.217834507	1.603030833	2.776547156	0.31658295	1.348986078	3.960129844	0.681876683	0.232788718	0.917254861	0.3965488	0.277805	1.363584891	0.476677993	4	14.97628731	1.054491118	1.923070457	0.539674837	3.563387293	0.0003661	0.002495227
Gm2174	ENSMUSG00000058932	predicted gene 2174 [Source:MGI Symbol;Acc:MGI:3780344]	0.733494697	1.92245731	0.266497555													0	1.78E-15	0	1.92245731	0.516234011	3.724003585	0.000196088	0.001529457
Il13ra1	ENSMUSG00000017057	interleukin 13 receptor, alpha 1 [Source:MGI Symbol;Acc:MGI:105052]	0.190871098	0.540470869	0.205716602	0.5855175	1.57670572	0.207766009	0.802751752	2.135021503	0.354691049	0.908145812	4.256501207	0.967698009	0.483793056	2.154799847	0.824371967	4	13.63770827	0.914436817	1.92228503	0.521413573	3.686680076	0.000227199	0.001719312
Xlr3a	ENSMUSG00000057836	X-linked lymphocyte-regulated 3A [Source:MGI Symbol;Acc:MGI:109506]	0.565023371	1.892749881	0.264473626	0.501175714	1.621033499	0.210719106	1.605695502	2.550803969	0.411993522							2	0	0	1.920846702	0.302144146	6.357385139	2.05E-10	1.37E-08
Gm11657	ENSMUSG00000086078	predicted gene 11657 [Source:MGI Symbol;Acc:MGI:3649241]	0.81380697	1.920709493	0.266377605													0	0	0	1.920709493	0.516117821	3.721455477	0.000198078	0.001539755
Chd2	ENSMUSG00000078671	chromodomain helicase DNA binding protein 2 [Source:MGI Symbol;Acc:MGI:2448567]	0.575703864	3.202372135	0.383628719	0.8437175	2.094503654	0.247369022	0.538460132	1.267612136	0.267882923	0.520158526	1.156210367	0.419111278				3	6.980907947	0.465770075	1.920404483	0.443997756	4.325257187	1.52E-05	0.000196795
Crhr2	ENSMUSG00000003476	corticotropin releasing hormone receptor 2 [Source:MGI Symbol;Acc:MGI:894312]	1.43645803	1.790327621	0.257737392	1.302596667	2.394415322	0.275416505	0.712560042	2.418691776	0.392683787	0.208973897	1.047391602	0.414256067	0.13900025	1.643880034	0.731655359	4	2.301345275	0	1.92040031	0.26882021	7.143809271	9.08E-13	1.12E-10
Tfap4	ENSMUSG00000005718	transcription factor AP4 [Source:MGI Symbol;Acc:MGI:103239]	0.393094209	1.798929696	0.258288732	0.327859833	2.848350471	0.324997248	0.815586664	1.247033938	0.266360956	0.327360513	1.797230986	0.471195136	0.692800417	2.100204017	0.592654954	4	3.605108714	0.043613371	1.919310207	0.279886717	6.857453714	7.01E-12	6.75E-10
Gm13010	ENSMUSG00000086845	predicted gene 13010 [Source:MGI Symbol;Acc:MGI:3651180]	0.684754697	1.917683203	0.266170175													0	0	0	1.917683203	0.51591683	3.717039438	0.000201571	0.001563384
RP23-452I19.1			0.742373232	1.916920226	0.26611793													0	0	0	1.916920226	0.515866194	3.715925267	0.000202461	0.001569698
Gm12800	ENSMUSG00000037028	predicted gene 12800 [Source:MGI Symbol;Acc:MGI:3652120]	0.3252575	1.493075057	0.240308823	0.545993333	2.377466344	0.273731535										1	0.864352874	0.134053795	1.916374815	0.44179173	4.337733564	1.44E-05	0.000187829
Psmd12	ENSMUSG00000020720	proteasome (prosome, macropain) 26S subunit, non-ATPase, 12 [Source:MGI Symbol;Acc:MGI:1914247]	0.277252107	1.153673656	0.224267569	0.722362037	3.46107321	0.405537401	0.482122459	1.670851467	0.302733043	0.0521	0.147154934	0.370933116	0.822988333	3.733601612	1.025787867	4	19.29728898	1.455009819	1.916358141	0.613989318	3.121158764	0.001801409	0.008752419
Rmst	ENSMUSG00000097348	rhabdomyosarcoma 2 associated transcript (non-coding RNA) [Source:MGI Symbol;Acc:MGI:1099806]	0.643232045	2.306451587	0.295495355				1.152981088	2.149661725	0.356536011	-0.005968632	1.014822494	0.481495392				2	1.504904171	0.065545298	1.914232717	0.378858537	5.05263186	4.36E-07	1.03E-05
Gm26448	ENSMUSG00000064380	predicted gene, 26448 [Source:MGI Symbol;Acc:MGI:5456225]				0.279351667	1.914188015	0.232310068										0	3.55E-15	0	1.914188015	0.481985547	3.971463515	7.14E-05	0.00068154
Gm12943	ENSMUSG00000082220	predicted gene 12943 [Source:MGI Symbol;Acc:MGI:3650497]				0.546513333	1.913811113	0.23228001										0	0	0	1.913811113	0.481954365	3.970938441	7.16E-05	0.00068253
Adsl	ENSMUSG00000022407	adenylosuccinate lyase [Source:MGI Symbol;Acc:MGI:103202]	0.17671197	0.841773068	0.213153622	0.728170556	3.572547925	0.421872212	0.523195971	2.578312838	0.41614341	0.176222821	0.551331192	0.37975535	0.611365417	2.236962192	0.619615997	4	17.3230495	1.28076665	1.913052012	0.579825622	3.299357496	0.000969064	0.005367463
Gm8809	ENSMUSG00000081623	predicted gene 8809 [Source:MGI Symbol;Acc:MGI:3645410]	0.492789318	1.912049127	0.265784872													0	1.78E-15	0	1.912049127	0.515543278	3.708804301	0.00020824	0.001605481
1700061J23Rik	ENSMUSG00000086366	RIKEN cDNA 1700061J23 gene [Source:MGI Symbol;Acc:MGI:1924243]	0.514986439	1.910938896	0.265709079													0	1.78E-15	0	1.910938896	0.515469765	3.707179402	0.00020958	0.001614008
Gm13739	ENSMUSG00000081878	predicted gene 13739 [Source:MGI Symbol;Acc:MGI:3649857]	1.171326515	1.910349505	0.26566886													0	0	0	1.910349505	0.515430752	3.706316507	0.000210295	0.001616359
Gm15595	ENSMUSG00000080767	predicted gene 15595 [Source:MGI Symbol;Acc:MGI:3783042]	0.916591667	1.910301541	0.265665588													0	0	0	1.910301541	0.515427578	3.706246277	0.000210354	0.001616359
Ccdc30	ENSMUSG00000028637	coiled-coil domain containing 30 [Source:MGI Symbol;Acc:MGI:1920582]	0.738263586	2.449014946	0.307601699	0.762276944	2.564595487	0.292998281	0.72670584	2.446910191	0.39672201	0.058400833	0.052299672	0.421797842				3	10.97271459	0.958488813	1.909701055	0.5724799	3.335839487	0.000850422	0.004847959
Mir539	ENSMUSG00000076063	microRNA 539 [Source:MGI Symbol;Acc:MGI:3619427]				1.340269167	1.905492016	0.231618069										0	0	0	1.905492016	0.481267149	3.95932284	7.52E-05	0.00070826
Gm15990	ENSMUSG00000087256	predicted gene 15990 [Source:MGI Symbol;Acc:MGI:3801993]	0.58196197	1.905352694	0.26532839													0	1.78E-15	0	1.905352694	0.515100369	3.698993068	0.000216457	0.001651602
Gm5918	ENSMUSG00000086158	predicted gene 5918 [Source:MGI Symbol;Acc:MGI:3648770]	0.511564621	1.33268083	0.232215342				1.181729041	2.662221269	0.429076498	0.648573077	2.036000465	0.499796969				2	2.034119803	0.140596721	1.904773566	0.408273862	4.665431077	3.08E-06	5.32E-05
Gm14829	ENSMUSG00000083936	predicted gene 14829 [Source:MGI Symbol;Acc:MGI:3708092]	0.780968838	1.903383037	0.265194427													0	1.78E-15	0	1.903383037	0.514970317	3.696102423	0.000218935	0.001669273
Gm26446	ENSMUSG00000064389	predicted gene, 26446 [Source:MGI Symbol;Acc:MGI:5456223]				0.508989167	1.902497605	0.231380513										0	0	0	1.902497605	0.481020283	3.955129692	7.65E-05	0.000719487
Gm13787	ENSMUSG00000081248	predicted gene 13787 [Source:MGI Symbol;Acc:MGI:3650035]	0.507679091	1.901468428	0.265064342													0	0	0	1.901468428	0.514843997	3.693290468	0.000221371	0.001682891
Lmnb1	ENSMUSG00000024590	lamin B1 [Source:MGI Symbol;Acc:MGI:96795]	0.260516873	1.344271659	0.232769415	0.831790463	3.253676492	0.376524546	0.369496198	1.649830148	0.300679952	0.265684872	1.273107836	0.440982379	0.650627083	2.182810478	0.609346831	4	6.859703252	0.307536476	1.901348832	0.368019427	5.166436044	2.39E-07	6.23E-06
Gm12141	ENSMUSG00000058809	predicted gene 12141 [Source:MGI Symbol;Acc:MGI:3651246]	0.595632273	1.711436058	0.252804184	0.904981667	3.139229455	0.361281855				0.259056923	1.24892249	0.419000391	0.34321	1.417449028	0.483486992	3	5.373129113	0.35154467	1.90065199	0.424366218	4.478801352	7.51E-06	0.000111108
Gm8383	ENSMUSG00000095561	predicted gene 8383 [Source:MGI Symbol;Acc:MGI:3644995]	1.150186061	1.900531855	0.265000755													0	0	0	1.900531855	0.51478224	3.691914183	0.000222573	0.001690166
Gm23462	ENSMUSG00000065198	predicted gene, 23462 [Source:MGI Symbol;Acc:MGI:5453239]				1.022974167	1.900026149	0.231184726										0	0	0	1.900026149	0.480816728	3.951663987	7.76E-05	0.000728334
RP23-416A5.2			0.8000875	1.897372768	0.264786507													0	0	0	1.897372768	0.514574102	3.687268287	0.000226674	0.001717526
Hdac11	ENSMUSG00000034245	histone deacetylase 11 [Source:MGI Symbol;Acc:MGI:2385252]	0.195952727	0.659809569	0.208274457	0.547971111	2.376161117	0.273602274	1.385183006	3.658635041	0.61431733	0.399258154	1.252789423	0.435960811	0.568047917	1.934008371	0.685463737	4	13.35636344	0.920773072	1.897319275	0.51750124	3.666308653	0.000246077	0.001825115
Ldlrad2	ENSMUSG00000094035	low density lipoprotein receptor A domain containing 2 [Source:MGI Symbol;Acc:MGI:3588210]	0.928103939	2.242665382	0.290313732	0.212261667	1.198256422	0.185887207	0.640947852	2.514055928	0.406519296							2	3.361107547	0.263189711	1.895177635	0.425372142	4.455340268	8.38E-06	0.000121951
Gm17140	ENSMUSG00000090464	predicted gene 17140 [Source:MGI Symbol;Acc:MGI:4937967]	0.479382803	1.893674214	0.264536125													0	1.78E-15	0	1.893674214	0.514330754	3.681821861	0.000231573	0.001743707
Gm24969	ENSMUSG00000096046	predicted gene, 24969 [Source:MGI Symbol;Acc:MGI:5454746]				0.810156667	1.893236021	0.230648127										0	0	0	1.893236021	0.480258397	3.942119565	8.08E-05	0.000752023
Gm11604	ENSMUSG00000085897	predicted gene 11604 [Source:MGI Symbol;Acc:MGI:3651795]	0.573244242	1.89302699	0.26449236													0	0	0	1.89302699	0.514288207	3.680867975	0.000232441	0.001747645
Gm17705	ENSMUSG00000090936	predicted gene, 17705 [Source:MGI Symbol;Acc:MGI:4937339]	0.634387045	1.89062429	0.264330021													0	0	0	1.89062429	0.514130354	3.677324781	0.000235693	0.00176554
Gm12762	ENSMUSG00000086526	predicted gene 12762 [Source:MGI Symbol;Acc:MGI:3649976]	0.604595404	1.890273364	0.264306328													0	1.78E-15	0	1.890273364	0.514107311	3.676807007	0.000236172	0.00176685
Gm15957	ENSMUSG00000082784	predicted gene 15957 [Source:MGI Symbol;Acc:MGI:3802074]	1.076789091	1.889776845	0.264272812													0	1.78E-15	0	1.889776845	0.514074714	3.676074298	0.000236851	0.001771289
Ddt	ENSMUSG00000001666	D-dopachrome tautomerase [Source:MGI Symbol;Acc:MGI:1298381]	0.275446742	1.192101308	0.225877259	0.700288333	2.995990139	0.342973425	0.786085569	1.964496707	0.334130181	0.070024103	0.255934718	0.372303366	0.959979167	3.604174689	0.982619421	4	15.27181221	1.066337718	1.889602812	0.543877432	3.474317374	0.000512155	0.00324094
Gm12968	ENSMUSG00000085701	predicted gene 12968 [Source:MGI Symbol;Acc:MGI:3649345]	0.945863182	1.888407346	0.264180415													0	1.78E-15	0	1.888407346	0.51398484	3.674052619	0.000238734	0.001780866
Gm13425	ENSMUSG00000085224	predicted gene 13425 [Source:MGI Symbol;Acc:MGI:3649915]	0.850101061	1.888328507	0.264175098													0	0	0	1.888328507	0.513979667	3.673936204	0.000238842	0.00178103
Gm12385	ENSMUSG00000082302	predicted gene 12385 [Source:MGI Symbol;Acc:MGI:3651224]	1.349560379	1.886482879	0.264050689													0	0	0	1.886482879	0.513858628	3.671209895	0.000241405	0.001795584
Scgb1b3	ENSMUSG00000095257	secretoglobin, family 1B, member 3 [Source:MGI Symbol;Acc:MGI:3644233]	0.542321288	1.886423576	0.264046694													0	1.78E-15	0	1.886423576	0.51385474	3.671122262	0.000241488	0.001795584
Serpine1	ENSMUSG00000037411	serine (or cysteine) peptidase inhibitor, clade E, member 1 [Source:MGI Symbol;Acc:MGI:97608]	0.397376837	1.880466129	0.263645961	0.134346111	0.603546873	0.163563257	0.850578063	2.747508671	0.442646551	0.595552564	2.208911011	0.522734156	0.628987917	2.569569343	0.692283577	4	11.05924823	0.644901623	1.883435982	0.45354667	4.152683964	3.29E-05	0.000369447
Gm9435	ENSMUSG00000081763	predicted gene 9435 [Source:MGI Symbol;Acc:MGI:3645162]	0.383098586	1.882944679	0.263812529													0	1.78E-15	0	1.882944679	0.513626838	3.665977982	0.000246395	0.001826165
Gm15843	ENSMUSG00000085812	predicted gene 15843 [Source:MGI Symbol;Acc:MGI:3801845]	0.700236364	1.882145164	0.263758774													0	1.78E-15	0	1.882145164	0.513574507	3.664794763	0.000247537	0.00183234
Mpg	ENSMUSG00000020287	N-methylpurine-DNA glycosylase [Source:MGI Symbol;Acc:MGI:97073]	0.520243333	1.863637387	0.262520808	0.404858333	1.531603597	0.204845355	0.510855116	2.794028885	0.450228714	-0.006129963	0.263480677	0.420382835	1.087559167	3.681996723	1.01633938	4	11.28805558	0.708039446	1.880694844	0.473767078	3.96966132	7.20E-05	0.00068498
Gm12043	ENSMUSG00000087253	predicted gene 12043 [Source:MGI Symbol;Acc:MGI:3651843]	0.567697121	1.880365863	0.263639227													0	0	0	1.880365863	0.513458107	3.66216024	0.000250097	0.001848966
Il3ra	ENSMUSG00000068758	interleukin 3 receptor, alpha chain [Source:MGI Symbol;Acc:MGI:96553]	0.697584545	2.523315476	0.314198963	0.289186111	1.272635819	0.189716029	1.107283437	2.049087936	0.344115889	0.181563333	1.049757965	0.404693654	0.623212917	3.207246823	0.859726558	4	6.43465396	0.26354407	1.878861177	0.354229282	5.304082053	1.13E-07	3.31E-06
4930469B13Rik	ENSMUSG00000068776	RIKEN cDNA 4930469B13 gene [Source:MGI Symbol;Acc:MGI:1925259]	0.570462273	1.878792483	0.26353361													0	1.78E-15	0	1.878792483	0.513355247	3.659829121	0.000252383	0.001863204
RP24-210J6.2			0.389212879	1.878503682	0.263514233													0	1.78E-15	0	1.878503682	0.513336374	3.659401082	0.000252805	0.001865365
Gm12814	ENSMUSG00000083753	predicted gene 12814 [Source:MGI Symbol;Acc:MGI:3651208]	0.432790303	1.877873477	0.26347196													0	0	0	1.877873477	0.513295197	3.658466874	0.000253729	0.001869806
Daw1	ENSMUSG00000053161	dynein assembly factor with WDR repeat domains 1 [Source:MGI Symbol;Acc:MGI:1923089]	1.683144242	1.936448745	0.267461691	0.56110553	1.762490098	0.220690392	1.180333769	3.430973895	0.566845904	0.153558205	0.646223028	0.383306542				3	7.87413958	0.573809094	1.877678979	0.478429084	3.924675656	8.68E-05	0.000798719
Gm8880	ENSMUSG00000081167	predicted gene 8880 [Source:MGI Symbol;Acc:MGI:3648900]	0.699596515	1.876507377	0.263380373													0	0	0	1.876507377	0.513205975	3.656441015	0.000255741	0.001882555
RP24-547D11.3			0.507307929	1.876206963	0.263360241													0	0	0	1.876206963	0.513186361	3.655995374	0.000256186	0.00188421
Gm16298	ENSMUSG00000089807	predicted gene 16298 [Source:MGI Symbol;Acc:MGI:3826538]	0.858853333	1.875718901	0.263327542													0	0	0	1.875718901	0.513154501	3.655271264	0.00025691	0.00188586
Igsf10	ENSMUSG00000036334	immunoglobulin superfamily, member 10 [Source:MGI Symbol;Acc:MGI:1923481]	0.404607749	2.384694002	0.302049758	0.673724167	2.090816676	0.247047539	0.107818286	1.18916542	0.262214507							2	2.138500319	0.113460162	1.874963003	0.357087638	5.250708239	1.52E-07	4.26E-06
Srsf4	ENSMUSG00000028911	serine/arginine-rich splicing factor 4 [Source:MGI Symbol;Acc:MGI:1890577]	0.223633409	1.34460038	0.232785199	0.664569792	2.891148042	0.330114677	0.431697635	1.881091894	0.324696634	0.324015897	2.074462879	0.504737543	0.18191375	1.24422836	0.462529832	4	4.515544846	0.111696545	1.874937123	0.303987317	6.167813646	6.92E-10	3.96E-08
Wdr70	ENSMUSG00000039828	WD repeat domain 70 [Source:MGI Symbol;Acc:MGI:1921020]	0.619728939	2.0797503	0.277738969	0.521389375	2.030986229	0.241909845	0.707005103	2.134102426	0.354575647	0.229148974	1.022536209	0.402930795				3	0.907711292	0	1.874777307	0.276963016	6.769052901	1.30E-11	1.18E-09
Dbndd1	ENSMUSG00000031970	dysbindin (dystrobrevin binding protein 1) domain containing 1 [Source:MGI Symbol;Acc:MGI:1919435]	0.574333636	2.330771573	0.297509233	0.39453	2.575656883	0.294182831	0.737338317	1.813659476	0.31736881	-0.087854359	-0.268613155	0.372511192	0.806732917	3.157404454	0.845307044	4	16.3999844	1.173094897	1.873342045	0.561222738	3.337965338	0.000843943	0.004820235
Gm25289	ENSMUSG00000084748	predicted gene, 25289 [Source:MGI Symbol;Acc:MGI:5455066]				0.178645	1.872427639	0.229015682										0	1.78E-15	0	1.872427639	0.47855583	3.912662895	9.13E-05	0.000831765
Gpr98	ENSMUSG00000069170	G protein-coupled receptor 98 [Source:MGI Symbol;Acc:MGI:1274784]	0.644913182	1.605688001	0.246540266	0.99557875	2.622235738	0.299226828	0.364671627	2.441963493	0.396010722	0.095543462	0.332215804	0.381767183	0.255273958	2.668909139	1.042544403	4	9.388283362	0.556959382	1.87216243	0.440552423	4.249579237	2.14E-05	0.0002592
Gm12329	ENSMUSG00000081698	predicted gene 12329 [Source:MGI Symbol;Acc:MGI:3651527]	0.620654773	1.871954493	0.263075617													0	0	0	1.871954493	0.512908976	3.649681681	0.000262565	0.001918523
Itih5l-ps	ENSMUSG00000087149	inter-alpha (globulin) inhibitor H5-like, pseudogene [Source:MGI Symbol;Acc:MGI:2685232]	0.559309697	1.87142304	0.263040092													0	0	0	1.87142304	0.512874343	3.648891906	0.000263374	0.001923076
Zmym3	ENSMUSG00000031310	zinc finger, MYM-type 3 [Source:MGI Symbol;Acc:MGI:1927231]	0.146629091	0.364274685	0.202869946	0.690746667	2.407153993	0.276690788	0.446448306	1.601371295	0.296046143	0.841673229	3.194470601	0.711617065	0.734864833	2.369858006	0.724385274	4	13.99098528	0.923089198	1.870987181	0.515670051	3.628264194	0.000285333	0.002050849
Vmn1r55	ENSMUSG00000074402	vomeronasal 1 receptor 55 [Source:MGI Symbol;Acc:MGI:3033474]	1.119982273	1.870867859	0.263002991													0	1.78E-15	0	1.870867859	0.512838172	3.648066701	0.000264221	0.0019279
Gm14747	ENSMUSG00000085610	predicted gene 14747 [Source:MGI Symbol;Acc:MGI:3643665]	0.901250606	1.869653876	0.262921903													0	0	0	1.869653876	0.512759108	3.646261658	0.000266083	0.001935345
Gm13553	ENSMUSG00000085545	predicted gene 13553 [Source:MGI Symbol;Acc:MGI:3650620]	0.560765076	1.86908093	0.262883651													0	0	0	1.86908093	0.512721807	3.645409469	0.000266966	0.001940403
Gm10267	ENSMUSG00000069385	predicted gene 10267 [Source:MGI Symbol;Acc:MGI:3642556]				0.713919167	1.867573659	0.228637476										0	0	0	1.867573659	0.478160513	3.905746309	9.39E-05	0.000848079
Gm12302	ENSMUSG00000070402	predicted gene 12302 [Source:MGI Symbol;Acc:MGI:3650209]	0.576110606	1.86728086	0.262763549													0	0	0	1.86728086	0.512604672	3.642730867	0.000269761	0.001958654
Gm8864	ENSMUSG00000081892	predicted gene 8864 [Source:MGI Symbol;Acc:MGI:3644830]	0.563098182	1.867003296	0.26274504													0	0	0	1.867003296	0.512586617	3.642317675	0.000270194	0.00196111
Wdfy1	ENSMUSG00000073643	WD repeat and FYVE domain containing 1 [Source:MGI Symbol;Acc:MGI:1916618]	0.310409545	0.688526971	0.208965899	0.604173333	2.702437294	0.308123642	0.644087445	1.182224434	0.261730396	1.557907416	4.180847782	0.992548169	0.180471186	1.063077473	1.498384156	4	15.23047527	1.164281877	1.866967604	0.582437311	3.205439569	0.001348564	0.006976458
Gm12708	ENSMUSG00000084918	predicted gene 12708 [Source:MGI Symbol;Acc:MGI:3652178]	0.621825076	1.866879794	0.262736806													0	0	0	1.866879794	0.512578585	3.64213381	0.000270387	0.001961498
Rpl7a-ps13	ENSMUSG00000082621	ribosomal protein L7A, pseudogene 13 [Source:MGI Symbol;Acc:MGI:3705484]	0.446025758	1.866270666	0.262696199													0	0	0	1.866270666	0.512538973	3.64122684	0.000271342	0.001967372
Gm11259	ENSMUSG00000084026	predicted gene 11259 [Source:MGI Symbol;Acc:MGI:3649975]	1.225772727	1.865045495	0.262614565													0	0	0	1.865045495	0.51245933	3.639401968	0.000273272	0.001979978
Mir148a	ENSMUSG00000065505	microRNA 148a [Source:MGI Symbol;Acc:MGI:2676833]				0.1997475	1.864873188	0.228427489										0	1.78E-15	0	1.864873188	0.477940885	3.901890897	9.54E-05	0.000859455
Canx	ENSMUSG00000020368	calnexin [Source:MGI Symbol;Acc:MGI:88261]	1.29294855	3.631690914	0.436021426	0.2857525	2.099541754	0.24780923	0.887501149	2.239631518	0.368150829	1.263722127	1.067906092	0.418493979	-0.622302891	-0.883506916	1.483188046	4	13.66524144	1.080412293	1.863836945	0.562553101	3.31317513	0.000922432	0.005167317
Slc22a21	ENSMUSG00000063652	solute carrier family 22 (organic cation transporter), member 21 [Source:MGI Symbol;Acc:MGI:1929481]	0.791921212	1.281577268	0.229829665	0.923890833	3.085772375	0.354349138	0.246076478	0.885400235	0.243679777	0.336557564	1.824520372	0.47718666	0.856823958	2.817586815	0.907131074	4	9.921711622	0.570189325	1.863782185	0.4388685	4.246789612	2.17E-05	0.000261657
Dynlt1b	ENSMUSG00000096255	dynein light chain Tctex-type 1B [Source:MGI Symbol;Acc:MGI:98643]							1.480303303	1.663357142	0.301998113	0.881997564	2.926786171	0.650065328	0.30464625	1.196097529	0.600406595	2	1.844672241	0.151053823	1.862945202	0.457090702	4.075657621	4.59E-05	0.00047713
Eef1d	ENSMUSG00000055762	eukaryotic translation elongation factor 1 delta (guanine nucleotide exchange protein) [Source:MGI Symbol;Acc:MGI:1913906]	1.71011697	4.080130284	0.497776501	1.190816667	2.272778818	0.263589397	0.396369224	1.364749553	0.275403535	0.573426939	1.279050708	0.435558522	0.168844609	0.39889259	0.438302177	4	16.83645012	1.187476036	1.862081605	0.559249934	3.329605411	0.000869691	0.004940114
Gadd45a	ENSMUSG00000036390	growth arrest and DNA-damage-inducible 45 alpha [Source:MGI Symbol;Acc:MGI:107799]	0.100810303	0.34357856	0.202608342	0.815804167	2.77888367	0.316853374	0.849633254	2.259699257	0.370806458	0.947336667	2.188881848	0.519981527	0.533760417	1.974673017	0.569403891	4	13.90062935	0.91536778	1.861672016	0.509401514	3.654625998	0.000257557	0.001889939
BC039966	ENSMUSG00000086272	cDNA sequence BC039966 [Source:MGI Symbol;Acc:MGI:3039570]	0.793355505	2.32866289	0.297333782				0.339481455	1.413844186	0.279415713							1	0.761896191	0.130071883	1.861460302	0.457304502	4.070505085	4.69E-05	0.000486097
Gm22510	ENSMUSG00000096048	predicted gene, 22510 [Source:MGI Symbol;Acc:MGI:5452287]				0.669295833	1.860036853	0.228052179										0	0	0	1.860036853	0.477548091	3.894972863	9.82E-05	0.000879383
Gm26336	ENSMUSG00000096324	predicted gene, 26336 [Source:MGI Symbol;Acc:MGI:5456113]				0.669295833	1.860036853	0.228052179										0	0	0	1.860036853	0.477548091	3.894972863	9.82E-05	0.000879383
Gm26390	ENSMUSG00000094917	predicted gene, 26390 [Source:MGI Symbol;Acc:MGI:5456167]				0.669295833	1.860036853	0.228052179										0	0	0	1.860036853	0.477548091	3.894972863	9.82E-05	0.000879383
Mirlet7g	ENSMUSG00000065440	microRNA let7g [Source:MGI Symbol;Acc:MGI:2676800]				0.3417475	1.859696158	0.228025777										0	1.78E-15	0	1.859696158	0.477520446	3.894484879	9.84E-05	0.000880774
Nr0b1	ENSMUSG00000025056	nuclear receptor subfamily 0, group B, member 1 [Source:MGI Symbol;Acc:MGI:1352460]	0.916240379	2.689151624	0.329634954	0.0993125	0.393047403	0.159192786	0.053032806	0.862273863	0.242491031	0.411816154	2.445523969	0.557149769	0.542705833	3.764835096	1.036433426	4	19.74688877	1.341397456	1.859357421	0.59302924	3.135355388	0.00171646	0.008430739
Gm13930	ENSMUSG00000084134	predicted gene 13930 [Source:MGI Symbol;Acc:MGI:3649395]	0.894662273	1.858446151	0.262175769													0	0	0	1.858446151	0.512031023	3.629557716	0.000283907	0.002045574
Gm4023	ENSMUSG00000093420	predicted gene 4023 [Source:MGI Symbol;Acc:MGI:3782197]	1.181742273	1.857890645	0.262138904													0	0	0	1.857890645	0.511995023	3.62872794	0.000284821	0.002050731
Gm22296	ENSMUSG00000065244	predicted gene, 22296 [Source:MGI Symbol;Acc:MGI:5452073]				0.373188333	1.857393688	0.227847475										0	1.78E-15	0	1.857393688	0.477333714	3.891184787	9.98E-05	0.000889762
Gm3054	ENSMUSG00000079174	predicted gene 3054 [Source:MGI Symbol;Acc:MGI:3781232]	1.041671667	1.857124942	0.262088107													0	1.78E-15	0	1.857124942	0.511945414	3.6275839	0.000286086	0.002054121
Gm7927	ENSMUSG00000081706	predicted gene 7927 [Source:MGI Symbol;Acc:MGI:3646072]	1.350103182	1.856097801	0.26202													0	0	0	1.856097801	0.511878892	3.62604872	0.000287791	0.00206493
Pja1	ENSMUSG00000034403	praja1, RING-H2 motif containing [Source:MGI Symbol;Acc:MGI:1101765]	0.508205	1.320258051	0.231626826	0.62198	2.139548902	0.251342437	1.273519641	2.982189809	0.482195144	0.742703939	1.630290544	0.456790501	0.339774394	-1.266356725	4.423256837	4	5.889752622	0.267201933	1.855733692	0.381745964	4.861174356	1.17E-06	2.39E-05
Gm12350	ENSMUSG00000095588	predicted gene 12350 [Source:MGI Symbol;Acc:MGI:3649478]				2.156978333	2.822578207	0.3219524				0.198026667	0.968114532	0.39954534	0.26632375	1.672835799	0.519360532	2	4.508465287	0.591304098	1.855130376	0.576910111	3.215631586	0.001301578	0.006787689
AC164565.1			0.458973939	1.854315099	0.261901883													0	0	0	1.854315099	0.511763503	3.623382849	0.000290775	0.002078542
Lonp2	ENSMUSG00000047866	lon peptidase 2, peroxisomal [Source:MGI Symbol;Acc:MGI:1914137]	0.282609899	1.243667459	0.228120173	0.349215667	2.19284929	0.256153239	0.474864406	2.846826489	0.458988233	0.074029145	0.357195215	0.399505841	0.73505325	3.146814267	0.910052462	4	11.16248429	0.698584543	1.852797271	0.470220372	3.940274349	8.14E-05	0.000756591
Gm14460	ENSMUSG00000082701	predicted gene 14460 [Source:MGI Symbol;Acc:MGI:3651590]	0.521282121	1.852506142	0.261782142													0	0	0	1.852506142	0.511646501	3.620675873	0.000293834	0.002093404
Gm16288	ENSMUSG00000085099	predicted gene 16288 [Source:MGI Symbol;Acc:MGI:3826608]	0.876056136	1.852441779	0.261777884													0	0	0	1.852441779	0.51164234	3.620579524	0.000293944	0.002093404
Gm25257	ENSMUSG00000094976	predicted gene, 25257 [Source:MGI Symbol;Acc:MGI:5455034]				0.516063333	1.852213961	0.227447168										0	0	0	1.852213961	0.476914214	3.883746608	0.000102859	0.000911937
Gm11875	ENSMUSG00000083654	predicted gene 11875 [Source:MGI Symbol;Acc:MGI:3649519]	0.931494545	1.850605637	0.261656467													0	0	0	1.850605637	0.511523672	3.617829901	0.000297084	0.002111112
Zc3hav1l	ENSMUSG00000047749	zinc finger CCCH-type, antiviral 1-like [Source:MGI Symbol;Acc:MGI:2443387]	0.305771948	1.200119664	0.226219789	0.618396458	3.034353706	0.347793123	0.208219302	1.651402796	0.300832648	0.271027949	1.644467171	0.454764919				3	5.605912444	0.329201661	1.85032151	0.403556292	4.585039427	4.54E-06	7.38E-05
Ggnbp2	ENSMUSG00000020530	gametogenetin binding protein 2 [Source:MGI Symbol;Acc:MGI:2387356]	0.909281843	2.141808677	0.282417239	0.955482778	2.303450711	0.266513597	0.363912274	0.792621048	0.239100793	0.135538301	0.526511944	0.390452214	1.211209702	7.235219476	3.856331391	4	16.56976761	1.191767337	1.850077263	0.587922662	3.146803796	0.001650657	0.008178713
Hmgb1-ps5	ENSMUSG00000083822	high mobility group box 1, pseudogene 5 [Source:MGI Symbol;Acc:MGI:3776505]	1.361165909	1.849684507	0.261595602													0	0	0	1.849684507	0.511464175	3.616449788	0.000298671	0.002120205
D330045A20Rik	ENSMUSG00000042498	RIKEN cDNA D330045A20 gene [Source:MGI Symbol;Acc:MGI:2147848]	0.761628106	1.929822589	0.267004217	1.037402917	1.482473334	0.201760306	0.965567226	2.450057691	0.397175339							2	0.349844549	0	1.848945479	0.298548498	6.193116005	5.90E-10	3.43E-08
Onecut1	ENSMUSG00000043013	one cut domain, family member 1 [Source:MGI Symbol;Acc:MGI:1196423]	0.934469697	3.226647857	0.386415667	0.185099167	0.644179677	0.164619478	0.115280869	2.124313441	0.353349601	0.267769615	1.642779412	0.477362982	0.281205833	1.85053787	0.594640846	4	12.97289995	0.812345437	1.847423065	0.487849102	3.786873972	0.000152554	0.001251705
[truncated: 30,200 more rows]
