# Supplementary material for: Meta-analysis of transcriptomic datasets identifies genes enriched in the mammalian circadian pacemaker
Source: Nucleic Acids Res. 2017 Aug 18;45(17):9860–73. doi: 10.1093/nar/gkx714 (PMC5737434; doi:10.1093/nar/gkx714)
Supplement: Supplementary Data [file gkx714_supp.zip › nar-00706-n-2017-File010.csv]

426up_BP
Overrepresentation
Selected statistical test : Hypergeometric test
Selected correction : Benjamini & Hochberg False Discovery Rate (FDR) correction
Selected significance level : 0.05
Testing option : Use whole annotation as reference set
The selected cluster :
PGAP1	ARAF	4930557C09RIK	CD63-PS	GM17195	GM25814	GRPR	FAM159A	PTPDC1	RXFP3	MIR434	GCSH	ZDBF2	AS3MT	WDR93	AP1S2	PROK2	TSPYL2	VMN2R-PS110	RNF138RT1	DNAAF3	CT025557.1	GM23647	FNDC3A	WDR78	SYTL4	MIR678	GABRG1	ZC2HC1C	GPR165	GM24610	AMY1	GM12517	GPLD1	FREM3	AKAP17B	TEX26	SNORA5C	MIR325	A230065H16RIK	ZSCAN18	JAG2	DQ267101	GRTP1	WDR52	GM24517	MIR224	DCHS1	SFXN1	1700003G13RIK
RP23-145L9.8	PDCD11	ZNHIT6	TSPAN6	ST8SIA4	RIMKLB	SNX8	N4BP2	VAT1	AC209577.1	RAB27A	KLHDC8B	GM20718	GM10916	DNAIC2	CALY	GKAP1	NMS	GM6633	ID4	GNRH1	MAGED2	N-R5S1	SIM1	MRAP2	GM26375	GM514	FKBP11	ZCCHC12	GM5380	GM13078	A730017C20RIK	GM20721	GRIK1	GM16585	PTPRF	4930564G21RIK	GM24089	CCKAR	AL928963.1	FEZF1	GM10923	CCT3	SLC32A1	PRMT2	GM17208	CCDC113	AW551984	AVPR1A	RP24-361E14.1
No annotations were retrieved for the following entities:
GM16303	GM17511	GM6030	GM13551	GM15970	GM16549	4930557C09RIK	CD63-PS	GM17195	GM25814	MIR701	GM15692	GM17111	GM25411	GM7638	GM6548	N-R5S127	TEKT1	4930557F10RIK	VMN2R-PS110	GM6142	GM5292	GM12199	GM9097	GM13565	GM9095	2700094K13RIK	CT025557.1	GM23647	MIR678	GM12074	GM5607	GM6659	GM24610	GM8835	GM12912	LY6H	GM12517	N-R5S33	GM6491	GM20426	GM13215	GM12003	GM14263	N-R5S151	MIR325	GM11719	RP23-145L9.8	4930445N08RIK	GM8420
GO-ID	p-value	corr p-value	x	n	X	N	Description	Genes in test set
30030	2.17E-08	6.82E-05	34	919	299	23726	cell projection organization	CCDC67|ARL6|RSPH9|AK7|PTPDC1|PTPRF|CCKAR|DCDC2A|TEKT2|SLIT1|NDN|TEKT4|PLXNC1|SLIT2|FEZF1|PLXNA3|SEMA4A|RSPH4A|DNAAF3|CCDC113|NGB|LHFPL5|TTC21A|PGD|VAX1|CD24A|AHI1|IMPACT|DNAIC2|RSPH1|HAP1|DZIP1|LPIN1|PAM
48858	3.49E-07	5.06E-04	25	618	299	23726	cell projection morphogenesis	ARL6|RSPH9|AK7|PTPDC1|CCKAR|DCDC2A|TEKT2|SLIT1|NDN|PLXNC1|SLIT2|FEZF1|PLXNA3|SEMA4A|RSPH4A|DNAAF3|CCDC113|TTC21A|VAX1|AHI1|IMPACT|DNAIC2|RSPH1|DZIP1|PAM
3341	6.14E-07	5.06E-04	7	40	299	23726	cilium movement	RSPH4A|DNAIC2|9330101J02RIK|TEKT4|RSPH9|AK7|DNALI1
32990	6.45E-07	5.06E-04	25	639	299	23726	cell part morphogenesis	ARL6|RSPH9|AK7|PTPDC1|CCKAR|DCDC2A|TEKT2|SLIT1|NDN|PLXNC1|SLIT2|FEZF1|PLXNA3|SEMA4A|RSPH4A|DNAAF3|CCDC113|TTC21A|VAX1|AHI1|IMPACT|DNAIC2|RSPH1|DZIP1|PAM
35082	1.65E-06	1.04E-03	7	46	299	23726	axoneme assembly	RSPH4A|DNAIC2|RSPH1|DNAAF3|TEKT2|RSPH9|AK7
60271	2.60E-06	1.36E-03	13	208	299	23726	cilium morphogenesis	RSPH4A|DNAAF3|ARL6|CCDC113|TTC21A|RSPH9|AK7|PTPDC1|AHI1|DNAIC2|RSPH1|TEKT2|DZIP1
7417	4.02E-06	1.80E-03	25	708	299	23726	central nervous system development	DLX1|DLX2|PGAP1|ARL6|LRP2|PCDH19|AK7|SOX2|SOX1|CCKAR|SIX3|SLIT1|NDN|SLIT2|FEZF1|PLXNA3|NKX6-2|HSPA5|PGD|VAX1|DLG5|ID4|HAP1|PAM|PAFAH1B3
7420	4.67E-06	1.83E-03	21	533	299	23726	brain development	DLX1|DLX2|PGAP1|HSPA5|ARL6|LRP2|PCDH19|VAX1|AK7|SOX2|SOX1|CCKAR|DLG5|SIX3|ID4|SLIT1|HAP1|SLIT2|PAFAH1B3|FEZF1|PLXNA3
50768	9.38E-06	3.27E-03	14	270	299	23726	negative regulation of neurogenesis	DLX1|SEMA4A|DLX2|NKX6-2|VAX1|ADCY6|SOX2|CD24A|SIX3|ID4|SLIT1|GNRH1|SLIT2|PLXNA3
44782	1.17E-05	3.67E-03	12	204	299	23726	cilium organization	AHI1|RSPH4A|DNAIC2|RSPH1|DNAAF3|ARL6|CCDC113|TEKT2|TTC21A|RSPH9|DZIP1|AK7
60322	1.51E-05	4.03E-03	21	576	299	23726	head development	DLX1|DLX2|PGAP1|HSPA5|ARL6|LRP2|PCDH19|VAX1|AK7|SOX2|SOX1|CCKAR|DLG5|SIX3|ID4|SLIT1|HAP1|SLIT2|PAFAH1B3|FEZF1|PLXNA3
42384	1.54E-05	4.03E-03	11	176	299	23726	cilium assembly	AHI1|RSPH4A|DNAIC2|RSPH1|DNAAF3|ARL6|CCDC113|TEKT2|RSPH9|DZIP1|AK7
60294	1.94E-05	4.70E-03	3	5	299	23726	cilium movement involved in cell motility	9330101J02RIK|TEKT4|RSPH9
51961	2.25E-05	4.74E-03	14	292	299	23726	negative regulation of nervous system development	DLX1|SEMA4A|DLX2|NKX6-2|VAX1|ADCY6|SOX2|CD24A|SIX3|ID4|SLIT1|GNRH1|SLIT2|PLXNA3
48869	2.26E-05	4.74E-03	71	3495	299	23726	cellular developmental process	FHL1|GTDC2|ARXES1|PTPDC1|PTPRF|SOX2|SOX1|CCKAR|PEG10|SIX3|AP1S2|TEKT2|PROK2|PLXNC1|LGALS8|FEZF1|NKX6-2|DNAAF3|PRMT2|CCDC113|AW551984|NGB|TTC21A|FNDC3A|WDR78|PGD|ITFG2|IMPACT|BDH2|HAP1|CHODL|DLX1|DLX2|CCDC67|ARL6|NXN|RSPH9|PLD6|AK7|ADCY6|CALCR|DCDC2A|GPC3|SLIT1|NDN|SMYD3|SLIT2|PLXNA3|JAG2|SEMA4A|RSPH4A|RARRES2|LHFPL5|RAB27A|VAX1|DLK1|CD24A|AHI1|DNAIC2|RSPH1|MIR541|SMOC1|DLG5|ID4|GNRH1|DCHS1|SFXN1|…
1578	2.86E-05	5.62E-03	7	70	299	23726	microtubule bundle formation	RSPH4A|DNAIC2|RSPH1|DNAAF3|TEKT2|RSPH9|AK7
902	3.14E-05	5.80E-03	26	850	299	23726	cell morphogenesis	ARL6|RSPH9|AK7|PTPDC1|CCKAR|DCDC2A|TEKT2|SLIT1|NDN|PLXNC1|SLIT2|FEZF1|PLXNA3|SEMA4A|RSPH4A|DNAAF3|CCDC113|LHFPL5|TTC21A|VAX1|AHI1|IMPACT|DNAIC2|RSPH1|DZIP1|PAM
30182	8.50E-05	1.45E-02	26	903	299	23726	neuron differentiation	DLX1|DLX2|PTPRF|SOX2|SOX1|CCKAR|DCDC2A|SLIT1|NDN|PLXNC1|SLIT2|FEZF1|PLXNA3|JAG2|SEMA4A|NKX6-2|NGB|LHFPL5|PGD|VAX1|CD24A|AHI1|IMPACT|ID4|HAP1|PAM
10721	8.74E-05	1.45E-02	14	331	299	23726	negative regulation of cell development	DLX1|SEMA4A|DLX2|NKX6-2|VAX1|ADCY6|SOX2|CD24A|SIX3|ID4|SLIT1|GNRH1|SLIT2|PLXNA3
8045	9.63E-05	1.51E-02	5	37	299	23726	motor neuron axon guidance	SLIT1|PLXNC1|SLIT2|PAM|PLXNA3
30900	1.12E-04	1.68E-02	14	339	299	23726	forebrain development	DLX1|DLX2|PGAP1|LRP2|SOX2|SOX1|CCKAR|SIX3|ID4|SLIT1|HAP1|SLIT2|FEZF1|PLXNA3
32989	1.36E-04	1.92E-02	26	930	299	23726	cellular component morphogenesis	ARL6|RSPH9|AK7|PTPDC1|CCKAR|DCDC2A|TEKT2|SLIT1|NDN|PLXNC1|SLIT2|FEZF1|PLXNA3|SEMA4A|RSPH4A|DNAAF3|CCDC113|LHFPL5|TTC21A|VAX1|AHI1|IMPACT|DNAIC2|RSPH1|DZIP1|PAM
1902667	1.41E-04	1.92E-02	5	40	299	23726	regulation of axon guidance	SEMA4A|SLIT1|PLXNC1|SLIT2|PLXNA3
21893	1.58E-04	2.07E-02	2	2	299	23726	cerebral cortex GABAergic interneuron fate commitment	DLX1|DLX2
21879	1.69E-04	2.12E-02	6	65	299	23726	forebrain neuron differentiation	SOX2|DLX1|DLX2|SOX1|SLIT2|PLXNA3
6928	1.90E-04	2.29E-02	29	1114	299	23726	movement of cell or subcellular component	9330101J02RIK|GTDC2|RSPH9|AK7|DNALI1|PTPRF|SOX1|CCKAR|DCDC2A|SIX3|TEKT2|SLIT1|NDN|TEKT4|PLXNC1|SLIT2|FEZF1|PLXNA3|SEMA4A|RSPH4A|TTC21A|VAX1|CD24A|DNAIC2|DCHS1|HAP1|PAM|SCG2|GPLD1
1539	2.23E-04	2.41E-02	3	10	299	23726	cilium or flagellum-dependent cell motility	9330101J02RIK|TEKT4|RSPH9
60285	2.23E-04	2.41E-02	3	10	299	23726	cilium-dependent cell motility	9330101J02RIK|TEKT4|RSPH9
21785	2.23E-04	2.41E-02	3	10	299	23726	branchiomotor neuron axon guidance	PLXNC1|PAM|PLXNA3
48856	2.35E-04	2.46E-02	82	4514	299	23726	anatomical structure development	PGAP1|GTDC2|GRIK1|PTPDC1|PTPRF|SOX2|SOX1|CCKAR|PEG10|RESP18|SIX3|AP1S2|TEKT2|PROK2|PLXNC1|LGALS8|FEZF1|MESDC2|GHSR|NKX6-2|DNAAF3|PRMT2|KRT1|CCDC113|AW551984|NGB|TTC21A|FNDC3A|WDR78|PGD|ITFG2|IMPACT|RCN1|BDH2|HAP1|PAFAH1B3|SCG2|GPLD1|CHODL|DLX1|DLX2|CCDC67|ARL6|NXN|RSPH9|LRP2|PLD6|PCDH19|AK7|ADCY6|CALCR|DCDC2A|GPC3|SLIT1|NDN|SMYD3|SLIT2|PLXNA3|JAG2|SEMA4A|RSPH4A|ZFHX3|HSPA5|RARRES2|LHFPL5|RAB27A|V…
1902668	3.45E-04	3.50E-02	4	27	299	23726	negative regulation of axon guidance	SEMA4A|SLIT1|SLIT2|PLXNA3
10927	3.92E-04	3.78E-02	11	253	299	23726	cellular component assembly involved in morphogenesis	AHI1|RSPH4A|DNAIC2|RSPH1|DNAAF3|ARL6|CCDC113|TEKT2|RSPH9|DZIP1|AK7
21872	3.98E-04	3.78E-02	6	76	299	23726	forebrain generation of neurons	SOX2|DLX1|DLX2|SOX1|SLIT2|PLXNA3
32502	4.54E-04	3.83E-02	89	5098	299	23726	developmental process	PGAP1|FHL1|GTDC2|GRIK1|ARXES1|PTPDC1|PTPRF|SOX2|SIX6|SOX1|CCKAR|CHEK2|PEG10|RESP18|SCN9A|SIX3|AP1S2|TEKT2|PROK2|PLXNC1|LGALS8|FEZF1|MESDC2|GHSR|NKX6-2|DNAAF3|PRMT2|KRT1|CCDC113|AW551984|NGB|TTC21A|FNDC3A|WDR78|PGD|ITFG2|IMPACT|RCN1|BDH2|HAP1|PAFAH1B3|SCG2|GPLD1|CHODL|DLX1|DLX2|CCDC67|ARL6|NXN|RSPH9|LRP2|PLD6|PCDH19|AK7|ADCY6|ARVCF|CALCR|DCDC2A|GPC3|SLIT1|NDN|SMYD3|SLIT2|PLXNA3|JAG2|SEMA4A|RSPH4A|…
48663	4.57E-04	3.83E-02	6	78	299	23726	neuron fate commitment	JAG2|SOX2|DLX1|DLX2|NKX6-2|SOX1
2125	4.71E-04	3.83E-02	2	3	299	23726	maternal aggressive behavior	AVPR1A|AVP
21882	4.71E-04	3.83E-02	2	3	299	23726	regulation of transcription from RNA polymerase II promoter involved in forebrain neuron fate commitment	DLX1|DLX2
6546	4.71E-04	3.83E-02	2	3	299	23726	glycine catabolic process	GCSH|AMT
7399	4.75E-04	3.83E-02	42	1956	299	23726	nervous system development	CHODL|DLX1|DLX2|PGAP1|ARL6|GTDC2|GRIK1|LRP2|PCDH19|AK7|ADCY6|PTPRF|SOX2|SOX1|CCKAR|DCDC2A|SIX3|SLIT1|NDN|PLXNC1|SLIT2|FEZF1|PLXNA3|JAG2|SEMA4A|NKX6-2|HSPA5|NGB|LHFPL5|PGD|VAX1|CD24A|AHI1|IMPACT|DLG5|ID4|GNRH1|DCHS1|HAP1|SIM1|PAM|PAFAH1B3
23057	4.94E-04	3.88E-02	28	1124	299	23726	negative regulation of signaling	DLX1|DLX2|NXN|RGS16|GRIK1|PTPDC1|PCDH17|PTPRF|SOX2|RPS6KA6|PEG10|TSPAN6|SIX3|GRB10|GPC3|SLIT1|SLIT2|RGS22|GPRASP1|GHSR|HSPA5|AVPR1A|DUSP26|SYTL4|DLK1|AVP|SCG2|NUCB2
30031	5.25E-04	3.97E-02	11	262	299	23726	cell projection assembly	AHI1|RSPH4A|DNAIC2|RSPH1|DNAAF3|ARL6|CCDC113|TEKT2|RSPH9|DZIP1|AK7
1990138	5.38E-04	3.97E-02	5	53	299	23726	neuron projection extension	IMPACT|SLIT1|NDN|SLIT2|PLXNA3
48588	5.60E-04	3.97E-02	6	81	299	23726	developmental cell growth	IMPACT|PRMT2|SLIT1|NDN|SLIT2|PLXNA3
44767	5.75E-04	3.97E-02	88	5063	299	23726	single-organism developmental process	PGAP1|FHL1|GTDC2|GRIK1|ARXES1|PTPDC1|PTPRF|SOX2|SIX6|SOX1|CCKAR|CHEK2|PEG10|RESP18|SCN9A|SIX3|AP1S2|TEKT2|PROK2|PLXNC1|LGALS8|FEZF1|GHSR|NKX6-2|DNAAF3|PRMT2|KRT1|CCDC113|AW551984|NGB|TTC21A|FNDC3A|WDR78|PGD|ITFG2|IMPACT|RCN1|BDH2|HAP1|PAFAH1B3|SCG2|GPLD1|CHODL|DLX1|DLX2|CCDC67|ARL6|NXN|RSPH9|LRP2|PLD6|PCDH19|AK7|ADCY6|ARVCF|CALCR|DCDC2A|GPC3|SLIT1|NDN|SMYD3|SLIT2|PLXNA3|JAG2|SEMA4A|RSPH4A|ZFHX3|H…
10648	5.82E-04	3.97E-02	28	1136	299	23726	negative regulation of cell communication	DLX1|DLX2|NXN|RGS16|GRIK1|PTPDC1|PCDH17|PTPRF|SOX2|RPS6KA6|PEG10|TSPAN6|SIX3|GRB10|GPC3|SLIT1|SLIT2|RGS22|GPRASP1|GHSR|HSPA5|AVPR1A|DUSP26|SYTL4|DLK1|AVP|SCG2|NUCB2
51960	5.84E-04	3.97E-02	23	857	299	23726	regulation of nervous system development	CHODL|DLX1|SEMA4A|GHSR|DLX2|NKX6-2|AMIGO2|VAX1|ADCY6|PTPRF|SOX2|CD24A|AHI1|IMPACT|SIX3|ID4|SLIT1|GNRH1|HAP1|PLXNC1|SLIT2|FEZF1|PLXNA3
45686	5.95E-04	3.97E-02	4	31	299	23726	negative regulation of glial cell differentiation	DLX1|DLX2|NKX6-2|ID4
6544	6.51E-04	4.17E-02	3	14	299	23726	glycine metabolic process	GCSH|AMT|PGD
48715	6.51E-04	4.17E-02	3	14	299	23726	negative regulation of oligodendrocyte differentiation	DLX1|DLX2|ID4
21953	6.63E-04	4.17E-02	9	188	299	23726	central nervous system neuron differentiation	SOX2|DLX1|DLX2|NKX6-2|SOX1|ID4|SLIT2|PAM|PLXNA3
50767	6.97E-04	4.30E-02	21	760	299	23726	regulation of neurogenesis	CHODL|DLX1|SEMA4A|DLX2|NKX6-2|VAX1|ADCY6|PTPRF|SOX2|CD24A|AHI1|IMPACT|SIX3|ID4|SLIT1|GNRH1|HAP1|PLXNC1|SLIT2|FEZF1|PLXNA3
31175	7.66E-04	4.57E-02	17	557	299	23726	neuron projection development	SEMA4A|NGB|PGD|VAX1|PTPRF|CD24A|IMPACT|CCKAR|DCDC2A|SLIT1|NDN|HAP1|PLXNC1|SLIT2|PAM|FEZF1|PLXNA3
7018	7.71E-04	4.57E-02	9	192	299	23726	microtubule-based movement	RSPH4A|DNAIC2|9330101J02RIK|TTC21A|TEKT4|RSPH9|HAP1|AK7|DNALI1
48666	8.59E-04	4.99E-02	20	719	299	23726	neuron development	SEMA4A|NGB|LHFPL5|PGD|VAX1|PTPRF|CD24A|AHI1|IMPACT|SOX1|CCKAR|DCDC2A|SLIT1|NDN|HAP1|PLXNC1|SLIT2|PAM|FEZF1|PLXNA3
426up_CC
Selected statistical test : Hypergeometric test
Selected correction : Benjamini & Hochberg False Discovery Rate (FDR) correction
Selected significance level : 0.05
Testing option : Use whole annotation as reference set
The selected cluster :
PGAP1	ARAF	4930557C09RIK	CD63-PS	GM17195	GM25814	GRPR	FAM159A	PTPDC1	RXFP3	MIR434	GCSH	ZDBF2	AS3MT	WDR93	AP1S2	PROK2	TSPYL2	VMN2R-PS110	RNF138RT1	DNAAF3	CT025557.1	GM23647	FNDC3A	WDR78	SYTL4	MIR678	GABRG1	ZC2HC1C	GPR165	GM24610	AMY1	GM12517	GPLD1	FREM3	AKAP17B	TEX26	SNORA5C	MIR325	A230065H16RIK	ZSCAN18	JAG2	DQ267101	GRTP1	WDR52	GM24517	MIR224	DCHS1	SFXN1	1700003G13RIK
RP23-145L9.8	PDCD11	ZNHIT6	TSPAN6	ST8SIA4	RIMKLB	SNX8	N4BP2	VAT1	AC209577.1	RAB27A	KLHDC8B	GM20718	GM10916	DNAIC2	CALY	GKAP1	NMS	GM6633	ID4	GNRH1	MAGED2	N-R5S1	SIM1	MRAP2	GM26375	GM514	FKBP11	ZCCHC12	GM5380	GM13078	A730017C20RIK	GM20721	GRIK1	GM16585	PTPRF	4930564G21RIK	GM24089	CCKAR	AL928963.1	FEZF1	GM10923	CCT3	SLC32A1	PRMT2	GM17208	CCDC113	AW551984	AVPR1A	RP24-361E14.1
No annotations were retrieved for the following entities:
GM16303	GM17511	GM6030	GM13551	GM15970	GM16549	4930557C09RIK	CD63-PS	GM17195	GM25814	MIR701	ARHGAP36	GM15692	GM17111	MIR434	GM25411	GM7638	GM6548	N-R5S127	4930557F10RIK	VMN2R-PS110	GM6142	GM5292	GM12199	GM9097	GM13565	GM9095	2700094K13RIK	CT025557.1	GM23647	MIR678	GM12074	GM5607	GM6659	GM24610	GM8835	GM12912	GM12517	N-R5S33	GM6491	GM20426	GM13215	GM12003	GM14263	N-R5S151	PCDH17	MIR325	GM11719	RP23-145L9.8	4930445N08RIK
GO-ID	p-value	corr p-value	x	n	X	N	Description	Genes in test set
5929	3.10E-05	1.08E-02	18	474	291	23374	cilium	RSPH4A|ARL6|9330101J02RIK|TTC21A|RAB27A|RSPH9|ADCY6|DNALI1|CD24A|AHI1|DNAIC2|RSPH1|CALCR|DCDC2A|TEKT2|TEKT4|DZIP1|PGR15L
97014	1.75E-04	2.03E-02	7	94	291	23374	ciliary plasm	RSPH4A|DNAIC2|RSPH1|DCDC2A|9330101J02RIK|RSPH9|DNALI1
5930	1.75E-04	2.03E-02	7	94	291	23374	axoneme	RSPH4A|DNAIC2|RSPH1|DCDC2A|9330101J02RIK|RSPH9|DNALI1
31528	4.98E-04	4.32E-02	3	13	291	23374	microvillus membrane	CD24A|MTTP|ADCY6
426up_MF
Selected statistical test : Hypergeometric test
Selected correction : Benjamini & Hochberg False Discovery Rate (FDR) correction
Selected significance level : 0.05
Testing option : Use whole annotation as reference set
The selected cluster :
PGAP1	ARAF	4930557C09RIK	CD63-PS	GM17195	GM25814	GRPR	FAM159A	PTPDC1	RXFP3	MIR434	GCSH	ZDBF2	AS3MT	WDR93	AP1S2	PROK2	TSPYL2	VMN2R-PS110	RNF138RT1	DNAAF3	CT025557.1	GM23647	FNDC3A	WDR78	SYTL4	MIR678	GABRG1	ZC2HC1C	GPR165	GM24610	AMY1	GM12517	GPLD1	FREM3	AKAP17B	TEX26	SNORA5C	MIR325	A230065H16RIK	ZSCAN18	JAG2	DQ267101	GRTP1	WDR52	GM24517	MIR224	DCHS1	SFXN1	1700003G13RIK
RP23-145L9.8	PDCD11	ZNHIT6	TSPAN6	ST8SIA4	RIMKLB	SNX8	N4BP2	VAT1	AC209577.1	RAB27A	KLHDC8B	GM20718	GM10916	DNAIC2	CALY	GKAP1	NMS	GM6633	ID4	GNRH1	MAGED2	N-R5S1	SIM1	MRAP2	GM26375	GM514	FKBP11	ZCCHC12	GM5380	GM13078	A730017C20RIK	GM20721	GRIK1	GM16585	PTPRF	4930564G21RIK	GM24089	CCKAR	AL928963.1	FEZF1	GM10923	CCT3	SLC32A1	PRMT2	GM17208	CCDC113	AW551984	AVPR1A	RP24-361E14.1
No annotations were retrieved for the following entities:
GM16303	GM17511	GM6030	GM13551	GM15970	CD83	GM16549	4930557C09RIK	CD63-PS	GM17195	GM25814	MIR701	GM15692	GM17111	MIR434	GM25411	GM7638	GM6548	N-R5S127	TEKT1	4930557F10RIK	TEKT2	TSPYL2	VMN2R-PS110	GM6142	GM5292	GM12199	GM9097	GM13565	GM9095	CT025557.1	GM23647	MIR678	GM12074	GM5607	GM6659	GM24610	GM8835	GM12912	LY6H	GM12517	N-R5S33	GM6491	GM20426	GM13215	GM12003	GM14263	N-R5S151	PCDH17	MIR325
GO-ID	p-value	corr p-value	x	n	X	N	Description	Genes in test set
611down_BP
Overrepresentation
Selected statistical test : Hypergeometric test
Selected correction : Benjamini & Hochberg False Discovery Rate (FDR) correction
Selected significance level : 0.05
Testing option : Use whole annotation as reference set
The selected cluster :
CYFIP2	TEX40	TMEM200B	MT-TT	GLDC	WIPF3	MT-TR	MT-TV	ZFYVE28	CRHBP	SYNGAP1	PPP4R2	AKT2	AKT3	HOMER3	PIP4K2C	WLS	ANKS1B	PKNOX2	PRKCG	MEF2A	MEF2C	RBFOX1	UNC13A	RBFOX3	PRKCB	PRKCE	STARD8	PRKCD	AC153801.1	PRKCA	HPCAL4	SYTL2	DKK3	MT-TA	MYL4	RBP4	ADCY9	HECW2	MT-TH	MT-TF	NGEF	MT-TK	ZBTB8A	AGAP2	NEDD4L	THY1	IQGAP2	NYAP2	GM4908
TRPC1	TNFRSF19	RTN4RL2	KCNAB2	VPS37B	ADRA2C	KCNAB3	NGF	SLCO1C1	ADORA2A	RTN4RL1	GM22190	3110047P20RIK	GM6058	ST6GALNAC5	SLC24A2	SMARCD1	LUZP2	SEMA3A	CXXC5	PPM1E	ABLIM1	TTR	MMU-MIR-30C-2	MGAT5B	E2F1	MAL2	LRRC8B	WASF1	CACNG3	KCNJ3	KCNJ4	LINGO1	KCNIP2	KCNIP3	FBXL16	BAIAP2	SORL1	OXR1	GM15681	NELL2	FRAS1	RAB15	MAB21L1	KLF9	MGAT4B	MGP	TLL1	A830018L16RIK	KCNK1
SCUBE1	LARGE	D630004N19RIK	WNT2	MFAP3L	RAP1GAP2	MIR3061	SYT2	SYT1	EPHX4	INHBA	ARHGAP25	SYT7	NR4A2	ARHGAP32	NR4A1	FAM163B	MAP6D1	TCF4	MANSC1	FGF12	ABCD2	MCTP1	SOWAHB	MAST3	ATP2A3	MT-TL1	ATP2A2	GTDC1	LAMC2	1110018G07RIK	MT-TL2	GRM3	GRM2	Sep-09	GRM4	MFSD4	RASGEF1B	RASGEF1C	NPTN	BLNK	PDE4A	A130050O07RIK	C530030P08RIK	KLF10	KLF13	GM20699	ABCC8	PPP2R5A	ETV1
No annotations were retrieved for the following entities:
GM17535	NECAB1	GM15992	RP23-359C15.10	NXPH3	GM19932	GM16227	RP23-155H5.3	GM25639	CABP1	GM16464	N-R5S154	GM4908	GM20705	RP23-175C13.4	GM5815	GM24169	N-R5S25	EFHD2	AC163292.1	GM5278	AC129605.1	GM22066	RP23-61D6.4	C530030P08RIK	GM4660	GM13937	GM15665	MPP3	GM6580	MIR3061	GM20699	GM7150	A430110C17RIK	AC153801.1	4930405O22RIK	GM15681	GM23243	GM22190	GM15809	GM6970	GM6058	GM15828
GO-ID	p-value	corr p-value	x	n	X	N	Description	Genes in test set
65007	1.23E-35	6.09E-32	418	11436	568	23717	biological regulation	CYFIP2|WIPF3|ZFYVE28|CRHBP|SYNGAP1|PPP4R2|AKT2|AKT3|HOMER3|PIP4K2C|WLS|PKNOX2|PRKCG|MEF2A|MEF2C|RBFOX1|UNC13A|RBFOX3|PRKCB|PRKCE|STARD8|PRKCD|PRKCA|HPCAL4|SYTL2|DKK3|MYL4|RBP4|ADCY9|NGEF|ZBTB8A|AGAP2|NEDD4L|THY1|IQGAP2|NYAP2|HSD11B1|GRIN2A|D3BWG0562E|SYNDIG1|GSG1L|KCNMB4|PIP5K1C|CDK17|CDK19|HOMER1|GPR12|JUP|HOMER2|PLK2|POU6F1|DAZL|KITL|CDK16|ARF3|GPR26|GPR22|LRRC4|SMPD3|TRIM9|HEY1|ZFP385B|RSPO2|R…
22008	1.01E-34	2.51E-31	124	1512	568	23717	neurogenesis	CPNE9|PRDM8|PLXND1|NAB2|RIMS1|SYNGAP1|AKT2|ENPP2|LZTS1|SCN1B|MEF2A|KIRREL3|EPHA4|MEF2C|EPHA7|UNC13A|CDKL5|AGTPBP1|LMO4|LMTK2|PRKCA|TBR1|POU3F1|FOXP1|OLFM1|TIAM1|NPTXR|NGEF|EPHA3|RTN4R|BRSK1|SEMA7A|NDRG4|NRN1|NEDD4L|THY1|NREP|BHLHE22|NYAP2|KALRN|NEUROD1|SOCS2|NEUROD2|GRIN2A|DBC1|D3BWG0562E|PLXNA2|INPP5J|PIP5K1C|NPTX1|WNT2|ZBTB18|RAP1GAP2|SYT2|BCL11B|SYT1|BCL11A|PLK2|INHBA|SCRT1|SNAP91|NR4A2|LHX2|I…
48699	3.85E-34	6.38E-31	119	1420	568	23717	generation of neurons	CPNE9|PRDM8|PLXND1|RIMS1|SYNGAP1|ENPP2|LZTS1|SCN1B|MEF2A|KIRREL3|EPHA4|MEF2C|EPHA7|UNC13A|CDKL5|AGTPBP1|LMO4|LMTK2|PRKCA|TBR1|FOXP1|OLFM1|TIAM1|NPTXR|NGEF|EPHA3|RTN4R|BRSK1|SEMA7A|NDRG4|NRN1|NEDD4L|THY1|NREP|BHLHE22|NYAP2|KALRN|NEUROD1|SOCS2|NEUROD2|DBC1|D3BWG0562E|PLXNA2|INPP5J|PIP5K1C|NPTX1|WNT2|ZBTB18|RAP1GAP2|SYT2|BCL11B|SYT1|BCL11A|PLK2|INHBA|SCRT1|SNAP91|NR4A2|LHX2|ID2|TCF4|CDK16|ROBO2|SNAP…
50794	2.13E-33	2.64E-30	390	10419	568	23717	regulation of cellular process	CYFIP2|WIPF3|ZFYVE28|CRHBP|SYNGAP1|PPP4R2|AKT2|AKT3|HOMER3|PIP4K2C|WLS|PKNOX2|PRKCG|MEF2A|MEF2C|RBFOX1|UNC13A|RBFOX3|PRKCB|PRKCE|STARD8|PRKCD|PRKCA|HPCAL4|SYTL2|DKK3|RBP4|ADCY9|NGEF|ZBTB8A|AGAP2|NEDD4L|THY1|IQGAP2|NYAP2|HSD11B1|GRIN2A|D3BWG0562E|SYNDIG1|GSG1L|CDK17|CDK19|HOMER1|GPR12|JUP|HOMER2|PLK2|POU6F1|DAZL|KITL|CDK16|ARF3|GPR26|GPR22|LRRC4|SMPD3|TRIM9|HEY1|ZFP385B|RSPO2|RSPO3|NEFL|DLGAP1|NEF…
7399	1.74E-32	1.73E-29	139	1955	568	23717	nervous system development	CPNE9|PRDM8|PLXND1|NAB2|RIMS1|SYNGAP1|AKT2|ENPP2|BSN|LZTS1|SCN1B|WLS|PRKCG|MEF2A|KIRREL3|EPHA4|MEF2C|RBFOX1|EPHA7|UNC13A|CDKL5|AGTPBP1|LMO4|LMTK2|PRKCA|TBR1|POU3F1|FOXP1|OLFM1|TIAM1|NPTXR|NGEF|EPHA3|RTN4R|BRSK1|SEMA7A|NDRG4|NRN1|CHRD|SLC1A2|NEDD4L|THY1|NREP|BHLHE22|NYAP2|KALRN|NEUROD1|SOCS2|NEUROD2|GRIN2A|DBC1|D3BWG0562E|NEUROD6|PLXNA2|INPP5J|PIP5K1C|NPTX1|WNT2|SPTBN2|ZBTB18|RAP1GAP2|SYT2|BCL11B|…
65008	9.92E-32	8.22E-29	182	3147	568	23717	regulation of biological quality	CHRM1|PLXND1|WIPF3|SLA|CRHBP|RIMS1|SYNGAP1|ADORA1|PDK3|CAR12|SLC16A2|CAR7|LZTS1|SCN1B|CAR4|TMOD1|GUCY1A3|KCNH3|MEF2C|KCNH4|EPHA7|UNC13A|CDKL5|AGTPBP1|SLC30A3|PRKCB|FBXW7|ACTN2|PRKCE|KCNK12|PRKCD|USP2|DIO2|PRKCA|SYTL2|DKK3|SHISA6|MYL4|OLFM1|TIAM1|RBP4|ARC|CACNB4|SCN8A|KCNQ3|RIN1|KCTD17|PVALB|STX1A|RTN4R|BRSK1|SEMA7A|PDE1B|GPR88|ITPR1|NEDD4L|ITPR3|ABHD6|THY1|IQGAP2|NLK|ACTR3B|CPLX1|CRHR1|CPLX3|NEUR…
50789	1.60E-31	1.13E-28	399	10985	568	23717	regulation of biological process	CYFIP2|WIPF3|ZFYVE28|CRHBP|SYNGAP1|PPP4R2|AKT2|AKT3|HOMER3|PIP4K2C|WLS|PKNOX2|PRKCG|MEF2A|MEF2C|RBFOX1|UNC13A|RBFOX3|PRKCB|PRKCE|STARD8|PRKCD|PRKCA|HPCAL4|SYTL2|DKK3|MYL4|RBP4|ADCY9|NGEF|ZBTB8A|AGAP2|NEDD4L|THY1|IQGAP2|NYAP2|HSD11B1|GRIN2A|D3BWG0562E|SYNDIG1|GSG1L|CDK17|CDK19|HOMER1|GPR12|JUP|HOMER2|PLK2|POU6F1|DAZL|KITL|CDK16|ARF3|GPR26|GPR22|LRRC4|SMPD3|TRIM9|HEY1|ZFP385B|RSPO2|RSPO3|NEFL|DLGAP…
23052	5.48E-31	3.41E-28	241	5019	568	23717	signaling	EPHB6|RAPGEFL1|CRHBP|SYNGAP1|RASSF3|AKT2|AKT3|PDK3|HOMER3|SCN1B|WLS|PRKCG|MEF2A|ACVR1|EPHA4|MEF2C|EPHA7|UNC13A|PRKCB|ACTN2|ARL15|PRKCE|STARD8|PRKCD|PRKCA|HPCAL4|DKK3|TIAM2|TIAM1|ARC|ADCY9|CCNY|RIN1|NGEF|EPHA3|STX1A|PDE1B|PDE1A|AGAP2|THY1|IQGAP2|NYAP2|NLK|KALRN|CRHR1|GRIN2A|NUAK1|D3BWG0562E|TSPAN9|KCNMB4|TSPAN5|HIVEP3|HIVEP2|SPTBN2|EGR1|HOMER1|GPR12|JUP|BCL11B|HOMER2|BCL11A|PLK2|PDE2A|SNAP91|GNG13…
44700	1.41E-30	7.81E-28	240	5016	568	23717	single organism signaling	EPHB6|RAPGEFL1|CRHBP|SYNGAP1|RASSF3|AKT2|AKT3|PDK3|HOMER3|SCN1B|WLS|PRKCG|MEF2A|ACVR1|EPHA4|MEF2C|EPHA7|UNC13A|PRKCB|ACTN2|ARL15|PRKCE|STARD8|PRKCD|PRKCA|HPCAL4|DKK3|TIAM2|TIAM1|ARC|ADCY9|CCNY|RIN1|NGEF|EPHA3|STX1A|PDE1B|PDE1A|AGAP2|THY1|IQGAP2|NYAP2|NLK|KALRN|CRHR1|GRIN2A|NUAK1|D3BWG0562E|TSPAN9|KCNMB4|TSPAN5|HIVEP3|HIVEP2|SPTBN2|EGR1|HOMER1|GPR12|JUP|BCL11B|HOMER2|BCL11A|PLK2|PDE2A|SNAP91|GNG13…
7154	1.79E-30	8.92E-28	243	5123	568	23717	cell communication	EPHB6|RAPGEFL1|CRHBP|SYNGAP1|RASSF3|AKT2|AKT3|PDK3|HOMER3|SCN1B|WLS|PRKCG|MEF2A|ACVR1|EPHA4|MEF2C|EPHA7|UNC13A|PRKCB|ACTN2|ARL15|PRKCE|STARD8|PRKCD|PRKCA|HPCAL4|DKK3|TIAM2|TIAM1|ARC|ADCY9|CCNY|RIN1|NGEF|EPHA3|STX1A|PDE1B|PDE1A|AGAP2|THY1|IQGAP2|NYAP2|NLK|KALRN|CRHR1|GRIN2A|NUAK1|D3BWG0562E|TSPAN9|KCNMB4|TSPAN5|HIVEP3|HIVEP2|SPTBN2|EGR1|HOMER1|GPR12|JUP|BCL11B|HOMER2|BCL11A|PLK2|PDE2A|SNAP91|GNG13…
44699	1.92E-29	8.68E-27	437	12914	568	23717	single-organism process	CYFIP2|TEX40|GLDC|WIPF3|CRHBP|SYNGAP1|PPP4R2|AKT2|AKT3|HOMER3|PIP4K2C|WLS|PRKCG|MEF2A|MEF2C|RBFOX1|UNC13A|PRKCB|PRKCE|STARD8|PRKCD|PRKCA|HPCAL4|SYTL2|DKK3|RBP4|ADCY9|NGEF|AGAP2|NEDD4L|THY1|IQGAP2|NYAP2|HSD11B1|GRIN2A|D3BWG0562E|CHST15|SYNDIG1|KCNMB4|PIP5K1C|CADM3|HOMER1|GPR12|JUP|CADM2|HOMER2|PLK2|DAZL|KITL|CDK16|ARF3|GPR26|MEI1|GPR22|LRRC4|JPH1|SMPD3|TRIM9|HEY1|ZFP385B|RSPO2|RSPO3|NEFL|DLGAP1|NE…
44763	3.72E-29	1.54E-26	406	11528	568	23717	single-organism cellular process	CYFIP2|TEX40|GLDC|WIPF3|CRHBP|SYNGAP1|PPP4R2|AKT2|AKT3|HOMER3|PIP4K2C|WLS|PRKCG|MEF2A|MEF2C|UNC13A|PRKCB|PRKCE|STARD8|PRKCD|PRKCA|HPCAL4|SYTL2|DKK3|RBP4|ADCY9|NGEF|AGAP2|NEDD4L|THY1|IQGAP2|NYAP2|GRIN2A|D3BWG0562E|SYNDIG1|KCNMB4|PIP5K1C|CADM3|HOMER1|GPR12|JUP|CADM2|HOMER2|PLK2|DAZL|KITL|CDK16|ARF3|GPR26|MEI1|GPR22|LRRC4|SMPD3|TRIM9|HEY1|ZFP385B|RSPO2|RSPO3|NEFL|DLGAP1|NEFM|KCND2|PAX6|PRSS12|CCSAP|…
44707	2.77E-28	1.06E-25	236	5055	568	23717	single-multicellular organism process	CPNE9|EPHB6|WIPF3|CRHBP|SYNGAP1|PPP4R2|AKT2|BSN|SCN1B|WLS|PRKCG|MEF2A|ACVR1|EPHA4|MEF2C|RBFOX1|EPHA7|UNC13A|ACTN2|PRKCD|PRKCA|DKK3|TIAM1|RBP4|ARC|RIN1|NGEF|EPHA3|NRN1|PDE1B|AGAP2|NEDD4L|THY1|NYAP2|KALRN|CRHR1|HSD11B1|GRIN2A|D3BWG0562E|INPP5J|KCNMB4|HIVEP3|PIP5K1C|HIVEP2|SPTBN2|EGR1|HOMER1|JUP|BCL11B|HOMER2|BCL11A|PLK2|PDE2A|SNAP91|DAZL|KITL|ID2|ETL4|PPP1R1B|CDK16|ROBO2|RYR2|PTPRJ|PCSK6|JPH1|CX3CL…
50767	4.14E-27	1.47E-24	77	760	568	23717	regulation of neurogenesis	CPNE9|ROBO2|SNAP25|PLXND1|LRRK2|CX3CL1|RIMS1|PPP3CA|SYNGAP1|SIPA1L1|HEY1|ENC1|ENPP2|NEFL|NEFM|FEZF2|LZTS1|SCN1B|EMX1|EPHA4|MEF2C|EPHA7|UNC13A|CDKL5|PAX6|TBR1|ADRA2C|NGF|OLFM1|TIAM1|LRRC7|ITPKA|RARB|ARHGEF2|SHANK3|NGEF|MGLL|EPHA3|RAPGEF4|RTN4R|SEMA7A|NDRG4|LTK|RGS14|SEMA3A|SEZ6|NEDD4L|ASAP1|THY1|NREP|KALRN|NEUROD1|SOCS2|DRP2|NEUROD2|DBC1|CHN1|NTF3|PLXNA2|INPP5J|PTK2B|ZSWIM6|SLIT3|WNT2|RAP1GAP2|LIN…
23051	4.76E-27	1.58E-24	157	2702	568	23717	regulation of signaling	ZFYVE28|RGS4|CRHBP|RIMS1|SYNGAP1|AKT2|ADORA1|CAR7|RGS8|LZTS1|WLS|RGS7|ACVR1|EPHA4|MEF2C|EPHA7|UNC13A|PRKCB|IGFBP4|FBXW7|ACTN2|PRKCE|PRKCD|IGFBP2|LMTK2|PRKCA|DGKZ|DKK3|SHISA6|TIAM2|TIAM1|RBP4|ARC|CCNY|RIN1|NGEF|STX1A|RTN4R|SEMA7A|NDRG4|AGAP2|ITPR1|CHRD|ITPR3|ABHD6|THY1|NREP|NLK|KALRN|RASGRP1|CRHR1|CPLX3|NEUROD1|SOCS2|NEUROD2|GRIN2A|DBC1|SEC14L1|GSG1L|TSPAN5|APOD|IGFBP6|WNT2|RAP1GAP2|KL|EGR1|IQSEC2…
50804	1.69E-26	5.24E-24	50	316	568	23717	modulation of synaptic transmission	SNAP25|LRRK2|ATP2A2|HTR2A|NRGN|GRM3|RIMS1|PPP3CA|SYNGAP1|SIPA1L1|ADORA1|CAR7|LZTS1|MEF2C|LYNX1|UNC13A|PRKCE|NGF|SHISA6|ADORA2A|CCKBR|ITPKA|RIN1|SHANK3|MGLL|STX1A|SHANK2|RAPGEF4|SLC24A2|RGS14|CAMK2A|ITPR3|ABHD6|PTGS2|CRHR1|CPLX3|NEUROD2|GRIN2A|PAK1|NTF3|PTK2B|NCDN|SNCA|LGI1|EGR1|SYT1|KCNB1|PLK2|ATP2B2|BAIAP2
9987	2.20E-26	6.42E-24	458	14252	568	23717	cellular process	CYFIP2|TEX40|MT-TT|GLDC|WIPF3|MT-TR|MT-TV|CRHBP|SYNGAP1|PPP4R2|AKT2|AKT3|HOMER3|PIP4K2C|WLS|PRKCG|MEF2A|MEF2C|RBFOX1|UNC13A|RBFOX3|PRKCB|PRKCE|STARD8|PRKCD|PRKCA|HPCAL4|SYTL2|DKK3|MT-TA|RBP4|ADCY9|HECW2|MT-TH|MT-TF|NGEF|MT-TK|ZBTB8A|AGAP2|NEDD4L|THY1|IQGAP2|NYAP2|GRIN2A|D3BWG0562E|SYNDIG1|KCNMB4|PIP5K1C|CDK17|CDK19|CADM3|ARPP21|HOMER1|GPR12|JUP|CADM2|HOMER2|PLK2|POU6F1|DAZL|KITL|MT-TS2|CDK16|ARF3…
10646	2.34E-26	6.47E-24	157	2742	568	23717	regulation of cell communication	ZFYVE28|RGS4|CRHBP|RIMS1|SYNGAP1|AKT2|ADORA1|PIP4K2C|CAR7|RGS8|LZTS1|WLS|RGS7|ACVR1|EPHA4|MEF2C|EPHA7|UNC13A|PRKCB|IGFBP4|FBXW7|ACTN2|PRKCE|PRKCD|IGFBP2|PRKCA|DGKZ|DKK3|SHISA6|TIAM2|TIAM1|RBP4|ARC|CCNY|RIN1|NGEF|STX1A|RTN4R|SEMA7A|NDRG4|AGAP2|ITPR1|CHRD|ITPR3|ABHD6|THY1|NREP|NLK|KALRN|RASGRP1|CRHR1|CPLX3|NEUROD1|SOCS2|NEUROD2|GRIN2A|DBC1|SEC14L1|GSG1L|TSPAN5|APOD|IGFBP6|WNT2|RAP1GAP2|KL|EGR1|IQSE…
51960	8.64E-26	2.26E-23	80	857	568	23717	regulation of nervous system development	CPNE9|ROBO2|SNAP25|PLXND1|LRRK2|CX3CL1|RIMS1|PPP3CA|SYNGAP1|SIPA1L1|HEY1|ENC1|ENPP2|NEFL|NEFM|FEZF2|LZTS1|SCN1B|EMX1|EPHA4|MEF2C|EPHA7|UNC13A|CDKL5|PRKCA|PAX6|TBR1|ADRA2C|NGF|OLFM1|TIAM1|LRRC7|ITPKA|RARB|ARHGEF2|SHANK3|NGEF|MGLL|EPHA3|RAPGEF4|RTN4R|SEMA7A|NDRG4|LTK|RGS14|SEMA3A|SEZ6|CHRD|NEDD4L|ASAP1|THY1|NREP|KALRN|NEUROD1|SOCS2|DRP2|NEUROD2|DBC1|CHN1|NTF3|SYNDIG1|PLXNA2|INPP5J|PTK2B|ZSWIM6|SLIT…
45664	1.19E-25	2.96E-23	68	628	568	23717	regulation of neuron differentiation	CPNE9|ROBO2|SNAP25|PLXND1|LRRK2|RIMS1|PPP3CA|SYNGAP1|SIPA1L1|HEY1|ENC1|NEFL|NEFM|FEZF2|LZTS1|SCN1B|EPHA4|MEF2C|EPHA7|UNC13A|CDKL5|PAX6|TBR1|ADRA2C|NGF|OLFM1|TIAM1|LRRC7|ITPKA|RARB|SHANK3|NGEF|MGLL|EPHA3|RAPGEF4|RTN4R|SEMA7A|NDRG4|LTK|SEMA3A|SEZ6|NEDD4L|ASAP1|THY1|NREP|KALRN|NEUROD1|SOCS2|DRP2|NEUROD2|DBC1|CHN1|NTF3|PLXNA2|INPP5J|PTK2B|SLIT3|WNT2|RAP1GAP2|SYT2|BCL11B|SYT1|BCL11A|PLK2|BAIAP2|EPOR|I…
44708	3.29E-25	7.78E-23	57	446	568	23717	single-organism behavior	SNAP25|LRRK2|HTR2A|CRHBP|SYNGAP1|GRM4|PRKCG|TMOD1|EPHA4|MEF2C|AGTPBP1|KCND2|PRKCE|USP2|PRKCA|TBR1|ETV1|NGF|TANC1|CACNB4|SCN8A|PDE5A|PLCB1|RIN1|SHANK3|SHANK2|SLC24A2|NDRG4|RGS14|PDE1B|SEZ6|SLC1A2|ITPR3|ADCY1|PTGS2|CRHR1|NEUROD2|GRIN2A|PAK1|GNG7|SLC17A7|SPTBN2|SNCA|EGR1|HOMER1|HOMER2|PLK2|KCNIP3|CCK|OXR1|MEIS2|NR4A2|MAPK10|ID2|CAMK4|PPP1R1B|FGF12
7267	6.12E-25	1.38E-22	59	485	568	23717	cell-cell signaling	SNAP25|RYR2|CHRM1|LRRK2|ADRA1D|CX3CL1|SMPD3|GRM3|CRHBP|TRIM9|RIMS1|PPP3CA|GRM2|GRM4|ADORA1|DLGAP1|CD34|SCN1B|PRKCG|MEF2C|LYNX1|UNC13A|DIO2|ADRA2C|NGF|SYN1|CACNB3|CACNB4|ADORA2A|SCN4B|STX1A|RAPGEF4|BRSK1|SEZ6|CPLX1|CRHR1|CPLX3|NEUROD1|GRIN2A|PAK1|SV2B|NPY|NTF3|KCNMB4|SLC17A7|GABRD|WNT2|SPTBN2|SNCA|GABRA1|SYT2|GABRA6|SYT1|INHBA|SNAP91|CAMK4|CNIH3|FGF12|CDK16
48518	7.03E-25	1.52E-22	234	5261	568	23717	positive regulation of biological process	CYFIP2|CPNE9|EPHB6|WIPF3|RAPGEFL1|SYNGAP1|AKT2|AKT3|PIP4K2C|SYNPO|ATXN7L3|SCN1B|WLS|PRKCG|MEF2A|ACVR1|EPHA4|MEF2C|EPHA7|UNC13A|PRKCB|ACTN2|PRKCE|STARD8|PRKCD|PRKCA|SYTL2|MYL4|TIAM2|FNDC5|TIAM1|RBP4|ARC|ADCY9|CCNY|RIN1|KCTD17|NGEF|EPHA3|STX1A|AGAP2|NEDD4L|THY1|IQGAP2|KALRN|ACTR3B|CRHR1|GRIN2A|DHX33|SYNDIG1|TSPAN5|HIVEP3|EGR1|CDK19|HOMER1|JUP|BCL11B|IQSEC2|BCL11A|PLK2|PDE2A|MICAL2|DAZL|PEX5L|KITL|I…
48731	1.11E-24	2.31E-22	189	3807	568	23717	system development	CPNE9|PRDM8|PLXND1|NAB2|ZFAND5|SLA|RIMS1|SYNGAP1|PPP4R2|AKT2|ENPP2|BSN|LZTS1|SCN1B|WLS|PRKCG|MEF2A|ACVR1|TMOD1|KIRREL3|EPHA4|MEF2C|RBFOX1|EPHA7|UNC13A|CDKL5|AGTPBP1|FBXW7|ACTN2|LMO4|USP2|LMTK2|PRKCA|TBR1|POU3F1|FOXP1|OLFM1|TIAM1|RBP4|CACNB4|SCN8A|ERF|NPTXR|NGEF|EPHA3|RTN4R|BRSK1|SEMA7A|NDRG4|NRN1|HPCA|AGAP2|CHRD|SLC1A2|NEDD4L|THY1|NREP|BHLHE22|NYAP2|KALRN|CRHR1|HSD11B1|NEUROD1|SOCS2|NEUROD2|GRIN2…
7610	1.17E-23	2.26E-21	64	604	568	23717	behavior	SNAP25|LRRK2|HTR2A|CRHBP|SYNGAP1|GRM4|FEZF2|PRKCG|TMOD1|KIRREL3|EPHA4|MEF2C|AGTPBP1|KCND2|PRKCE|USP2|PRKCA|TBR1|ETV1|NGF|TANC1|CACNB4|ADORA2A|CCKBR|SCN8A|PDE5A|PLCB1|RIN1|SHANK3|SHANK2|SLC24A2|NDRG4|RGS14|PDE1B|GPR88|SEZ6|SLC1A2|ITPR3|ADCY1|PTGS2|CRHR1|NEUROD2|GRIN2A|PAK1|NPY|GNG7|SLC17A7|SPTBN2|SNCA|EGR1|HOMER1|HOMER2|PLK2|KCNIP3|CCK|ATP2B2|OXR1|MEIS2|NR4A2|MAPK10|ID2|CAMK4|PPP1R1B|FGF12
7165	1.18E-23	2.26E-21	217	4791	568	23717	signal transduction	EPHB6|RAPGEFL1|CRHBP|SYNGAP1|RASSF3|AKT2|AKT3|PDK3|HOMER3|WLS|PRKCG|MEF2A|ACVR1|EPHA4|MEF2C|EPHA7|UNC13A|PRKCB|ACTN2|ARL15|PRKCE|STARD8|PRKCD|PRKCA|HPCAL4|DKK3|TIAM2|TIAM1|ARC|ADCY9|CCNY|RIN1|NGEF|EPHA3|PDE1B|PDE1A|AGAP2|THY1|IQGAP2|NYAP2|NLK|KALRN|CRHR1|GRIN2A|NUAK1|D3BWG0562E|TSPAN9|TSPAN5|HIVEP3|HIVEP2|EGR1|HOMER1|GPR12|JUP|BCL11B|HOMER2|BCL11A|PLK2|PDE2A|GNG13|PEX5L|KITL|PPP1R1B|ARF3|ROBO2|RY…
7275	2.66E-23	4.89E-21	204	4391	568	23717	multicellular organismal development	CPNE9|WIPF3|SYNGAP1|PPP4R2|AKT2|BSN|SCN1B|WLS|PRKCG|MEF2A|ACVR1|EPHA4|MEF2C|RBFOX1|EPHA7|UNC13A|ACTN2|PRKCA|DKK3|TIAM1|RBP4|ARC|NGEF|EPHA3|NRN1|AGAP2|NEDD4L|THY1|NYAP2|KALRN|CRHR1|HSD11B1|GRIN2A|D3BWG0562E|INPP5J|HIVEP3|PIP5K1C|HIVEP2|SPTBN2|EGR1|HOMER1|JUP|BCL11B|BCL11A|PLK2|PDE2A|SNAP91|DAZL|KITL|ID2|ETL4|CDK16|ROBO2|RYR2|PTPRJ|PCSK6|JPH1|CX3CL1|SMPD3|PPP3CA|SIPA1L1|HEY1|ENC1|RSPO2|RSPO3|NEFL|N…
30182	5.44E-23	9.66E-21	78	904	568	23717	neuron differentiation	ROBO2|PRDM8|PLXND1|LRRK2|SYNGAP1|HEY1|BOC|RSPO2|NEFL|FEZF2|SCN1B|GIT1|MEF2A|KIRREL3|EMX1|EPHA4|MEF2C|EMX2|EPHA7|AGTPBP1|LMO4|LMTK2|PRKCA|PAX6|TBR1|RTN4RL2|ETV1|NGF|FOXP1|TIAM1|ADORA2A|RTN4RL1|NPTXR|SHANK3|EPHA3|GAS7|RTN4R|BRSK1|SEMA7A|NFIX|NRN1|SEMA3A|SATB2|THY1|ADCY1|BHLHE22|NYAP2|KALRN|NEUROD1|DRP2|NEUROD2|ABLIM1|PAK1|D3BWG0562E|CHN1|NTF3|PLXNA2|PTK2B|ZSWIM6|SLIT3|PIP5K1C|NCDN|NPTX1|WNT2|ZBTB18…
48666	6.15E-23	1.05E-20	69	720	568	23717	neuron development	ROBO2|PRDM8|PLXND1|LRRK2|SYNGAP1|HEY1|BOC|NEFL|FEZF2|SCN1B|GIT1|MEF2A|KIRREL3|EMX1|EPHA4|MEF2C|EPHA7|LMTK2|PRKCA|PAX6|RTN4RL2|ETV1|NGF|FOXP1|TIAM1|ADORA2A|RTN4RL1|NPTXR|SHANK3|EPHA3|GAS7|RTN4R|BRSK1|SEMA7A|NRN1|SEMA3A|THY1|ADCY1|BHLHE22|NYAP2|KALRN|NEUROD1|DRP2|NEUROD2|ABLIM1|PAK1|D3BWG0562E|CHN1|NTF3|PLXNA2|PTK2B|ZSWIM6|SLIT3|PIP5K1C|NCDN|NPTX1|ZBTB18|LGI1|LINGO1|BCL11B|KCNIP2|CCK|ATP2B2|BAIAP2|…
65009	6.89E-23	1.14E-20	144	2580	568	23717	regulation of molecular function	CYFIP2|EPHB6|PLXND1|CCNI|RAPGEFL1|ZFYVE28|RGS4|CRHBP|SYNGAP1|CCND2|PPP4R2|AKT2|ADORA1|RGS8|SCN1B|RGS7|EPHA4|MEF2C|EPHA7|CDKL5|PRKCB|FBXW7|ACTN2|PRKCE|STARD8|PRKCD|LMTK2|PRKCA|DGKZ|SYTL2|MYL4|TIAM2|PCP2|TIAM1|CACNB3|ARC|ADCY9|CACNB4|CCNY|CCNE1|RIN1|NGEF|EPHA3|RTN4R|HPCA|AGAP2|NEDD4L|THY1|IQGAP2|KALRN|RASGRP1|CRHR1|NEUROD1|SOCS2|NEUROD2|NUAK1|DBC1|GSG1L|WNT2|RAP1GAP2|HOMER1|JUP|IQSEC2|PLK2|ARHGAP25…
48167	9.75E-23	1.56E-20	34	159	568	23717	regulation of synaptic plasticity	SLC24A2|SNAP25|RGS14|CAMK2A|ITPR3|ABHD6|PTGS2|CRHR1|NRGN|RIMS1|NEUROD2|GRIN2A|PAK1|SYNGAP1|SIPA1L1|ADORA1|PTK2B|NCDN|LZTS1|SNCA|EGR1|MEF2C|UNC13A|KCNB1|PLK2|ATP2B2|BAIAP2|SHISA6|ADORA2A|ITPKA|RIN1|SHANK3|MGLL|SHANK2
10975	1.04E-22	1.61E-20	55	465	568	23717	regulation of neuron projection development	CPNE9|ROBO2|SNAP25|PLXND1|LRRK2|RIMS1|PPP3CA|SYNGAP1|SIPA1L1|ENC1|NEFL|NEFM|FEZF2|LZTS1|SCN1B|EPHA4|MEF2C|EPHA7|UNC13A|CDKL5|PAX6|TBR1|NGF|OLFM1|TIAM1|LRRC7|ITPKA|SHANK3|NGEF|MGLL|EPHA3|RAPGEF4|RTN4R|SEMA7A|NDRG4|LTK|SEMA3A|SEZ6|NEDD4L|ASAP1|THY1|KALRN|DRP2|CHN1|PLXNA2|INPP5J|PTK2B|SLIT3|RAP1GAP2|SYT2|SYT1|BCL11A|PLK2|BAIAP2|EPOR
31175	1.50E-22	2.26E-20	60	558	568	23717	neuron projection development	ROBO2|PRDM8|PLXND1|LRRK2|SYNGAP1|BOC|NEFL|FEZF2|SCN1B|GIT1|MEF2A|KIRREL3|EMX1|EPHA4|EPHA7|LMTK2|PRKCA|PAX6|RTN4RL2|ETV1|NGF|FOXP1|TIAM1|ADORA2A|RTN4RL1|NPTXR|SHANK3|EPHA3|GAS7|RTN4R|BRSK1|SEMA7A|NRN1|SEMA3A|ADCY1|BHLHE22|NYAP2|KALRN|DRP2|ABLIM1|PAK1|D3BWG0562E|CHN1|NTF3|PLXNA2|PTK2B|ZSWIM6|SLIT3|PIP5K1C|NCDN|NPTX1|LGI1|LINGO1|BCL11B|CCK|BAIAP2|SNAP91|NR4A2|LHX2|CDK16
60284	2.46E-22	3.59E-20	79	948	568	23717	regulation of cell development	CPNE9|ROBO2|SNAP25|PLXND1|LRRK2|CX3CL1|RIMS1|PPP3CA|SYNGAP1|SIPA1L1|HEY1|ENC1|ENPP2|NEFL|NEFM|FEZF2|LZTS1|SCN1B|EMX1|EPHA4|MEF2C|EPHA7|UNC13A|CDKL5|PAX6|TBR1|ADRA2C|NGF|OLFM1|TIAM1|LRRC7|ITPKA|RARB|PDE5A|ARHGEF2|SHANK3|NGEF|MGLL|EPHA3|RAPGEF4|RTN4R|SEMA7A|NDRG4|LTK|RGS14|SEMA3A|SEZ6|NEDD4L|ASAP1|THY1|NREP|KALRN|NEUROD1|SOCS2|DRP2|NEUROD2|DBC1|FRZB|CHN1|NTF3|PLXNA2|INPP5J|PTK2B|ZSWIM6|SLIT3|WNT2|R…
51239	2.72E-22	3.87E-20	145	2646	568	23717	regulation of multicellular organismal process	CPNE9|CHRM1|PLXND1|NAB2|CRHBP|RIMS1|SYNGAP1|ADORA1|ENPP2|LZTS1|SCN1B|MEF2A|ACVR1|GUCY1A3|EPHA4|MEF2C|RBFOX1|EPHA7|MLIP|UNC13A|CDKL5|PRKCB|FBXW7|PRKCE|PRKCD|USP2|PRKCA|TBR1|SYTL2|FOXP1|MYL4|OLFM1|TIAM1|RBP4|ARC|NGEF|EPHA3|RTN4R|SEMA7A|NDRG4|AGAP2|CHRD|NEDD4L|THY1|NREP|KALRN|RASGRP1|CRHR1|NEUROD1|SOCS2|NEUROD2|GRIN2A|DBC1|SEC14L1|SYNDIG1|PLXNA2|INPP5J|APOD|WNT2|RAP1GAP2|KL|EGR1|SYT2|JUP|BCL11B|SYT1…
99537	3.24E-22	4.24E-20	43	283	568	23717	trans-synaptic signaling	BRSK1|SNAP25|CHRM1|LRRK2|SEZ6|CPLX1|CX3CL1|CPLX3|GRM3|CRHBP|TRIM9|RIMS1|PPP3CA|GRM2|GRIN2A|PAK1|GRM4|SV2B|NTF3|ADORA1|KCNMB4|DLGAP1|SLC17A7|GABRD|SPTBN2|SNCA|PRKCG|GABRA1|MEF2C|LYNX1|UNC13A|SYT2|GABRA6|SYT1|SNAP91|SYN1|CACNB3|CACNB4|ADORA2A|CAMK4|CNIH3|FGF12|STX1A
99536	3.24E-22	4.24E-20	43	283	568	23717	synaptic signaling	BRSK1|SNAP25|CHRM1|LRRK2|SEZ6|CPLX1|CX3CL1|CPLX3|GRM3|CRHBP|TRIM9|RIMS1|PPP3CA|GRM2|GRIN2A|PAK1|GRM4|SV2B|NTF3|ADORA1|KCNMB4|DLGAP1|SLC17A7|GABRD|SPTBN2|SNCA|PRKCG|GABRA1|MEF2C|LYNX1|UNC13A|SYT2|GABRA6|SYT1|SNAP91|SYN1|CACNB3|CACNB4|ADORA2A|CAMK4|CNIH3|FGF12|STX1A
7268	3.24E-22	4.24E-20	43	283	568	23717	synaptic transmission	BRSK1|SNAP25|CHRM1|LRRK2|SEZ6|CPLX1|CX3CL1|CPLX3|GRM3|CRHBP|TRIM9|RIMS1|PPP3CA|GRM2|GRIN2A|PAK1|GRM4|SV2B|NTF3|ADORA1|KCNMB4|DLGAP1|SLC17A7|GABRD|SPTBN2|SNCA|PRKCG|GABRA1|MEF2C|LYNX1|UNC13A|SYT2|GABRA6|SYT1|SNAP91|SYN1|CACNB3|CACNB4|ADORA2A|CAMK4|CNIH3|FGF12|STX1A
45595	6.01E-22	7.66E-20	106	1604	568	23717	regulation of cell differentiation	CPNE9|PLXND1|RIMS1|SYNGAP1|ENPP2|LZTS1|SCN1B|ACVR1|EPHA4|MEF2C|RBFOX1|EPHA7|UNC13A|CDKL5|LMO4|PRKCA|TBR1|FOXP1|FNDC5|OLFM1|TIAM1|CCNE1|NGEF|EPHA3|RTN4R|SEMA7A|NDRG4|CHRD|NEDD4L|THY1|NREP|KALRN|RASGRP1|NEUROD1|SOCS2|NEUROD2|DBC1|PLXNA2|INPP5J|WNT2|RAP1GAP2|SYT2|BCL11B|SYT1|BCL11A|PLK2|INHBA|HOPX|SCRT1|KITL|ID2|TCF4|ROBO2|SNAP25|LRRK2|HTR2A|CX3CL1|PPP3CA|SIPA1L1|HEY1|BOC|ENC1|NEFL|NEFM|FEZF2|CD34|K…
2000026	8.89E-22	1.11E-19	112	1767	568	23717	regulation of multicellular organismal development	CPNE9|PLXND1|NAB2|RIMS1|SYNGAP1|ENPP2|LZTS1|SCN1B|ACVR1|EPHA4|MEF2C|RBFOX1|EPHA7|UNC13A|CDKL5|PRKCB|FBXW7|USP2|PRKCA|TBR1|FOXP1|OLFM1|TIAM1|RBP4|NGEF|EPHA3|RTN4R|SEMA7A|NDRG4|AGAP2|CHRD|NEDD4L|THY1|NREP|KALRN|RASGRP1|NEUROD1|SOCS2|NEUROD2|DBC1|SYNDIG1|PLXNA2|INPP5J|WNT2|RAP1GAP2|KL|EGR1|SYT2|BCL11B|SYT1|BCL11A|PLK2|INHBA|HOPX|SCRT1|KITL|ID2|TCF4|MMU-MIR-181B-1|ROBO2|SNAP25|LRRK2|CX3CL1|PPP3CA|SIP…
51179	1.19E-21	1.42E-19	197	4297	568	23717	localization	EPHB6|WIPF3|ICAM5|CRHBP|SYNGAP1|AKT2|SCN1B|WLS|ANKS1B|MEF2A|ACVR1|EPHA4|MEF2C|UNC13A|PRKCB|ACTN2|PRKCE|KCNK12|PRKCD|PRKCA|SYTL2|TIAM1|RBP4|ARC|KCNQ3|KCNQ5|RIN1|EPHA3|STX1A|AGAP2|CRHR1|GRIN2A|STRIP2|SEC14L1|SYNDIG1|KCNMB4|TSPAN5|APOD|PIP5K1C|STXBP6|SPTBN2|CADM3|HOMER1|JUP|PDE2A|SNAP91|PEX5L|KITL|MYO5B|CDK16|ARF3|RYR2|IGHM|MTMR12|MEI1|LRRC4|PCSK6|CX3CL1|SMPD3|TRIM9|PPP3CA|NEFL|DLGAP1|NEFM|FEZF2|CD3…
30154	1.20E-21	1.42E-19	166	3315	568	23717	cell differentiation	CPNE9|PRDM8|TEX40|PLXND1|WIPF3|NAB2|SLA|RIMS1|SYNGAP1|PPP4R2|AKT2|ENPP2|LZTS1|SCN1B|MEF2A|ACVR1|TMOD1|KIRREL3|EPHA4|MEF2C|EPHA7|UNC13A|CDKL5|AGTPBP1|FBXW7|ACTN2|LMO4|LMTK2|PRKCA|TBR1|POU3F1|FOXP1|OLFM1|TIAM1|TANC1|ARC|CACNB4|ERF|NPTXR|NGEF|EPHA3|RTN4R|BRSK1|SEMA7A|NDRG4|NRN1|CHRD|NEDD4L|THY1|NREP|BHLHE22|NYAP2|KALRN|RASGRP1|CRHR1|NEUROD1|SOCS2|NEUROD2|GRIN2A|DBC1|D3BWG0562E|NEUROD6|PLXNA2|INPP5J|…
51049	1.60E-21	1.85E-19	110	1728	568	23717	regulation of transport	CHRM1|CRHBP|RIMS1|AKT2|AKT3|ADORA1|CAR7|SCN1B|SH3GL2|WLS|PRKCG|KCNH3|MEF2C|KCNH4|UNC13A|SLC30A3|PRKCB|FBXW7|ACTN2|PRKCE|PRKCD|PRKCA|SYTL2|TIAM1|RBP4|CACNB3|ARC|CACNB4|SCN8A|KCNQ3|KCNQ5|STX1A|NDRG4|HPCA|ITPR1|SLC1A2|NEDD4L|THY1|RASGRP1|CRHR1|CPLX3|KCNV1|GRIN2A|GSG1L|APOD|STXBP6|HOMER1|JUP|SYT1|PDE2A|INHBA|SNAP91|PEX5L|TCF4|CNIH3|FGF12|CDK16|SNAP25|RYR2|IGHM|GPR26|LRRK2|ATP2A2|HTR2A|CX3CL1|SMPD3|TR…
48812	1.87E-21	2.11E-19	50	407	568	23717	neuron projection morphogenesis	ROBO2|PRDM8|PLXND1|LRRK2|BOC|NEFL|FEZF2|SCN1B|MEF2A|KIRREL3|EMX1|EPHA4|EPHA7|LMTK2|PRKCA|PAX6|ETV1|NGF|FOXP1|TIAM1|ADORA2A|SHANK3|GAS7|RTN4R|BRSK1|SEMA7A|NRN1|SEMA3A|ADCY1|BHLHE22|NYAP2|KALRN|DRP2|ABLIM1|PAK1|D3BWG0562E|CHN1|NTF3|PLXNA2|ZSWIM6|SLIT3|PIP5K1C|NPTX1|LGI1|LINGO1|BCL11B|CCK|SNAP91|NR4A2|LHX2
50793	2.05E-21	2.26E-19	130	2274	568	23717	regulation of developmental process	CPNE9|PLXND1|WIPF3|NAB2|RIMS1|SYNGAP1|ENPP2|LZTS1|SCN1B|ACVR1|EPHA4|MEF2C|RBFOX1|EPHA7|UNC13A|CDKL5|PRKCB|FBXW7|LMO4|USP2|PRKCA|TBR1|FOXP1|FNDC5|OLFM1|TIAM1|RBP4|ARC|CCNE1|KCTD17|NGEF|EPHA3|RTN4R|SEMA7A|NDRG4|AGAP2|CHRD|NEDD4L|THY1|NREP|KALRN|RASGRP1|NEUROD1|SOCS2|NEUROD2|STRIP2|NUAK1|DBC1|SYNDIG1|PLXNA2|INPP5J|WNT2|RAP1GAP2|KL|EGR1|SYT2|BCL11B|SYT1|BCL11A|PLK2|INHBA|HOPX|SCRT1|KITL|ID2|TCF4|MMU-…
44767	6.07E-21	6.56E-19	218	5060	568	23717	single-organism developmental process	CPNE9|TEX40|WIPF3|SYNGAP1|PPP4R2|AKT2|BSN|SCN1B|WLS|PRKCG|MEF2A|ACVR1|EPHA4|MEF2C|RBFOX1|EPHA7|UNC13A|ACTN2|PRKCD|PRKCA|DKK3|TIAM1|RBP4|ARC|NGEF|EPHA3|NRN1|AGAP2|NEDD4L|THY1|NYAP2|KALRN|CRHR1|HSD11B1|GRIN2A|D3BWG0562E|INPP5J|HIVEP3|PIP5K1C|HIVEP2|SPTBN2|EGR1|HOMER1|JUP|BCL11B|BCL11A|PLK2|PDE2A|SNAP91|DAZL|MSRA|KITL|ID2|ETL4|CDK16|ROBO2|RYR2|MEI1|PTPRJ|PCSK6|JPH1|CX3CL1|SMPD3|PPP3CA|SIPA1L1|HEY1|E…
32502	6.21E-21	6.56E-19	219	5095	568	23717	developmental process	CPNE9|TEX40|WIPF3|SYNGAP1|PPP4R2|AKT2|BSN|SCN1B|WLS|PRKCG|MEF2A|ACVR1|EPHA4|MEF2C|RBFOX1|EPHA7|UNC13A|ACTN2|PRKCD|PRKCA|DKK3|TIAM1|RBP4|ARC|NGEF|EPHA3|NRN1|AGAP2|NEDD4L|THY1|NYAP2|KALRN|CRHR1|HSD11B1|GRIN2A|D3BWG0562E|INPP5J|HIVEP3|PIP5K1C|HIVEP2|SPTBN2|EGR1|HOMER1|JUP|BCL11B|BCL11A|PLK2|PDE2A|SNAP91|DAZL|MSRA|KITL|ID2|ETL4|CDK16|ROBO2|RYR2|MEI1|PTPRJ|PCSK6|JPH1|CX3CL1|SMPD3|PPP3CA|SIPA1L1|HEY1|E…
31344	7.17E-21	7.42E-19	59	583	568	23717	regulation of cell projection organization	CPNE9|ROBO2|SNAP25|PLXND1|LRRK2|RIMS1|PPP3CA|SYNGAP1|SIPA1L1|ENC1|ENPP2|NEFL|NEFM|FEZF2|LZTS1|SCN1B|EPHA4|MEF2C|EPHA7|UNC13A|CDKL5|PRKCD|PAX6|TBR1|NGF|OLFM1|TIAM1|LRRC7|ITPKA|KCTD17|SHANK3|NGEF|MGLL|EPHA3|RAPGEF4|RTN4R|SEMA7A|NDRG4|LTK|SEMA3A|SEZ6|NEDD4L|ASAP1|THY1|KALRN|DRP2|CHN1|PLXNA2|INPP5J|PTK2B|SLIT3|RAP1GAP2|SYT2|SYT1|BCL11A|PLK2|BAIAP2|EPOR|TCF4
43269	1.02E-20	1.04E-18	61	626	568	23717	regulation of ion transport	SNAP25|RYR2|CHRM1|LRRK2|HTR2A|CRHBP|AKT2|AKT3|ADORA1|CAR7|SCN1B|KCNH3|MEF2C|KCNH4|KCND2|PRKCB|ACTN2|ABCC8|PRKCE|TRPC1|PRKCD|KCNAB2|KCNAB3|NGF|CACNB3|ARC|CACNB4|ADORA2A|SCN8A|KCNQ3|KCNQ5|PLCB1|SCN4B|SHANK3|KCNA1|CAMK2A|ITPR1|NEDD4L|THY1|ATP1A1|PTGS2|CRHR1|DRP2|KCNV1|GRIN2A|GSG1L|PTK2B|CACNG3|KCNJ3|SNCA|KCNJ4|HOMER1|KCNB1|KCNIP2|KCNIP3|CCK|ATP2B2|KCNK1|CNIH3|FGF12|PTPN3
48856	1.08E-20	1.08E-18	201	4510	568	23717	anatomical structure development	CPNE9|SYNGAP1|PPP4R2|AKT2|BSN|SCN1B|WLS|PRKCG|MEF2A|ACVR1|EPHA4|MEF2C|RBFOX1|EPHA7|UNC13A|ACTN2|PRKCA|TIAM1|RBP4|ARC|NGEF|EPHA3|NRN1|AGAP2|NEDD4L|THY1|NYAP2|KALRN|CRHR1|HSD11B1|GRIN2A|D3BWG0562E|INPP5J|HIVEP3|PIP5K1C|SPTBN2|EGR1|HOMER1|JUP|BCL11B|BCL11A|PLK2|PDE2A|SNAP91|DAZL|KITL|ID2|ETL4|CDK16|ROBO2|RYR2|MEI1|PTPRJ|PCSK6|JPH1|CX3CL1|SMPD3|PPP3CA|SIPA1L1|HEY1|ENC1|RSPO2|RSPO3|NEFL|NEFM|FEZF2|CD3…
32879	1.59E-20	1.55E-18	132	2385	568	23717	regulation of localization	CHRM1|PLXND1|CRHBP|RIMS1|AKT2|AKT3|ADORA1|ENPP2|CAR7|SCN1B|SH3GL2|WLS|PRKCG|ACVR1|KCNH3|MEF2C|KCNH4|UNC13A|SLC30A3|PRKCB|FBXW7|ACTN2|PRKCE|PRKCD|PRKCA|TBR1|SYTL2|OLFM1|TIAM1|RBP4|CACNB3|ARC|CACNB4|SCN8A|KCNQ3|KCNQ5|EPHA3|STX1A|SEMA7A|NDRG4|HPCA|ITPR1|CHRD|SLC1A2|NEDD4L|ITPR3|ABHD6|THY1|RASGRP1|CRHR1|CPLX3|KCNV1|GRIN2A|PLXNA2|GSG1L|APOD|STXBP6|EGR1|HOMER1|JUP|SYT1|PDE2A|INHBA|SCRT1|SNAP91|PEX5L|KI…
51716	3.12E-20	2.98E-18	249	6216	568	23717	cellular response to stimulus	EPHB6|RAPGEFL1|CRHBP|SYNGAP1|RASSF3|AKT2|AKT3|PDK3|HOMER3|WLS|PRKCG|MEF2A|ACVR1|EPHA4|MEF2C|EPHA7|UNC13A|PRKCB|ACTN2|ARL15|PRKCE|STARD8|PRKCD|PRKCA|HPCAL4|DKK3|TIAM2|TIAM1|RBP4|ARC|ADCY9|CCNY|KCNQ3|RIN1|NGEF|EPHA3|PDE1B|PDE1A|AGAP2|THY1|IQGAP2|NYAP2|NLK|KALRN|CRHR1|GRIN2A|NUAK1|D3BWG0562E|TSPAN9|TSPAN5|HIVEP3|HIVEP2|EGR1|ARPP21|HOMER1|GPR12|JUP|BCL11B|HOMER2|BCL11A|PLK2|PDE2A|GNG13|PEX5L|KITL|ID2…
48869	4.30E-20	4.04E-18	168	3494	568	23717	cellular developmental process	CPNE9|PRDM8|TEX40|PLXND1|WIPF3|NAB2|SLA|RIMS1|SYNGAP1|PPP4R2|AKT2|ENPP2|LZTS1|SCN1B|MEF2A|ACVR1|TMOD1|KIRREL3|EPHA4|MEF2C|EPHA7|UNC13A|CDKL5|AGTPBP1|FBXW7|ACTN2|LMO4|LMTK2|PRKCA|TBR1|POU3F1|FOXP1|OLFM1|TIAM1|TANC1|ARC|CACNB4|ERF|NPTXR|NGEF|EPHA3|RTN4R|BRSK1|SEMA7A|NDRG4|NRN1|CHRD|NEDD4L|THY1|NREP|BHLHE22|NYAP2|KALRN|RASGRP1|CRHR1|NEUROD1|SOCS2|NEUROD2|GRIN2A|DBC1|D3BWG0562E|NEUROD6|PLXNA2|INPP5J|…
1902578	9.14E-20	8.42E-18	144	2785	568	23717	single-organism localization	EPHB6|CHRM1|SLA|ICAM5|COX6A2|CRHBP|RIMS1|SYNGAP1|AKT2|ADORA1|CAR12|TMEM38A|SLC16A2|SCN1B|SH3GL2|CAR4|MEF2A|KCNH3|KCNH4|UNC13A|SLC30A3|PRKCB|ACTN2|PRKCE|KCNK12|PRKCD|DIO2|TTC7B|LMTK2|SYTL2|FOXP1|TIAM1|RBP4|CACNB3|ARC|CACNB4|SCN8A|KCNQ3|ELMO2|KCNQ5|STX1A|BRSK1|AGAP2|ITPR1|SLC1A2|ITPR3|RASGRP1|CPLX1|CRHR1|CPLX3|NEUROD1|SOCS2|KCNV1|GRIN2A|SEC14L1|SYNDIG1|KCNMB4|TSPAN5|PIP5K1C|NPTX1|STXBP6|RAB6B|SPTBN…
35556	1.84E-19	1.66E-17	88	1272	568	23717	intracellular signal transduction	ARF3|RYR2|MAST3|LRRK2|DIRAS2|ATP2A2|HTR2A|RAPGEFL1|NRGN|PPP3CA|SYNGAP1|ZFP385B|RASGEF1B|AKT2|RASGEF1C|AKT3|BLNK|CAR8|RGS7|PRKCG|MEF2A|ACVR1|GUCY1A3|KCNH3|MEF2C|UNC13A|PRKCB|ARL15|PRKCE|PRKCD|PRKCA|NGF|DGKZ|TIAM2|TIAM1|ARC|ADCY9|CCKBR|ARHGEF3|ARHGEF2|RAPGEF5|PLCB1|SHANK3|RAPGEF4|BRSK1|LTK|RGS14|AGAP2|ITPR1|ITPR3|ASB11|ADCY1|IQGAP2|NYAP2|NLK|GUCY2G|KALRN|RASGRP1|NEUROD1|SOCS2|NUAK1|PAK1|ACVR1C|CHN2…
50803	4.15E-19	3.69E-17	38	261	568	23717	regulation of synapse structure or activity	SLC24A2|SNAP25|RGS14|CAMK2A|LRRC4|ITPR3|ABHD6|PTGS2|CRHR1|NRGN|RIMS1|NEUROD2|GRIN2A|PAK1|SYNGAP1|SIPA1L1|SYNDIG1|ADORA1|PTK2B|NCDN|LZTS1|SNCA|EGR1|MEF2C|EPHA7|UNC13A|KCNB1|PLK2|PRKCA|ATP2B2|BAIAP2|SHISA6|ADORA2A|ITPKA|RIN1|SHANK3|MGLL|SHANK2
50896	7.35E-19	6.41E-17	282	7586	568	23717	response to stimulus	EPHB6|RAPGEFL1|CRHBP|SYNGAP1|RASSF3|AKT2|AKT3|PDK3|HOMER3|SCN1B|WLS|PRKCG|MEF2A|ACVR1|EPHA4|MEF2C|EPHA7|UNC13A|PRKCB|ACTN2|ARL15|PRKCE|STARD8|PRKCD|PRKCA|HPCAL4|DKK3|TIAM2|FNDC5|TIAM1|RBP4|ARC|ADCY9|CCNY|KCNQ3|RIN1|NGEF|EPHA3|STX1A|PDE1B|MGST3|PDE1A|AGAP2|NEDD4L|THY1|IQGAP2|NYAP2|NLK|KALRN|CRHR1|GRIN2A|NUAK1|D3BWG0562E|TSPAN9|SYNDIG1|KCNMB4|TSPAN5|HIVEP3|APOD|PIP5K1C|HIVEP2|EGR1|ARPP21|HOMER1|GPR…
51128	3.93E-18	3.37E-16	119	2168	568	23717	regulation of cellular component organization	CPNE9|PLXND1|WIPF3|RIMS1|SYNGAP1|AKT2|ENPP2|PIP4K2C|SYNPO|LZTS1|SCN1B|SH3GL2|PRKCG|TMOD1|EPHA4|MEF2C|EPHA7|UNC13A|CDKL5|IGFBP4|FBXW7|ACTN2|LMO4|PRKCE|PRKCD|IGFBP2|PRKCA|TBR1|OLFM1|TIAM1|ARC|KCTD17|NGEF|EPHA3|STX1A|RTN4R|SEMA7A|NDRG4|HPCA|NEDD4L|THY1|IQGAP2|KALRN|ACTR3B|SOCS2|NEUROD2|STRIP2|DBC1|SYNDIG1|PLXNA2|INPP5J|APOD|IGFBP6|STXBP6|RAP1GAP2|SYT2|SYT1|BCL11A|PLK2|INHBA|SNAP91|DAZL|MAP6D1|TCF4|R…
48583	4.36E-18	3.67E-16	155	3246	568	23717	regulation of response to stimulus	PLXND1|ZFYVE28|RGS4|CRHBP|RIMS1|SYNGAP1|PPP4R2|AKT2|ADORA1|PIP4K2C|CAR7|RGS8|LZTS1|WLS|RGS7|PRKCG|ACVR1|EPHA4|MEF2C|EPHA7|MLIP|PRKCB|IGFBP4|FBXW7|ACTN2|PRKCE|PRKCD|IGFBP2|PRKCA|TBR1|DGKZ|DKK3|TIAM2|TIAM1|CACNB3|ARC|CACNB4|CCNY|MASP1|NGEF|STX1A|RTN4R|SEMA7A|NDRG4|AGAP2|ITPR1|CHRD|ABHD6|THY1|NREP|NLK|KALRN|RASGRP1|CRHR1|NEUROD1|SOCS2|NEUROD2|GRIN2A|NUAK1|DBC1|SEC14L1|PLXNA2|GSG1L|TSPAN5|APOD|IGFBP6…
61564	5.80E-18	4.81E-16	41	330	568	23717	axon development	RTN4R|ROBO2|PRDM8|BRSK1|SEMA7A|NRN1|PLXND1|SEMA3A|ADCY1|BHLHE22|KALRN|DRP2|ABLIM1|D3BWG0562E|CHN1|NTF3|BOC|PLXNA2|NEFL|SLIT3|PIP5K1C|NPTX1|FEZF2|SCN1B|LGI1|LINGO1|EPHA4|EPHA7|BCL11B|LMTK2|PRKCA|PAX6|RTN4RL2|ETV1|CCK|SNAP91|FOXP1|NR4A2|LHX2|RTN4RL1|EPHA3
9966	3.38E-17	2.76E-15	124	2375	568	23717	regulation of signal transduction	ZFYVE28|RGS4|CRHBP|RIMS1|SYNGAP1|AKT2|ADORA1|RGS8|WLS|RGS7|ACVR1|EPHA4|MEF2C|EPHA7|PRKCB|IGFBP4|FBXW7|ACTN2|PRKCE|PRKCD|IGFBP2|PRKCA|DGKZ|DKK3|TIAM2|TIAM1|ARC|CCNY|NGEF|STX1A|RTN4R|SEMA7A|NDRG4|AGAP2|ITPR1|CHRD|ABHD6|THY1|NREP|NLK|KALRN|RASGRP1|NEUROD1|SOCS2|NEUROD2|GRIN2A|DBC1|SEC14L1|GSG1L|TSPAN5|APOD|IGFBP6|WNT2|RAP1GAP2|KL|EGR1|IQSEC2|SPHKAP|HOMER2|PLK2|INHBA|NR4A2|PEX5L|KITL|TCF4|CNIH3|IGHM|…
42391	3.82E-17	3.06E-15	42	365	568	23717	regulation of membrane potential	RYR2|KCNA1|LRRK2|GPR88|SEZ6|NEDD4L|ATP2A2|ATP1A1|CX3CL1|RIMS1|PPP3CA|GRIN2A|ADORA1|KCNMB4|PTK2B|SLC17A7|SCN1B|SNCA|KCNH3|MEF2C|KCNH4|JUP|KCND2|KCNB1|KCNIP2|ACTN2|PRKCE|KCNK12|CCK|PEX5L|CACNB4|ADORA2A|SCN8A|KCNQ3|KCNK1|CNIH3|FGF12|SCN4B|SHANK3|STX1A|RAPGEF4|PTPN3
44765	6.97E-17	5.50E-15	130	2575	568	23717	single-organism transport	EPHB6|CHRM1|SLA|ICAM5|COX6A2|CRHBP|RIMS1|AKT2|ADORA1|CAR12|TMEM38A|SLC16A2|SCN1B|SH3GL2|CAR4|KCNH3|KCNH4|UNC13A|SLC30A3|PRKCB|PRKCE|KCNK12|PRKCD|DIO2|LMTK2|SYTL2|FOXP1|RBP4|CACNB3|ARC|CACNB4|SCN8A|KCNQ3|ELMO2|KCNQ5|STX1A|BRSK1|AGAP2|ITPR1|SLC1A2|ITPR3|RASGRP1|CPLX1|CRHR1|CPLX3|NEUROD1|SOCS2|KCNV1|GRIN2A|SEC14L1|KCNMB4|PIP5K1C|NPTX1|STXBP6|RAB6B|SPTBN2|SYT2|SYT1|OSBPL3|PDE2A|INHBA|SNAP91|SYT7|PEX5…
44093	9.17E-17	7.12E-15	93	1536	568	23717	positive regulation of molecular function	CYFIP2|EPHB6|RYR2|IGHM|PLXND1|LRRK2|HTR2A|RAPGEFL1|CX3CL1|RGS4|PPP3CA|SYNGAP1|SIPA1L1|CCND2|GRM4|RASGEF1B|AKT2|RASGEF1C|ADORA1|RGS8|GIT1|GARNL3|RGS7|PSD|EPHA4|MEF2C|CDKL5|PRKCB|FBXW7|ACTN2|PRKCE|STARD8|PLEKHG5|PRKCD|ADRA2C|NGF|MYL4|TIAM2|PCP2|TIAM1|ARHGAP10|ARC|ADCY9|ADORA2A|CCNY|ARHGEF3|PDE5A|ARHGEF2|RAPGEF5|PLCB1|RIN1|SHANK3|NGEF|RAPGEF4|RTN4R|RGS14|HPCA|CAMK2A|AGAP2|NEDD4L|ASAP1|THY1|ADCY1|IQG…
48667	1.02E-16	7.80E-15	42	375	568	23717	cell morphogenesis involved in neuron differentiation	RTN4R|ROBO2|PRDM8|BRSK1|SEMA7A|NRN1|PLXND1|SEMA3A|ADCY1|BHLHE22|KALRN|DRP2|ABLIM1|D3BWG0562E|CHN1|NTF3|BOC|PLXNA2|SLIT3|PIP5K1C|NPTX1|FEZF2|SCN1B|MEF2A|LGI1|LINGO1|EPHA4|MEF2C|EPHA7|BCL11B|LMTK2|PRKCA|PAX6|ETV1|CCK|ATP2B2|SNAP91|FOXP1|NR4A2|LHX2|ID2|SHANK3
30030	1.39E-16	1.05E-14	68	920	568	23717	cell projection organization	ROBO2|PRDM8|PLXND1|LRRK2|SYNGAP1|HEY1|BOC|NEFL|FEZF2|SCN1B|GIT1|MEF2A|KIRREL3|EMX1|EPHA4|EPHA7|ACTN2|LMTK2|PRKCA|PAX6|RTN4RL2|ETV1|NGF|FOXP1|TIAM1|TANC1|ADORA2A|RTN4RL1|ITPKA|PLEKHO1|NPTXR|SHANK3|EPHA3|GAS7|RTN4R|BRSK1|SEMA7A|NRN1|SEMA3A|ASAP1|ADCY1|BHLHE22|NYAP2|KALRN|DRP2|ABLIM1|PAK1|D3BWG0562E|CHN1|NTF3|PLXNA2|PTK2B|ZSWIM6|SLIT3|PIP5K1C|NCDN|NPTX1|WASF1|LGI1|LINGO1|BCL11B|CCK|ATP2B2|BAIAP2|SNA…
34765	1.65E-16	1.22E-14	45	435	568	23717	regulation of ion transmembrane transport	SNAP25|RYR2|KCNA1|LRRK2|NEDD4L|THY1|CRHR1|CRHBP|KCNV1|GRIN2A|AKT2|GSG1L|PTK2B|CACNG3|SCN1B|KCNJ3|SNCA|KCNJ4|KCNH3|MEF2C|KCNH4|HOMER1|KCND2|KCNB1|KCNIP2|ACTN2|PRKCE|TRPC1|KCNIP3|KCNAB2|KCNAB3|NGF|CACNB3|ARC|CACNB4|SCN8A|KCNQ3|KCNQ5|PLCB1|KCNK1|CNIH3|FGF12|SCN4B|SHANK3|PTPN3
50790	2.55E-16	1.87E-14	112	2088	568	23717	regulation of catalytic activity	CYFIP2|CCNI|RAPGEFL1|ZFYVE28|RGS4|SYNGAP1|CCND2|PPP4R2|AKT2|ADORA1|RGS8|RGS7|EPHA4|MEF2C|EPHA7|CDKL5|FBXW7|PRKCE|STARD8|PRKCD|LMTK2|PRKCA|DGKZ|SYTL2|MYL4|TIAM2|PCP2|TIAM1|ARC|ADCY9|CCNY|CCNE1|RIN1|NGEF|EPHA3|RTN4R|HPCA|AGAP2|THY1|IQGAP2|KALRN|RASGRP1|CRHR1|SOCS2|NUAK1|DBC1|RAP1GAP2|IQSEC2|ARHGAP25|NR4A2|ARHGAP32|NR4A1|KITL|PPP1R1B|TCF4|SERINC2|RYR2|IGHM|LRRK2|LRRC4|PTPRJ|HTR2A|CX3CL1|DUSP14|SIPA1…
51234	6.50E-16	4.68E-14	155	3429	568	23717	establishment of localization	EPHB6|CHRM1|WIPF3|SLA|ICAM5|COX6A2|CRHBP|RIMS1|LAPTM4B|AKT2|ADORA1|ENPP2|CAR12|TMEM38A|SLC16A2|SCN1B|SH3GL2|WLS|CAR4|KCNH3|KCNH4|UNC13A|SLC30A3|PRKCB|ACTN2|PRKCE|KCNK12|PRKCD|DIO2|TTC7B|LMTK2|SYTL2|FOXP1|RBP4|CACNB3|ARC|CACNB4|SCN8A|KCNQ3|ELMO2|KCNQ5|RIN1|STX1A|BRSK1|NDRG4|AGAP2|ITPR1|SLC1A2|ITPR3|RASGRP1|CPLX1|CRHR1|CPLX3|NEUROD1|SOCS2|KCNV1|GRIN2A|SEC14L1|SYNDIG1|KCNMB4|TSPAN5|APOD|PIP5K1C|NPTX…
32501	6.86E-16	4.87E-14	251	6769	568	23717	multicellular organismal process	CPNE9|EPHB6|TEX40|WIPF3|CRHBP|SYNGAP1|PPP4R2|AKT2|BSN|SCN1B|WLS|PRKCG|MEF2A|ACVR1|EPHA4|MEF2C|RBFOX1|EPHA7|UNC13A|ACTN2|PRKCD|PRKCA|DKK3|KRT9|MYL4|TIAM1|RBP4|ARC|RIN1|NGEF|EPHA3|NRN1|PDE1B|AGAP2|NEDD4L|THY1|NYAP2|KALRN|CRHR1|HSD11B1|GRIN2A|D3BWG0562E|INPP5J|KCNMB4|HIVEP3|PIP5K1C|HIVEP2|SPTBN2|EGR1|HOMER1|JUP|BCL11B|HOMER2|BCL11A|PLK2|PDE2A|SNAP91|GNG13|DAZL|KITL|ID2|ETL4|PPP1R1B|CDK16|ROBO2|RYR2|…
34762	6.96E-16	4.87E-14	45	452	568	23717	regulation of transmembrane transport	SNAP25|RYR2|KCNA1|LRRK2|NEDD4L|THY1|CRHR1|CRHBP|KCNV1|GRIN2A|AKT2|GSG1L|PTK2B|CACNG3|SCN1B|KCNJ3|SNCA|KCNJ4|KCNH3|MEF2C|KCNH4|HOMER1|KCND2|KCNB1|KCNIP2|ACTN2|PRKCE|TRPC1|KCNIP3|KCNAB2|KCNAB3|NGF|CACNB3|ARC|CACNB4|SCN8A|KCNQ3|KCNQ5|PLCB1|KCNK1|CNIH3|FGF12|SCN4B|SHANK3|PTPN3
22604	8.30E-16	5.73E-14	48	513	568	23717	regulation of cell morphogenesis	RTN4R|CPNE9|ROBO2|SEMA7A|PLXND1|LRRK2|SEMA3A|WIPF3|NEDD4L|THY1|DRP2|RIMS1|PPP3CA|STRIP2|SYNGAP1|SIPA1L1|CHN1|PLXNA2|ENPP2|NEFL|PTK2B|NEFM|SLIT3|FEZF2|LZTS1|EPHA4|EPHA7|UNC13A|CDKL5|SYT2|SYT1|BCL11A|TBR1|NGF|BAIAP2|OLFM1|TIAM1|ARC|FMNL1|ITPKA|PLEKHO1|TCF4|KCTD17|SHANK3|NGEF|MGLL|EPHA3|GAS7
48858	1.04E-15	7.06E-14	53	619	568	23717	cell projection morphogenesis	ROBO2|PRDM8|PLXND1|LRRK2|BOC|NEFL|FEZF2|SCN1B|MEF2A|KIRREL3|EMX1|EPHA4|EPHA7|LMTK2|PRKCA|PAX6|ETV1|NGF|FOXP1|TIAM1|ADORA2A|PLEKHO1|SHANK3|GAS7|RTN4R|BRSK1|SEMA7A|NRN1|SEMA3A|ASAP1|ADCY1|BHLHE22|NYAP2|KALRN|DRP2|ABLIM1|PAK1|D3BWG0562E|CHN1|NTF3|PLXNA2|ZSWIM6|SLIT3|PIP5K1C|NPTX1|WASF1|LGI1|LINGO1|BCL11B|CCK|SNAP91|NR4A2|LHX2
7409	1.15E-15	7.71E-14	37	312	568	23717	axonogenesis	RTN4R|ROBO2|PRDM8|BRSK1|SEMA7A|NRN1|PLXND1|SEMA3A|ADCY1|BHLHE22|KALRN|DRP2|ABLIM1|D3BWG0562E|CHN1|NTF3|BOC|PLXNA2|SLIT3|PIP5K1C|NPTX1|FEZF2|SCN1B|LGI1|LINGO1|EPHA4|EPHA7|BCL11B|LMTK2|PRKCA|PAX6|ETV1|CCK|SNAP91|FOXP1|NR4A2|LHX2
30001	1.43E-15	9.48E-14	50	561	568	23717	metal ion transport	SNAP25|RYR2|ATP2A3|SLA|ATP2A2|HTR2A|PPP3CA|TMEM38A|SCN1B|KCNH3|KCNH4|KCND2|SLC30A3|PRKCB|ABCC8|PRKCE|TRPC1|KCNK12|LMTK2|KCNAB2|KCNAB3|CACNB3|ARC|CACNB4|SCN8A|KCNQ3|KCNQ5|SCN4B|SLC24A2|RAMP3|KCNA1|CAMK2A|ITPR1|SLC1A2|ITPR3|ATP1A1|KCNV1|GRIN2A|KCNMB4|SLC17A7|CACNG3|KCNJ3|KCNJ4|KCNB1|KCNIP2|KCNIP3|KLHL3|ATP2B2|ATP2B1|KCNK1
43547	1.45E-15	9.48E-14	45	461	568	23717	positive regulation of GTPase activity	RTN4R|RGS14|LRRK2|AGAP2|ASAP1|THY1|IQGAP2|KALRN|RASGRP1|RAPGEFL1|CX3CL1|RGS4|SYNGAP1|SIPA1L1|RASGEF1B|AKT2|CHN2|RASGEF1C|CHN1|NTF3|PTK2B|RGS8|GIT1|GARNL3|RGS7|PSD|RAP1GAP2|CDKL5|IQSEC2|STARD8|PLEKHG5|ARHGAP25|TIAM2|PCP2|TIAM1|ARHGAP32|ARHGAP10|ARHGEF3|ARHGEF2|RAPGEF5|PLCB1|RIN1|SMAP1|NGEF|RAPGEF4
43087	2.06E-15	1.33E-13	47	505	568	23717	regulation of GTPase activity	RTN4R|RGS14|LRRK2|AGAP2|ASAP1|THY1|IQGAP2|KALRN|RASGRP1|RAPGEFL1|CX3CL1|RGS4|SYNGAP1|SIPA1L1|RASGEF1B|AKT2|CHN2|RASGEF1C|CHN1|NTF3|PTK2B|RGS8|GIT1|GARNL3|RGS7|PSD|RAP1GAP2|EPHA4|CDKL5|IQSEC2|STARD8|PLEKHG5|ARHGAP25|TIAM2|PCP2|TIAM1|ARHGAP32|ARHGAP10|ARHGEF3|ARHGEF2|RAPGEF5|PLCB1|RIN1|SMAP1|NGEF|EPHA3|RAPGEF4
32990	4.14E-15	2.64E-13	53	640	568	23717	cell part morphogenesis	ROBO2|PRDM8|PLXND1|LRRK2|BOC|NEFL|FEZF2|SCN1B|MEF2A|KIRREL3|EMX1|EPHA4|EPHA7|LMTK2|PRKCA|PAX6|ETV1|NGF|FOXP1|TIAM1|ADORA2A|PLEKHO1|SHANK3|GAS7|RTN4R|BRSK1|SEMA7A|NRN1|SEMA3A|ASAP1|ADCY1|BHLHE22|NYAP2|KALRN|DRP2|ABLIM1|PAK1|D3BWG0562E|CHN1|NTF3|PLXNA2|ZSWIM6|SLIT3|PIP5K1C|NPTX1|WASF1|LGI1|LINGO1|BCL11B|CCK|SNAP91|NR4A2|LHX2
6810	5.14E-15	3.24E-13	148	3285	568	23717	transport	EPHB6|CHRM1|WIPF3|SLA|ICAM5|COX6A2|CRHBP|RIMS1|LAPTM4B|AKT2|ADORA1|ENPP2|CAR12|TMEM38A|SLC16A2|SCN1B|SH3GL2|WLS|CAR4|KCNH3|KCNH4|UNC13A|SLC30A3|PRKCB|PRKCE|KCNK12|PRKCD|DIO2|LMTK2|SYTL2|FOXP1|RBP4|CACNB3|ARC|CACNB4|SCN8A|KCNQ3|ELMO2|KCNQ5|RIN1|STX1A|BRSK1|NDRG4|AGAP2|ITPR1|SLC1A2|ITPR3|RASGRP1|CPLX1|CRHR1|CPLX3|NEUROD1|SOCS2|KCNV1|GRIN2A|SEC14L1|SYNDIG1|KCNMB4|APOD|PIP5K1C|NPTX1|STXBP6|RAB6B|SPTB…
45597	1.05E-14	6.54E-13	64	907	568	23717	positive regulation of cell differentiation	CPNE9|ROBO2|HTR2A|CX3CL1|RIMS1|HEY1|BOC|ENC1|ENPP2|NEFL|FEZF2|CD34|SCN1B|ACVR1|KLF10|EPHA4|MEF2C|UNC13A|CDKL5|PRKCA|PAX6|ADRA2C|NGF|FOXP1|FNDC5|TIAM1|LRRC7|CCNE1|ITPKA|RARB|PDE5A|PLCB1|SHANK3|EPHA3|SEMA7A|NDRG4|LTK|RGS14|SEMA3A|SEZ6|NEDD4L|PTGS2|RASGRP1|NEUROD1|SOCS2|NEUROD2|DBC1|FRZB|NTF3|PTK2B|WNT2|SYT2|SYT1|BCL11A|DKKL1|CCK|INHBA|BAIAP2|HOPX|EPOR|KITL|ID2|TCF4|SMAP1
50890	1.12E-14	6.87E-13	33	266	568	23717	cognition	SLC24A2|SNAP25|NDRG4|CHRM1|RGS14|PDE1B|ITPR3|ADCY1|HTR2A|PTGS2|CRHR1|NEUROD2|GRIN2A|PAK1|SYNGAP1|GRM4|ADORA1|SLC17A7|EGR1|MEF2C|PLK2|PRKCA|TBR1|NGF|MEIS2|TANC1|CAMK4|PPP1R1B|PDE5A|PLCB1|RIN1|SHANK3|SHANK2
50769	1.35E-14	8.16E-13	43	450	568	23717	positive regulation of neurogenesis	CPNE9|ROBO2|SEMA7A|NDRG4|LTK|RGS14|SEMA3A|SEZ6|NEDD4L|CX3CL1|NEUROD1|SOCS2|RIMS1|NEUROD2|DBC1|NTF3|ENC1|ENPP2|NEFL|PTK2B|FEZF2|WNT2|SCN1B|EPHA4|MEF2C|UNC13A|CDKL5|SYT2|SYT1|BCL11A|PAX6|ADRA2C|NGF|BAIAP2|EPOR|TIAM1|LRRC7|ID2|ITPKA|RARB|TCF4|SHANK3|EPHA3
6812	1.42E-14	8.52E-13	58	772	568	23717	cation transport	SNAP25|RYR2|ATP2A3|SLA|ATP2A2|HTR2A|COX6A2|SMPD3|PPP3CA|TMEM38A|SCN1B|SLC36A1|KCNH3|KCNH4|KCND2|SLC30A3|PRKCB|ABCC8|PRKCE|TRPC1|KCNK12|LMTK2|KCNAB2|KCNAB3|CACNB3|ARC|CACNB4|SLC7A8|CCKBR|SCN8A|KCNQ3|KCNQ5|SCN4B|SLC24A2|RAMP3|KCNA1|CAMK2A|ITPR1|SLC1A2|ITPR3|ATP1A1|KCNV1|GRIN2A|SEC14L1|KCNMB4|SLC17A7|CACNG3|KCNJ3|KCNJ4|KCNB1|KCNIP2|KCNIP3|KLHL3|ATP2B2|ATP2B1|PEX5L|KCNK1|SERINC2
7611	1.89E-14	1.12E-12	31	238	568	23717	learning or memory	SLC24A2|SNAP25|NDRG4|RGS14|PDE1B|ITPR3|ADCY1|HTR2A|PTGS2|CRHR1|NEUROD2|GRIN2A|PAK1|SYNGAP1|GRM4|SLC17A7|EGR1|MEF2C|PLK2|PRKCA|TBR1|NGF|MEIS2|TANC1|CAMK4|PPP1R1B|PDE5A|PLCB1|RIN1|SHANK3|SHANK2
902	2.33E-14	1.36E-12	61	851	568	23717	cell morphogenesis	ROBO2|PRDM8|PLXND1|LRRK2|HEY1|BOC|NEFL|FEZF2|SCN1B|MEF2A|KIRREL3|EMX1|EPHA4|MEF2C|EPHA7|LMTK2|PRKCA|PAX6|ETV1|NGF|FOXP1|TIAM1|ADORA2A|PLEKHO1|ARHGEF2|SHANK3|GAS7|RTN4R|BRSK1|SEMA7A|NRN1|SEMA3A|ASAP1|ADCY1|BHLHE22|NYAP2|KALRN|ADD1|DRP2|ABLIM1|PAK1|D3BWG0562E|CHN1|NTF3|PLXNA2|ZSWIM6|SLIT3|PIP5K1C|NPTX1|WASF1|WNT2|CAP2|LGI1|LINGO1|BCL11B|CCK|ATP2B2|SNAP91|NR4A2|LHX2|ID2
7166	2.80E-14	1.62E-12	95	1742	568	23717	cell surface receptor signaling pathway	EPHB6|RYR2|IGHM|CHRM1|PLXND1|SCHIP1|LRRK2|ZFAND5|LRRC4|PTPRJ|CX3CL1|GRM3|PPP3CA|GRM2|SIPA1L1|GRM4|HEY1|AKT2|BOC|RSPO2|ADORA1|NPTN|BLNK|RSPO3|HOMER3|GIT1|WLS|ACVR1|EPHA4|MEF2C|EPHA7|PRKCB|FBXW7|PRKCE|MIR15A|LMTK2|PAX6|RTN4RL2|NGF|DKK3|TIAM1|CACNB3|CACNB4|ADORA2A|CCNY|RTN4RL1|CCNE1|PLCB1|NGEF|EPHA3|RTN4R|SEMA7A|LTK|RGS14|SEMA3A|GPR88|CAMK2A|SEZ6|CHRD|THY1|NLK|CRHR1|SOCS2|NEURL1B|GRIN2A|PORCN|DBC1|A…
19222	2.87E-14	1.64E-12	232	6265	568	23717	regulation of metabolic process	CYFIP2|CCNI|RAPGEFL1|ZFYVE28|SYNGAP1|PPP4R2|AKT2|PDK3|PIP4K2C|ATXN7L3|PKNOX2|PRKCG|MEF2A|ACVR1|EPHA4|MEF2C|RBFOX1|EPHA7|RBFOX3|PRKCB|ACTN2|PRKCE|STARD8|PRKCD|PRKCA|SYTL2|DKK3|MYL4|TIAM2|TIAM1|RBP4|ARC|ADCY9|CCNY|RIN1|NGEF|EPHA3|ZBTB8A|NECAB3|PDE1B|AGAP2|NEDD4L|THY1|IQGAP2|NLK|KALRN|CRHR1|HSD11B1|GRIN2A|NUAK1|DHX33|INPP5J|HIVEP3|APOD|HIVEP2|EGR1|JUP|BCL11B|IQSEC2|BCL11A|PLK2|PDE2A|MICAL2|POU6F1|DA…
98660	3.29E-14	1.86E-12	49	586	568	23717	inorganic ion transmembrane transport	SNAP25|RYR2|ATP2A3|ATP2A2|HTR2A|COX6A2|TMEM38A|SCN1B|SLC36A1|KCNH3|KCNH4|KCND2|SLC30A3|ABCC8|PRKCE|TRPC1|KCNK12|KCNAB2|KCNAB3|CACNB3|ARC|CACNB4|SCN8A|KCNQ3|KCNQ5|SCN4B|SLC24A2|KCNA1|ITPR1|SLC1A2|ITPR3|ATP1A1|KCNV1|GRIN2A|KCNMB4|SLC17A7|CACNG3|GABRD|KCNJ3|KCNJ4|GABRA1|GABRA6|KCNB1|KCNIP2|GABRA4|KCNIP3|ATP2B2|ATP2B1|KCNK1
43085	3.37E-14	1.88E-12	77	1258	568	23717	positive regulation of catalytic activity	CYFIP2|RYR2|IGHM|LRRK2|HTR2A|RAPGEFL1|CX3CL1|RGS4|SYNGAP1|SIPA1L1|CCND2|GRM4|RASGEF1B|AKT2|RASGEF1C|ADORA1|RGS8|GIT1|GARNL3|RGS7|PSD|EPHA4|MEF2C|CDKL5|FBXW7|PRKCE|STARD8|PLEKHG5|PRKCD|ADRA2C|NGF|MYL4|TIAM2|PCP2|TIAM1|ARHGAP10|ADCY9|ADORA2A|CCNY|ARHGEF3|PDE5A|ARHGEF2|RAPGEF5|PLCB1|RIN1|NGEF|RAPGEF4|RTN4R|RGS14|HPCA|AGAP2|ASAP1|THY1|ADCY1|IQGAP2|KALRN|RASGRP1|CRHR1|CAMKK2|PAK1|ACVR1C|CHN2|CHN1|NTF3…
51345	3.42E-14	1.89E-12	55	719	568	23717	positive regulation of hydrolase activity	CYFIP2|RYR2|LRRK2|HTR2A|RAPGEFL1|CX3CL1|RGS4|SYNGAP1|SIPA1L1|RASGEF1B|AKT2|RASGEF1C|RGS8|GIT1|GARNL3|RGS7|PSD|MEF2C|CDKL5|STARD8|PLEKHG5|PRKCD|MYL4|TIAM2|PCP2|TIAM1|ARHGAP10|ARHGEF3|ARHGEF2|RAPGEF5|PLCB1|RIN1|NGEF|RAPGEF4|RTN4R|RGS14|HPCA|AGAP2|ASAP1|THY1|IQGAP2|KALRN|RASGRP1|ACVR1C|CHN2|CHN1|NTF3|PTK2B|SNCA|RAP1GAP2|IQSEC2|CCK|ARHGAP25|ARHGAP32|SMAP1
48468	3.66E-14	2.00E-12	88	1555	568	23717	cell development	ROBO2|PRDM8|MEI1|PLXND1|LRRK2|ATP2A2|PPP3CA|SYNGAP1|HEY1|AKT2|BOC|NEFL|FEZF2|SCN1B|GIT1|MEF2A|ACVR1|TMOD1|KIRREL3|EMX1|EPHA4|MEF2C|EPHA7|ACTN2|LMTK2|PRKCA|PAX6|RTN4RL2|ETV1|NGF|POU3F1|FOXP1|TIAM1|CACNB4|ADORA2A|RTN4RL1|RARB|PLCB1|NPTXR|SHANK3|EPHA3|GAS7|RTN4R|BRSK1|SEMA7A|NRN1|SEMA3A|SATB2|THY1|ADCY1|BHLHE22|NYAP2|KALRN|NEUROD1|DRP2|NEUROD2|ABLIM1|PAK1|D3BWG0562E|CHN1|NTF3|PLXNA2|PTK2B|ZSWIM6|SLI…
98662	4.34E-14	2.34E-12	45	506	568	23717	inorganic cation transmembrane transport	SLC24A2|SNAP25|RYR2|KCNA1|ITPR1|SLC1A2|ATP2A3|ATP2A2|ITPR3|HTR2A|ATP1A1|COX6A2|KCNV1|GRIN2A|KCNMB4|SLC17A7|TMEM38A|CACNG3|SCN1B|KCNJ3|SLC36A1|KCNJ4|KCNH3|KCNH4|KCND2|SLC30A3|KCNB1|KCNIP2|ABCC8|PRKCE|TRPC1|KCNIP3|KCNK12|ATP2B2|KCNAB2|ATP2B1|KCNAB3|CACNB3|ARC|CACNB4|SCN8A|KCNQ3|KCNQ5|KCNK1|SCN4B
7417	6.32E-14	3.38E-12	54	707	568	23717	central nervous system development	ROBO2|PRDM8|LRRK2|PTPRJ|FEZF2|SCN1B|WLS|KIRREL3|EMX1|EPHA4|EMX2|EPHA7|AGTPBP1|LMO4|PRKCA|PAX6|TBR1|POU3F1|ADORA2A|TRNP1|RARB|PLCB1|SHANK3|SEMA7A|NDRG4|NFIX|KCNA1|SEMA3A|SATB2|SEZ6|CHRD|SLC1A2|BHLHE22|NEUROD1|DRP2|NEUROD2|PAK1|NEUROD6|NTF3|PLXNA2|E2F1|WNT2|SPTBN2|ZBTB18|LINGO1|BCL11B|GABRA4|ATP2B2|INHBA|EPOR|NR4A2|LHX2|ID2|TCF4
7420	6.68E-14	3.53E-12	46	533	568	23717	brain development	ROBO2|PRDM8|SEMA7A|NDRG4|NFIX|KCNA1|LRRK2|SEMA3A|SATB2|SEZ6|CHRD|SLC1A2|BHLHE22|NEUROD1|DRP2|NEUROD2|PAK1|NEUROD6|NTF3|PLXNA2|E2F1|FEZF2|WNT2|WLS|SPTBN2|ZBTB18|KIRREL3|EMX1|EMX2|EPHA7|AGTPBP1|BCL11B|PAX6|TBR1|ATP2B2|INHBA|POU3F1|EPOR|NR4A2|LHX2|ID2|TRNP1|RARB|TCF4|PLCB1|SHANK3
60322	6.93E-14	3.63E-12	48	576	568	23717	head development	ROBO2|PRDM8|SEMA7A|NDRG4|NFIX|KCNA1|SCHIP1|LRRK2|SEMA3A|SATB2|ZFAND5|SEZ6|CHRD|SLC1A2|BHLHE22|NEUROD1|DRP2|NEUROD2|PAK1|NEUROD6|NTF3|PLXNA2|E2F1|FEZF2|WNT2|WLS|SPTBN2|ZBTB18|KIRREL3|EMX1|EMX2|EPHA7|AGTPBP1|BCL11B|PAX6|TBR1|ATP2B2|INHBA|POU3F1|EPOR|NR4A2|LHX2|ID2|TRNP1|RARB|TCF4|PLCB1|SHANK3
48522	8.31E-14	4.30E-12	183	4572	568	23717	positive regulation of cellular process	CYFIP2|CPNE9|WIPF3|RIMS1|CCND2|AKT2|ADORA1|ENPP2|PIP4K2C|SYNPO|CAR7|ATXN7L3|SCN1B|WLS|PRKCG|MEF2A|ACVR1|GUCY1A3|EPHA4|MEF2C|EPHA7|UNC13A|CDKL5|PRKCB|IGFBP4|FBXW7|ACTN2|LMO4|PRKCE|PRKCD|IGFBP2|USP2|PRKCA|TBR1|POU3F1|FOXP1|FNDC5|TIAM1|RBP4|ARC|ADCY9|CCNY|CCNE1|GPD1|KCTD17|EPHA3|STX1A|SEMA7A|NDRG4|HPCA|AGAP2|CHRD|NEDD4L|ITPR3|THY1|IQGAP2|ACTR3B|RASGRP1|CRHR1|NEUROD1|SOCS2|NEUROD2|GRIN2A|DBC1|DHX33|N…
51962	9.36E-14	4.80E-12	45	517	568	23717	positive regulation of nervous system development	CPNE9|ROBO2|SEMA7A|NDRG4|LTK|RGS14|SEMA3A|SEZ6|NEDD4L|CX3CL1|NEUROD1|SOCS2|RIMS1|NEUROD2|DBC1|NTF3|ENC1|SYNDIG1|ENPP2|NEFL|PTK2B|FEZF2|WNT2|SCN1B|EPHA4|MEF2C|UNC13A|CDKL5|SYT2|SYT1|BCL11A|PRKCA|PAX6|ADRA2C|NGF|BAIAP2|EPOR|TIAM1|LRRC7|ID2|ITPKA|RARB|TCF4|SHANK3|EPHA3
32989	1.15E-13	5.86E-12	63	931	568	23717	cellular component morphogenesis	ROBO2|PRDM8|PLXND1|LRRK2|HEY1|BOC|NEFL|FEZF2|SCN1B|MEF2A|TMOD1|KIRREL3|EMX1|EPHA4|MEF2C|EPHA7|ACTN2|LMTK2|PRKCA|PAX6|ETV1|NGF|FOXP1|TIAM1|ADORA2A|PLEKHO1|ARHGEF2|SHANK3|GAS7|RTN4R|BRSK1|SEMA7A|NRN1|SEMA3A|ASAP1|ADCY1|BHLHE22|NYAP2|KALRN|ADD1|DRP2|ABLIM1|PAK1|D3BWG0562E|CHN1|NTF3|PLXNA2|ZSWIM6|SLIT3|PIP5K1C|NPTX1|WASF1|WNT2|CAP2|LGI1|LINGO1|BCL11B|CCK|ATP2B2|SNAP91|NR4A2|LHX2|ID2
1505	3.33E-13	1.67E-11	24	154	568	23717	regulation of neurotransmitter levels	BRSK1|SNAP25|MEF2C|UNC13A|AGTPBP1|SYT2|SYT1|PDE1B|LRRK2|CAMK2A|ATP2A2|NGF|CPLX1|SNAP91|SYN1|CPLX3|TRIM9|RIMS1|PAK1|ADORA2A|SLC17A7|STX1A|SPTBN2|SNCA
45666	4.11E-13	2.04E-11	36	357	568	23717	positive regulation of neuron differentiation	CPNE9|ROBO2|SEMA7A|NDRG4|LTK|SEZ6|NEDD4L|NEUROD1|SOCS2|RIMS1|NEUROD2|DBC1|ENC1|NEFL|PTK2B|FEZF2|WNT2|SCN1B|EPHA4|MEF2C|UNC13A|CDKL5|SYT2|SYT1|BCL11A|ADRA2C|NGF|BAIAP2|EPOR|TIAM1|LRRC7|ITPKA|RARB|TCF4|SHANK3|EPHA3
46903	4.69E-13	2.31E-11	40	437	568	23717	secretion	EPHB6|BRSK1|SNAP25|CHRM1|PCSK6|RASGRP1|CPLX1|CRHR1|CPLX3|SMPD3|NEUROD1|SOCS2|CRHBP|TRIM9|RIMS1|GRM2|PAK1|PIP5K1C|STXBP6|SPTBN2|UNC13A|SYT2|SYT1|KCNB1|TRPC1|DIO2|ATP2B2|INHBA|PRSS12|SNAP91|SYN1|SYT7|SYTL2|FOXP1|PEX5L|CACNB4|CCKBR|STX1A|CDK16|RAPGEF4
98655	5.42E-13	2.64E-11	48	609	568	23717	cation transmembrane transport	SLC24A2|SNAP25|RYR2|KCNA1|ITPR1|SLC1A2|ATP2A3|ATP2A2|ITPR3|HTR2A|ATP1A1|COX6A2|KCNV1|GRIN2A|KCNMB4|SLC17A7|TMEM38A|CACNG3|SCN1B|KCNJ3|SLC36A1|KCNJ4|KCNH3|KCNH4|KCND2|SLC30A3|KCNB1|KCNIP2|ABCC8|PRKCE|TRPC1|KCNIP3|KCNK12|ATP2B2|KCNAB2|ATP2B1|KCNAB3|CACNB3|ARC|PEX5L|CACNB4|SLC7A8|SCN8A|KCNQ3|KCNQ5|KCNK1|SERINC2|SCN4B
50806	6.80E-13	3.28E-11	22	131	568	23717	positive regulation of synaptic transmission	SLC24A2|LGI1|SNAP25|UNC13A|SYT1|RGS14|PRKCE|PLK2|ITPR3|PTGS2|CRHR1|RIMS1|GRIN2A|ADORA2A|CCKBR|ADORA1|PTK2B|CAR7|SHANK3|STX1A|SHANK2|SNCA
16043	8.49E-13	4.06E-11	178	4513	568	23717	cellular component organization	PRDM8|PLXND1|WIPF3|RIMS1|SYNGAP1|AKT2|AKT3|ADORA1|BSN|SYNPO|CAR7|ATXN7L3|SCN1B|MEF2A|TMOD1|KIRREL3|EPHA4|MEF2C|EPHA7|UNC13A|CDKL5|AGTPBP1|PRKCB|FBXW7|ACTN2|PRKCE|PRKCD|TTC7B|KCTD1|LMTK2|PRKCA|SYTL2|FOXP1|OLFM1|TIAM1|TANC1|RBP4|CACNB3|ARC|CACNB4|LIX1|ELMO2|NPTXR|EPHA3|STX1A|RTN4R|BRSK1|SEMA7A|NRN1|CTTNBP2|AGAP2|ITPR3|THY1|BHLHE22|IQGAP2|NYAP2|KALRN|ACTR3B|RASGRP1|KCNV1|GRIN2A|STRIP2|DBC1|SCUBE1|D3…
904	9.10E-13	4.31E-11	44	530	568	23717	cell morphogenesis involved in differentiation	RTN4R|ROBO2|PRDM8|BRSK1|SEMA7A|NRN1|PLXND1|SEMA3A|ADCY1|BHLHE22|KALRN|DRP2|ABLIM1|D3BWG0562E|HEY1|CHN1|NTF3|BOC|PLXNA2|SLIT3|PIP5K1C|NPTX1|FEZF2|WNT2|SCN1B|MEF2A|LGI1|LINGO1|EPHA4|MEF2C|EPHA7|BCL11B|LMTK2|PRKCA|PAX6|ETV1|CCK|ATP2B2|SNAP91|FOXP1|NR4A2|LHX2|ID2|SHANK3
22603	1.77E-12	8.29E-11	61	940	568	23717	regulation of anatomical structure morphogenesis	CPNE9|ROBO2|PLXND1|LRRK2|WIPF3|CX3CL1|RIMS1|PPP3CA|SYNGAP1|SIPA1L1|HEY1|RSPO2|ENPP2|NEFL|NEFM|FEZF2|LZTS1|CD34|EPHA4|MEF2C|EPHA7|UNC13A|CDKL5|PRKCB|FBXW7|PRKCA|TBR1|NGF|DUSP6|OLFM1|TIAM1|ARC|ITPKA|PLEKHO1|KCTD17|SHANK3|NGEF|MGLL|EPHA3|GAS7|RTN4R|SEMA7A|SEMA3A|NEDD4L|THY1|PTGS2|ADD1|DRP2|STRIP2|PAK1|CHN1|PLXNA2|PTK2B|SLIT3|WNT2|SYT2|SYT1|BCL11A|BAIAP2|FMNL1|TCF4
51094	1.87E-12	8.70E-11	73	1253	568	23717	positive regulation of developmental process	CPNE9|ROBO2|HTR2A|CX3CL1|RIMS1|HEY1|BOC|ENC1|ENPP2|NEFL|FEZF2|CD34|SCN1B|ACVR1|KLF10|EPHA4|MEF2C|UNC13A|CDKL5|PRKCB|USP2|PRKCA|PAX6|ADRA2C|NGF|FOXP1|FNDC5|TIAM1|LRRC7|CCNE1|ITPKA|RARB|PDE5A|PLCB1|KCTD17|SHANK3|EPHA3|SEMA7A|NDRG4|LTK|RGS14|SEMA3A|AGAP2|SEZ6|NEDD4L|PTGS2|RASGRP1|ADD1|NEUROD1|SOCS2|NEUROD2|DBC1|FRZB|NTF3|SYNDIG1|PTK2B|STAT6|WNT2|KL|EGR1|SYT2|SYT1|BCL11A|DKKL1|CCK|INHBA|BAIAP2|HOPX|E…
6811	1.96E-12	9.04E-11	69	1148	568	23717	ion transport	SNAP25|RYR2|ATP2A3|SLA|ATP2A2|HTR2A|COX6A2|SMPD3|PPP3CA|GRM2|TMEM38A|SLC16A2|SCN1B|CAR4|SLC36A1|KCNH3|KCNH4|KCND2|SLC30A3|PRKCB|ABCC8|PRKCE|TRPC1|KCNK12|PRKCD|LMTK2|KCNAB2|KCNAB3|SLCO1C1|CACNB3|ARC|CACNB4|SLC7A8|CCKBR|SCN8A|KCNQ3|KCNQ5|SCN4B|SLC24A2|RAMP3|KCNA1|CAMK2A|ITPR1|SLC1A2|ITPR3|ATP1A1|KCNV1|GRIN2A|PAK1|SEC14L1|KCNMB4|SLC17A7|LRRC8B|CACNG3|GABRD|KCNJ3|KCNJ4|GABRA1|GABRA6|KCNB1|KCNIP2|GABR…
10959	2.01E-12	9.15E-11	34	338	568	23717	regulation of metal ion transport	RYR2|LRRK2|CAMK2A|ITPR1|NEDD4L|THY1|HTR2A|ATP1A1|PTGS2|CRHR1|AKT2|AKT3|ADORA1|PTK2B|SCN1B|SNCA|HOMER1|KCNIP2|ACTN2|ABCC8|PRKCE|TRPC1|KCNIP3|ATP2B2|KCNAB2|NGF|CACNB3|ARC|CACNB4|ADORA2A|PLCB1|FGF12|SCN4B|PTPN3
51336	2.13E-12	9.61E-11	69	1150	568	23717	regulation of hydrolase activity	CYFIP2|RYR2|LRRK2|HTR2A|RAPGEFL1|CX3CL1|RGS4|SYNGAP1|SIPA1L1|RASGEF1B|AKT2|RASGEF1C|RGS8|GIT1|GARNL3|RGS7|PSD|EPHA4|MEF2C|EPHA7|CDKL5|STARD8|PLEKHG5|PRKCD|PPP2R5A|NGF|SYTL2|MYL4|TIAM2|PCP2|TIAM1|ARHGAP10|ARC|ADORA2A|CRY2|ARHGEF3|ARHGEF2|RAPGEF5|PLCB1|RIN1|NGEF|EPHA3|RAPGEF4|RTN4R|RGS14|HPCA|AGAP2|ASAP1|THY1|IQGAP2|KALRN|RASGRP1|NUAK1|ACVR1C|CHN2|CHN1|NTF3|PTK2B|CAP2|SNCA|RAP1GAP2|IQSEC2|SORT1|CCK…
51050	2.31E-12	1.04E-10	61	946	568	23717	positive regulation of transport	SNAP25|RYR2|IGHM|GPR26|CHRM1|SMPD3|RIMS1|PPP3CA|AKT2|AKT3|ADORA1|CD34|SCN1B|WLS|UNC13A|SLC30A3|FBXW7|ACTN2|ABCC8|PRKCE|TRPC1|PRKCD|PRKCA|PAX6|VPS37B|SEPT5|SYTL2|RBP4|ARC|ADORA2A|CCKBR|PLCB1|SCN4B|SHANK3|STX1A|RAPGEF4|HPCA|CAMK2A|ITPR1|SLC1A2|NEDD4L|THY1|PTGS2|RASGRP1|CRHR1|ADD1|DRP2|NTF3|SNCA|HOMER1|JUP|SYT1|KCNB1|CCK|ATP2B2|SORL1|NELL2|PEX5L|CAMK4|TCF4|FGF12
32940	2.58E-12	1.13E-10	34	341	568	23717	secretion by cell	EPHB6|BRSK1|SNAP25|PCSK6|RASGRP1|CPLX1|CRHR1|CPLX3|SMPD3|NEUROD1|CRHBP|TRIM9|RIMS1|GRM2|PAK1|PIP5K1C|STXBP6|SPTBN2|UNC13A|SYT2|SYT1|KCNB1|DIO2|INHBA|PRSS12|SNAP91|SYN1|SYT7|SYTL2|FOXP1|PEX5L|STX1A|CDK16|RAPGEF4
10769	2.58E-12	1.13E-10	34	341	568	23717	regulation of cell morphogenesis involved in differentiation	RTN4R|ROBO2|SEMA7A|PLXND1|LRRK2|SEMA3A|THY1|DRP2|PPP3CA|SYNGAP1|SIPA1L1|CHN1|PLXNA2|ENPP2|NEFL|NEFM|SLIT3|FEZF2|LZTS1|EPHA4|EPHA7|CDKL5|BCL11A|TBR1|NGF|BAIAP2|OLFM1|TIAM1|ITPKA|TCF4|SHANK3|NGEF|MGLL|EPHA3
9893	2.58E-12	1.13E-10	143	3382	568	23717	positive regulation of metabolic process	CYFIP2|RAPGEFL1|RGS4|RIMS1|SYNGAP1|CCND2|AKT2|ADORA1|ENPP2|PIP4K2C|RGS8|ATXN7L3|RGS7|PRKCG|MEF2A|ACVR1|GUCY1A3|EPHA4|MEF2C|EPHA7|CDKL5|PRKCB|IGFBP4|FBXW7|LMO4|PRKCE|STARD8|PRKCD|PRKCA|TBR1|POU3F1|FOXP1|MYL4|TIAM2|PCP2|TIAM1|RBP4|ADCY9|CCNY|GPD1|RIN1|NGEF|RTN4R|SEMA7A|NDRG4|HPCA|AGAP2|NEDD4L|ABHD6|THY1|IQGAP2|KALRN|RASGRP1|CRHR1|NEUROD1|NEUROD2|DHX33|NEUROD6|HIVEP3|WNT2|RAP1GAP2|KL|EGR1|JUP|BCL11B…
50770	2.64E-12	1.14E-10	24	169	568	23717	regulation of axonogenesis	RTN4R|ROBO2|EPHA4|SEMA7A|EPHA7|CDKL5|PLXND1|BCL11A|SEMA3A|TBR1|THY1|NGF|DRP2|OLFM1|TIAM1|SYNGAP1|SIPA1L1|CHN1|PLXNA2|NEFL|NEFM|SLIT3|FEZF2|MGLL
10720	3.39E-12	1.45E-10	44	551	568	23717	positive regulation of cell development	CPNE9|ROBO2|SEMA7A|NDRG4|LTK|RGS14|SEMA3A|SEZ6|NEDD4L|CX3CL1|NEUROD1|SOCS2|RIMS1|NEUROD2|DBC1|NTF3|ENC1|ENPP2|NEFL|PTK2B|FEZF2|WNT2|SCN1B|EPHA4|MEF2C|UNC13A|CDKL5|SYT2|SYT1|BCL11A|PAX6|ADRA2C|NGF|BAIAP2|EPOR|TIAM1|LRRC7|ID2|ITPKA|RARB|TCF4|PDE5A|SHANK3|EPHA3
40011	3.46E-12	1.47E-10	63	1006	568	23717	locomotion	ROBO2|PLXND1|SCHIP1|LRRK2|ZFAND5|PTPRJ|CX3CL1|BOC|ENPP2|NEFL|PHACTR1|FEZF2|CD34|SCN1B|ACVR1|KIRREL3|EPHA4|MEF2C|EMX2|EPHA7|CDKL5|PLEKHG5|PRKCD|LMTK2|PRKCA|PAX6|IL16|ETV1|FOXP1|TIAM1|ARC|ELMO2|PLEKHO1|SHANK3|EPHA3|SEMA7A|NDRG4|SEMA3A|SATB2|DRP2|GRIN2A|ABLIM1|STRIP2|PAK1|CHN1|NTF3|SPP1|PLXNA2|PTK2B|SLIT3|PIP5K1C|LGI1|JUP|BCL11B|CCK|ATP2B2|SORL1|NR4A2|NR4A1|FMNL1|KITL|LHX2|ID2
71805	3.66E-12	1.53E-10	22	142	568	23717	potassium ion transmembrane transport	SLC24A2|KCNJ4|KCNH3|SNAP25|KCNH4|KCND2|KCNB1|KCNIP2|ABCC8|KCNA1|KCNIP3|KCNK12|KCNAB2|ATP1A1|KCNAB3|KCNV1|KCNQ3|KCNMB4|KCNQ5|TMEM38A|KCNK1|KCNJ3
71804	3.66E-12	1.53E-10	22	142	568	23717	cellular potassium ion transport	SLC24A2|KCNJ4|KCNH3|SNAP25|KCNH4|KCND2|KCNB1|KCNIP2|ABCC8|KCNA1|KCNIP3|KCNK12|KCNAB2|ATP1A1|KCNAB3|KCNV1|KCNQ3|KCNMB4|KCNQ5|TMEM38A|KCNK1|KCNJ3
48519	4.47E-12	1.85E-10	176	4528	568	23717	negative regulation of biological process	PRDM8|NAB2|ZFYVE28|RGS4|CRHBP|SYNGAP1|AKT2|ADORA1|ENPP2|RGS8|LZTS1|RGS7|PRKCG|MEF2A|ACVR1|TMOD1|GUCY1A3|EPHA4|MEF2C|EPHA7|MLIP|PRKCB|FBXW7|ACTN2|LMO4|PRKCE|PRKCD|USP2|MIR15A|KCTD1|LMTK2|PRKCA|POU3F1|DGKZ|SYTL2|DKK3|FOXP1|OLFM1|RBP4|ARC|ERF|NGEF|EPHA3|RTN4R|NDRG4|HPCA|AGAP2|ITPR1|CHRD|NEDD4L|ITPR3|ABHD6|THY1|BHLHE22|NLK|CRHR1|NEUROD1|SOCS2|NEUROD2|GRIN2A|DBC1|SEC14L1|INPP5J|APOD|ZBTB18|RAP1GAP2|EG…
7626	1.12E-11	4.61E-10	27	230	568	23717	locomotory behavior	SNAP25|PDE1B|LRRK2|GPR88|SEZ6|CRHR1|GRIN2A|GNG7|FEZF2|SNCA|TMOD1|EPHA4|AGTPBP1|KCND2|PRKCE|USP2|ATP2B2|NGF|OXR1|NR4A2|MAPK10|CACNB4|ADORA2A|ID2|SCN8A|FGF12|SHANK3
7613	1.29E-11	5.26E-10	19	109	568	23717	memory	SLC24A2|SNAP25|EGR1|RGS14|PLK2|ITPR3|ADCY1|HTR2A|PTGS2|NGF|CRHR1|GRIN2A|CAMK4|SLC17A7|PDE5A|PLCB1|RIN1|SHANK3|SHANK2
48523	1.46E-11	5.89E-10	164	4173	568	23717	negative regulation of cellular process	PRDM8|NAB2|ZFYVE28|RGS4|CRHBP|SYNGAP1|AKT2|ADORA1|ENPP2|RGS8|LZTS1|RGS7|PRKCG|MEF2A|ACVR1|TMOD1|EPHA4|MEF2C|EPHA7|MLIP|PRKCB|FBXW7|ACTN2|LMO4|PRKCE|PRKCD|USP2|KCTD1|PRKCA|POU3F1|DGKZ|SYTL2|DKK3|FOXP1|OLFM1|RBP4|ARC|ERF|NGEF|EPHA3|RTN4R|NDRG4|HPCA|AGAP2|ITPR1|CHRD|NEDD4L|ITPR3|ABHD6|THY1|BHLHE22|NLK|CRHR1|NEUROD1|SOCS2|NEUROD2|DBC1|SEC14L1|INPP5J|APOD|ZBTB18|RAP1GAP2|EGR1|BCL11B|BCL11A|PLK2|TMEM13…
23061	1.61E-11	6.44E-10	21	138	568	23717	signal release	BRSK1|SNAP25|UNC13A|SYT2|SYT1|DIO2|INHBA|CPLX1|CRHR1|SNAP91|SYN1|CPLX3|SMPD3|NEUROD1|TRIM9|RIMS1|PAK1|STX1A|CDK16|RAPGEF4|SPTBN2
90066	1.62E-11	6.44E-10	40	489	568	23717	regulation of anatomical structure size	RTN4R|SEMA7A|CHRM1|PLXND1|LRRK2|SEMA3A|WIPF3|ADRA1D|HTR2A|IQGAP2|PTGS2|ACTR3B|CX3CL1|ADD1|SMPD3|DRP2|ADORA1|PLXNA2|NEFL|PTK2B|NEFM|WASF1|TMOD1|GUCY1A3|RAP1GAP2|EPHA7|CDKL5|ACTN2|BCL11A|PRKCE|PRKCD|ATP2B2|ADRA2C|NGF|BAIAP2|OLFM1|ADORA2A|PDE5A|SHANK3|MGLL
6813	1.92E-11	7.57E-10	22	154	568	23717	potassium ion transport	SLC24A2|KCNJ4|KCNH3|SNAP25|KCNH4|KCND2|KCNB1|KCNIP2|ABCC8|KCNA1|KCNIP3|KCNK12|KCNAB2|ATP1A1|KCNAB3|KCNV1|KCNQ3|KCNMB4|KCNQ5|TMEM38A|KCNK1|KCNJ3
9653	2.59E-11	1.01E-09	101	2142	568	23717	anatomical structure morphogenesis	PRDM8|PLXND1|NAB2|ZFAND5|SCN1B|WLS|MEF2A|ACVR1|TMOD1|KIRREL3|EPHA4|MEF2C|EPHA7|AGTPBP1|FBXW7|ACTN2|LMO4|LMTK2|PRKCA|TBR1|FOXP1|TIAM1|TANC1|RBP4|ERF|RTN4R|BRSK1|SEMA7A|NRN1|CHRD|THY1|BHLHE22|NYAP2|KALRN|NEUROD1|D3BWG0562E|PLXNA2|PIP5K1C|NPTX1|WNT2|SPTBN2|BCL11B|INHBA|HOPX|SNAP91|NR4A2|NR4A1|LHX2|ID2|TCF4|ROBO2|RYR2|SCHIP1|LRRK2|PTPRJ|CX3CL1|HEY1|BOC|RSPO2|RSPO3|NEFL|FEZF2|DUSP5|EMX1|PAX6|ETV1|NGF|…
34220	3.03E-11	1.18E-09	54	828	568	23717	ion transmembrane transport	SNAP25|RYR2|ATP2A3|ATP2A2|HTR2A|COX6A2|TMEM38A|SLC16A2|SCN1B|SLC36A1|KCNH3|KCNH4|KCND2|SLC30A3|ABCC8|PRKCE|TRPC1|KCNK12|KCNAB2|KCNAB3|SLCO1C1|CACNB3|ARC|CACNB4|SLC7A8|SCN8A|KCNQ3|KCNQ5|SCN4B|SLC24A2|KCNA1|ITPR1|SLC1A2|ITPR3|ATP1A1|KCNV1|GRIN2A|KCNMB4|SLC17A7|CACNG3|GABRD|KCNJ3|KCNJ4|GABRA1|GABRA6|KCNB1|KCNIP2|GABRA4|KCNIP3|ATP2B2|ATP2B1|PEX5L|KCNK1|SERINC2
6928	3.28E-11	1.26E-09	65	1114	568	23717	movement of cell or subcellular component	ROBO2|RYR2|PLXND1|SCHIP1|LRRK2|WIPF3|ZFAND5|CX3CL1|BOC|ENPP2|NEFL|NEFM|PHACTR1|FEZF2|CD34|SCN1B|ACVR1|KIRREL3|EPHA4|MEF2C|EMX2|EPHA7|CDKL5|PLEKHG5|PRKCD|LMTK2|PRKCA|PAX6|IL16|ETV1|FOXP1|TIAM1|ARHGAP10|ARC|KIFC2|ELMO2|PLEKHO1|SCN4B|EPHA3|SEMA7A|NDRG4|SEMA3A|SATB2|NEDD4L|RASGRP1|DRP2|ABLIM1|STRIP2|PAK1|CHN1|NTF3|SPP1|PLXNA2|PTK2B|SLIT3|LGI1|JUP|BCL11B|CCK|SORL1|NR4A2|NR4A1|FMNL1|KITL|LHX2
71840	3.42E-11	1.31E-09	178	4707	568	23717	cellular component organization or biogenesis	PRDM8|PLXND1|WIPF3|RIMS1|SYNGAP1|AKT2|AKT3|ADORA1|BSN|SYNPO|CAR7|ATXN7L3|SCN1B|MEF2A|TMOD1|KIRREL3|EPHA4|MEF2C|EPHA7|UNC13A|CDKL5|AGTPBP1|PRKCB|FBXW7|ACTN2|PRKCE|PRKCD|TTC7B|KCTD1|LMTK2|PRKCA|SYTL2|FOXP1|OLFM1|TIAM1|TANC1|RBP4|CACNB3|ARC|CACNB4|LIX1|ELMO2|NPTXR|EPHA3|STX1A|RTN4R|BRSK1|SEMA7A|NRN1|CTTNBP2|AGAP2|ITPR3|THY1|BHLHE22|IQGAP2|NYAP2|KALRN|ACTR3B|RASGRP1|KCNV1|GRIN2A|STRIP2|DBC1|SCUBE1|D3…
60291	3.67E-11	1.39E-09	13	46	568	23717	long-term synaptic potentiation	SLC24A2|SNAP25|UNC13A|RGS14|PLK2|ITPR3|CRHR1|RIMS1|GRIN2A|PTK2B|SHANK3|SHANK2|SNCA
60341	6.49E-11	2.45E-09	69	1241	568	23717	regulation of cellular localization	SNAP25|RYR2|GPR26|CHRM1|LRRK2|ATP2A2|HTR2A|CX3CL1|SMPD3|CRHBP|TRIM9|RIMS1|PPP3CA|AKT2|ADORA1|CD34|WLS|MEF2C|UNC13A|PRKCB|FBXW7|ACTN2|ABCC8|PRKCE|TRPC1|PRKCD|PPP2R5A|PRKCA|PAX6|KCNAB2|NGF|SEPT5|TIAM1|RBP4|ARC|ADORA2A|CCKBR|CRY2|PLCB1|SHANK3|STX1A|RAPGEF4|NDRG4|RAMP3|HPCA|CAMK2A|NEDD4L|THY1|PTGS2|RASGRP1|CRHR1|CPLX3|DRP2|ACVR1C|PTK2B|APOD|SNCA|JUP|SYT1|KCNB1|PDE2A|CCK|INHBA|SORL1|NELL2|PEX5L|CAMK4|…
10648	7.21E-11	2.69E-09	65	1135	568	23717	negative regulation of cell communication	LRRK2|LRRC4|PTPRJ|HTR2A|CX3CL1|DUSP14|ZFYVE28|RGS4|CRHBP|PPP3CA|SYNGAP1|HEY1|ADORA1|RGS8|LZTS1|RGS7|ACVR1|DUSP5|PRKCB|ABCC8|PRKCD|PRKCA|RTN4RL2|DGKZ|DUSP6|DKK3|DUSP7|ARC|RTN4RL1|CRY2|RGS7BP|SHANK3|MGLL|SHANK2|RAPGEF4|KANK2|RTN4R|SLC24A2|NDRG4|RGS14|AGAP2|ITPR1|CHRD|ABHD6|THY1|PTGS2|NLK|CRHR1|NEUROD1|SOCS2|DBC1|SEC14L1|ACVR1C|FRZB|SPP1|PTK2B|APOD|SLIT3|SNCA|EGR1|KCNB1|PLK2|SORL1|NR4A2|TCF4
6796	7.42E-11	2.75E-09	84	1671	568	23717	phosphate-containing compound metabolic process	EPHB6|CERK|MAST3|LRRK2|PTPRJ|DUSP14|SMPD3|PPP3CA|PPP3CC|AKT2|AKT3|ENPP2|NPTN|PDK3|PDE4A|PIP4K2C|PRKCG|MEF2A|ACVR1|GUCY1A3|DUSP5|KCNH3|EPHA4|MEF2C|EPHA7|CDKL5|PRKCB|PRKCE|PRKCD|TTC7B|LMTK2|PRKCA|KCNAB2|DGKZ|DUSP6|DUSP7|ADCY9|CACNB4|CCKBR|CCNE1|ITPKA|GPD1|PDE5A|SHANK3|EPHA3|BRSK1|LTK|PDE1B|PDE1A|CAMK2A|ABHD6|THY1|ADCY1|AK5|ATP1A1|NLK|GUCY2G|PPM1E|KALRN|CAMKK2|NUAK1|PAK1|ACVR1C|D3BWG0562E|SPP1|INPP5…
51649	8.98E-11	3.31E-09	75	1418	568	23717	establishment of localization in cell	EPHB6|SNAP25|RYR2|IGHM|MEI1|LRRK2|ATP2A2|HTR2A|PCSK6|SMPD3|CRHBP|TRIM9|RIMS1|PPP3CA|GRM2|AKT2|ADORA1|NEFL|NEFM|GRASP|SH3GL2|WLS|UNC13A|PRKCE|DIO2|LMTK2|PAX6|PRSS12|SYN1|SYTL2|FOXP1|ARHGAP10|RBP4|ARC|CRY2|ARHGEF2|STX1A|RAPGEF4|BRSK1|RAMP3|RGS14|CAMK2A|AGAP2|ITPR1|ITPR3|RASGRP1|CPLX1|CRHR1|CPLX3|NEUROD1|DRP2|PAK1|SYNDIG1|SLC17A7|PIP5K1C|NPTX1|STXBP6|CRYM|RAB6B|SPTBN2|SNCA|SYT2|SYT1|KCNB1|SORT1|KCNI…
51641	9.18E-11	3.36E-09	89	1826	568	23717	cellular localization	EPHB6|SNAP25|RYR2|IGHM|MEI1|LRRK2|LRRC4|ATP2A2|HTR2A|PCSK6|SMPD3|CRHBP|TRIM9|RIMS1|PPP3CA|GRM2|SYNGAP1|AKT2|ADORA1|NEFL|NEFM|GRASP|SH3GL2|WLS|MEF2A|UNC13A|ACTN2|PRKCE|DIO2|TTC7B|LMTK2|PAX6|PRSS12|SYN1|SYTL2|FOXP1|TIAM1|ARHGAP10|RBP4|ARC|CRY2|ARHGEF2|SHANK3|STX1A|RAPGEF4|BRSK1|RAMP3|RGS14|KCNA1|CAMK2A|AGAP2|ITPR1|ZDHHC23|ITPR3|RASGRP1|CPLX1|CRHR1|CPLX3|NEUROD1|DRP2|PAK1|SYNDIG1|PLXNA2|TSPAN5|SLC17…
23056	9.89E-11	3.59E-09	75	1421	568	23717	positive regulation of signaling	SNAP25|IGHM|LRRK2|PTPRJ|HTR2A|CX3CL1|SMPD3|RIMS1|ADAMTS3|GRM4|AKT2|RSPO2|ADORA1|BLNK|RSPO3|CAR7|WLS|ACVR1|EPHA4|UNC13A|PRKCB|IGFBP4|FBXW7|PRKCE|PLEKHG5|PRKCD|TNFRSF19|PRKCA|PAX6|ADRA2C|NGF|TIAM1|RBP4|ARC|ADORA2A|CCKBR|PDE5A|PLCB1|SHANK3|STX1A|SHANK2|RAPGEF4|SLC24A2|SEMA7A|NDRG4|RAMP3|RGS14|AGAP2|ITPR3|PTGS2|CXXC5|RASGRP1|CRHR1|SOCS2|NEUROD2|GRIN2A|PAK1|DBC1|NTF3|TSPAN5|PTK2B|WNT2|SNCA|LGI1|KL|SYT…
51240	1.07E-10	3.84E-09	78	1509	568	23717	positive regulation of multicellular organismal process	CPNE9|ROBO2|RYR2|ADRA1D|PTPRJ|HTR2A|CX3CL1|RIMS1|PPP3CA|HEY1|ENC1|ENPP2|NEFL|FEZF2|CD34|SCN1B|ACVR1|KLF10|EPHA4|MEF2C|UNC13A|CDKL5|PRKCB|PRKCE|USP2|PRKCA|PAX6|ADRA2C|NGF|SYTL2|FOXP1|TIAM1|ADORA2A|LRRC7|ITPKA|RARB|PDE5A|ARHGEF2|PLCB1|SHANK3|EPHA3|RAPGEF4|SEMA7A|NDRG4|LTK|RGS14|SEMA3A|AGAP2|SEZ6|NEDD4L|ATP1A1|PTGS2|RASGRP1|ADD1|NEUROD1|SOCS2|NEUROD2|DBC1|NTF3|SYNDIG1|SPP1|PTK2B|STAT6|WNT2|KL|EGR1|S…
6793	1.21E-10	4.33E-09	85	1717	568	23717	phosphorus metabolic process	EPHB6|CERK|MAST3|LRRK2|PTPRJ|DUSP14|SMPD3|PPP3CA|PPP3CC|AKT2|AKT3|ENPP2|NPTN|PDK3|PDE4A|PIP4K2C|PRKCG|MEF2A|ACVR1|GUCY1A3|DUSP5|KCNH3|EPHA4|MEF2C|EPHA7|CDKL5|PRKCB|PRKCE|PRKCD|TTC7B|LMTK2|PRKCA|KCNAB2|DGKZ|DUSP6|DUSP7|ADCY9|CACNB4|CCKBR|CCNE1|ITPKA|GPD1|PDE5A|SHANK3|EPHA3|BRSK1|LTK|PDE1B|PDE1A|CAMK2A|ABHD6|THY1|ADCY1|AK5|ATP1A1|NLK|GUCY2G|PPM1E|KALRN|CAMKK2|NUAK1|PAK1|ACVR1C|D3BWG0562E|SPP1|INPP5…
23057	1.25E-10	4.45E-09	64	1123	568	23717	negative regulation of signaling	LRRK2|LRRC4|PTPRJ|HTR2A|CX3CL1|DUSP14|ZFYVE28|RGS4|CRHBP|PPP3CA|SYNGAP1|HEY1|ADORA1|RGS8|RGS7|ACVR1|DUSP5|PRKCB|ABCC8|PRKCD|PRKCA|RTN4RL2|DGKZ|DUSP6|DKK3|DUSP7|ARC|RTN4RL1|CRY2|RGS7BP|SHANK3|MGLL|SHANK2|RAPGEF4|KANK2|RTN4R|SLC24A2|NDRG4|RGS14|AGAP2|ITPR1|CHRD|ABHD6|THY1|PTGS2|NLK|CRHR1|NEUROD1|SOCS2|DBC1|SEC14L1|ACVR1C|FRZB|SPP1|PTK2B|APOD|SLIT3|SNCA|EGR1|KCNB1|PLK2|SORL1|NR4A2|TCF4
1902531	1.73E-10	6.09E-09	76	1467	568	23717	regulation of intracellular signal transduction	IGHM|LRRK2|LRRC4|PTPRJ|HTR2A|CX3CL1|DUSP14|SMPD3|SYNGAP1|SIPA1L1|GRM4|ADORA1|PDE4A|GARNL3|PSD|DUSP5|EPHA4|EPHA7|PRKCB|IGFBP4|FBXW7|PRKCE|PLEKHG5|PRKCD|TNFRSF19|PRKCA|RTN4RL2|ADRA2C|DGKZ|DUSP6|DUSP7|TIAM2|TIAM1|ARC|RTN4RL1|ARHGEF3|PDE5A|ARHGEF2|PLCB1|NGEF|RTN4R|SEMA7A|NDRG4|RGS14|AGAP2|SEZ6|ITPR1|PTGS2|CXXC5|NLK|KALRN|RASGRP1|NEUROD1|SOCS2|NEUROD2|PAK1|DBC1|SEC14L1|CHN1|NTF3|SPP1|PTK2B|RAP1GAP2|KL…
10647	1.87E-10	6.56E-09	75	1441	568	23717	positive regulation of cell communication	SNAP25|IGHM|LRRK2|PTPRJ|HTR2A|CX3CL1|SMPD3|RIMS1|ADAMTS3|GRM4|AKT2|RSPO2|ADORA1|BLNK|RSPO3|PIP4K2C|CAR7|WLS|ACVR1|EPHA4|UNC13A|PRKCB|IGFBP4|FBXW7|PRKCE|PLEKHG5|PRKCD|TNFRSF19|PRKCA|PAX6|ADRA2C|NGF|TIAM1|RBP4|ARC|ADORA2A|CCKBR|PDE5A|PLCB1|SHANK3|STX1A|SHANK2|RAPGEF4|SLC24A2|SEMA7A|NDRG4|RGS14|AGAP2|ITPR3|PTGS2|CXXC5|RASGRP1|CRHR1|SOCS2|NEUROD2|GRIN2A|PAK1|DBC1|NTF3|TSPAN5|PTK2B|WNT2|SNCA|LGI1|KL|S…
30900	2.16E-10	7.49E-09	31	339	568	23717	forebrain development	ROBO2|PRDM8|SEMA7A|KCNA1|LRRK2|SEMA3A|SATB2|CHRD|SLC1A2|BHLHE22|NEUROD1|PAK1|NEUROD6|E2F1|FEZF2|ZBTB18|EMX1|EMX2|AGTPBP1|BCL11B|PAX6|TBR1|INHBA|POU3F1|NR4A2|LHX2|ID2|RARB|TCF4|PLCB1|SHANK3
7269	2.78E-10	9.58E-09	14	64	568	23717	neurotransmitter secretion	BRSK1|SNAP25|UNC13A|SYT2|SYT1|CPLX1|SNAP91|SYN1|CPLX3|TRIM9|RIMS1|PAK1|STX1A|SPTBN2
44057	3.18E-10	1.09E-08	37	472	568	23717	regulation of system process	RYR2|CHRM1|KCNA1|SEMA3A|ATP2A2|ADRA1D|HTR2A|ATP1A1|PTGS2|CRHR1|CX3CL1|NEUROD1|GRM3|CRHBP|PPP3CA|GRIN2A|ADORA1|SCN1B|MEF2A|GUCY1A3|MLIP|JUP|PRKCA|CCK|INHBA|ADRA2C|HOPX|MYL4|ARC|PEX5L|ADORA2A|CCKBR|CRY2|PDE5A|SCN4B|MGLL|RAPGEF4
99504	3.46E-10	1.18E-08	14	65	568	23717	synaptic vesicle cycle	SNAP25|UNC13A|SYT2|SYT1|LRRK2|CPLX1|CPLX3|TRIM9|RIMS1|SLC17A7|STX1A|SH3GL2|SPTBN2|SNCA
1903530	3.78E-10	1.28E-08	45	661	568	23717	regulation of secretion by cell	SNAP25|LRRK2|CAMK2A|ATP2A2|HTR2A|RASGRP1|CRHR1|CX3CL1|CPLX3|SMPD3|DRP2|CRHBP|TRIM9|RIMS1|PPP3CA|ACVR1C|ADORA1|CD34|WLS|SNCA|MEF2C|UNC13A|SYT1|PRKCB|KCNB1|ABCC8|PRKCE|PRKCA|PAX6|CCK|INHBA|NGF|SEPT5|NELL2|TIAM1|RBP4|PEX5L|ADORA2A|CCKBR|CRY2|TCF4|PLCB1|STX1A|CDK16|RAPGEF4
51174	5.27E-10	1.77E-08	81	1650	568	23717	regulation of phosphorus metabolic process	IGHM|CCNI|LRRK2|LRRC4|PTPRJ|HTR2A|CX3CL1|DUSP14|ZFYVE28|SYNGAP1|CCND2|GRM4|AKT2|ADORA1|ENPP2|PDK3|PHACTR1|ACVR1|GUCY1A3|DUSP5|EPHA4|MEF2C|EPHA7|IGFBP4|FBXW7|PRKCE|PRKCD|PPP2R5A|PRKCA|PAX6|RTN4RL2|ADRA2C|NGF|CBFA2T3|DUSP6|SYTL2|DUSP7|TIAM1|ADCY9|ADORA2A|CCNY|RTN4RL1|CCNE1|GPD1|CRY2|PDE5A|ARHGEF2|PLCB1|RTN4R|SEMA7A|NDRG4|RGS14|HPCA|AGAP2|THY1|ADCY1|PPM1E|RASGRP1|CRHR1|CAMKK2|HSD11B1|SOCS2|NUAK1|PAK…
45859	5.94E-10	1.98E-08	46	695	568	23717	regulation of protein kinase activity	RTN4R|IGHM|CCNI|RGS14|LRRK2|AGAP2|LRRC4|PTPRJ|THY1|HTR2A|PPM1E|RASGRP1|DUSP14|CAMKK2|ZFYVE28|SOCS2|PAK1|CCND2|GRM4|CAMK2N1|NTF3|SPP1|ADORA1|PTK2B|SNCA|DUSP5|EPHA4|FBXW7|PRKCD|PRKCA|RTN4RL2|ADRA2C|NGF|SORL1|DUSP6|DUSP7|TIAM1|MAS1|ADORA2A|CCNY|KITL|RTN4RL1|CCNE1|PPP1R1B|TCF4|PDE5A
30534	7.76E-10	2.57E-08	21	169	568	23717	adult behavior	TMOD1|EPHA4|AGTPBP1|HOMER1|HOMER2|SEZ6|SLC1A2|HTR2A|NGF|OXR1|CRHR1|NR4A2|CRHBP|CACNB4|ID2|SCN8A|FGF12|SHANK3|SHANK2|SPTBN2|SNCA
10243	8.64E-10	2.84E-08	41	582	568	23717	response to organonitrogen compound	RYR2|PDE1B|LRRK2|GPR22|ITPR1|SLC1A2|ATP2A2|ITPR3|HTR2A|CRHR1|SOCS2|CRHBP|GRIN2A|PAK1|ACVR1C|AKT2|AKT3|SNCA|PRKCG|GABRA1|KL|EGR1|MEF2C|HOMER1|JUP|HOMER2|SORT1|PRKCE|PDE2A|MIR15A|CCK|BAIAP2|NR4A2|NR4A1|RBP4|ADORA2A|PPP1R1B|GPD1|CRY2|ARHGEF2|PLCB1
32409	8.81E-10	2.88E-08	22	187	568	23717	regulation of transporter activity	RYR2|MEF2C|HOMER1|ACTN2|PRKCD|NEDD4L|CRHR1|CRHBP|CACNB3|ARC|CACNB4|GSG1L|PTK2B|PLCB1|CNIH3|CACNG3|FGF12|SCN4B|SHANK3|SCN1B|PTPN3|SNCA
19220	1.06E-09	3.44E-08	80	1645	568	23717	regulation of phosphate metabolic process	IGHM|CCNI|LRRK2|LRRC4|PTPRJ|HTR2A|CX3CL1|DUSP14|ZFYVE28|SYNGAP1|CCND2|GRM4|AKT2|ADORA1|ENPP2|PHACTR1|ACVR1|GUCY1A3|DUSP5|EPHA4|MEF2C|EPHA7|IGFBP4|FBXW7|PRKCE|PRKCD|PPP2R5A|PRKCA|PAX6|RTN4RL2|ADRA2C|NGF|CBFA2T3|DUSP6|SYTL2|DUSP7|TIAM1|ADCY9|ADORA2A|CCNY|RTN4RL1|CCNE1|GPD1|CRY2|PDE5A|ARHGEF2|PLCB1|RTN4R|SEMA7A|NDRG4|RGS14|HPCA|AGAP2|THY1|ADCY1|PPM1E|RASGRP1|CRHR1|CAMKK2|HSD11B1|SOCS2|NUAK1|PAK1|CAM…
51046	1.18E-09	3.79E-08	46	710	568	23717	regulation of secretion	SNAP25|LRRK2|CAMK2A|ATP2A2|HTR2A|RASGRP1|CRHR1|CX3CL1|CPLX3|SMPD3|DRP2|CRHBP|TRIM9|RIMS1|PPP3CA|ACVR1C|ADORA1|CD34|WLS|SNCA|MEF2C|UNC13A|SYT1|PRKCB|KCNB1|ABCC8|PRKCE|PRKCA|PAX6|CCK|INHBA|NGF|SEPT5|SYTL2|NELL2|TIAM1|RBP4|PEX5L|ADORA2A|CCKBR|CRY2|TCF4|PLCB1|STX1A|CDK16|RAPGEF4
97479	1.32E-09	4.22E-08	15	84	568	23717	synaptic vesicle localization	SNAP25|UNC13A|SYT2|SYT1|LRRK2|CPLX1|CPLX3|DRP2|TRIM9|RIMS1|SYNDIG1|STX1A|SH3GL2|SPTBN2|SNCA
1904062	1.65E-09	5.27E-08	23	211	568	23717	regulation of cation transmembrane transport	RYR2|HOMER1|KCNIP2|ACTN2|PRKCE|LRRK2|TRPC1|KCNIP3|NEDD4L|THY1|KCNAB2|NGF|CRHR1|CACNB3|ARC|CACNB4|PTK2B|PLCB1|FGF12|SCN4B|SCN1B|PTPN3|SNCA
10976	1.94E-09	6.15E-08	26	269	568	23717	positive regulation of neuron projection development	CPNE9|ROBO2|SEMA7A|NDRG4|LTK|SEZ6|NEDD4L|RIMS1|ENC1|NEFL|PTK2B|SCN1B|EPHA4|UNC13A|CDKL5|SYT2|SYT1|BCL11A|NGF|BAIAP2|EPOR|TIAM1|LRRC7|ITPKA|SHANK3|EPHA3
43549	2.15E-09	6.76E-08	47	749	568	23717	regulation of kinase activity	RTN4R|IGHM|CCNI|RGS14|LRRK2|AGAP2|LRRC4|PTPRJ|THY1|HTR2A|PPM1E|RASGRP1|DUSP14|CAMKK2|ZFYVE28|SOCS2|PAK1|CCND2|GRM4|CAMK2N1|NTF3|SPP1|ADORA1|PTK2B|SNCA|DUSP5|EPHA4|FBXW7|PRKCD|PPP2R5A|PRKCA|RTN4RL2|ADRA2C|NGF|SORL1|DUSP6|DUSP7|TIAM1|MAS1|ADORA2A|CCNY|KITL|RTN4RL1|CCNE1|PPP1R1B|TCF4|PDE5A
21537	2.18E-09	6.82E-08	23	214	568	23717	telencephalon development	ZBTB18|ROBO2|PRDM8|EMX1|SEMA7A|EMX2|AGTPBP1|BCL11B|KCNA1|LRRK2|SEMA3A|SLC1A2|PAX6|BHLHE22|INHBA|NEUROD1|NEUROD6|LHX2|ID2|RARB|PLCB1|FEZF2|SHANK3
55085	2.22E-09	6.89E-08	58	1040	568	23717	transmembrane transport	SNAP25|RYR2|ABCD2|ATP2A3|ATP2A2|HTR2A|COX6A2|MFSD4|AKT2|TMEM38A|SLC16A2|SCN1B|SLC36A1|KCNH3|KCNH4|KCND2|SLC30A3|ABCC8|PRKCE|TRPC1|KCNK12|KCNAB2|KCNAB3|SLCO1C1|CACNB3|ARC|CACNB4|SLC7A8|SCN8A|KCNQ3|KCNQ5|SCN4B|SLC24A2|KCNA1|ITPR1|SLC1A2|ITPR3|ATP1A1|KCNV1|GRIN2A|SV2B|KCNMB4|SLC17A7|CACNG3|GABRD|KCNJ3|KCNJ4|GABRA1|GABRA6|KCNB1|KCNIP2|GABRA4|KCNIP3|ATP2B2|ATP2B1|PEX5L|KCNK1|SERINC2
43270	2.74E-09	8.47E-08	25	254	568	23717	positive regulation of ion transport	RYR2|CHRM1|CAMK2A|ITPR1|NEDD4L|THY1|DRP2|AKT2|AKT3|ADORA1|SCN1B|SNCA|HOMER1|ACTN2|ABCC8|TRPC1|PRKCD|CCK|ATP2B2|ARC|ADORA2A|PLCB1|FGF12|SCN4B|SHANK3
42330	2.95E-09	9.00E-08	33	421	568	23717	taxis	ROBO2|PLXND1|SEMA3A|PTPRJ|CX3CL1|DRP2|ABLIM1|CHN1|NTF3|BOC|SPP1|PLXNA2|ENPP2|SLIT3|PIP5K1C|FEZF2|SCN1B|LGI1|EPHA4|EPHA7|BCL11B|PLEKHG5|PRKCD|LMTK2|PRKCA|PAX6|IL16|ETV1|FOXP1|NR4A1|LHX2|ID2|ELMO2
7215	2.95E-09	9.00E-08	11	42	568	23717	glutamate receptor signaling pathway	GRM3|GRM2|GRIN2A|GRM4|HOMER1|HOMER2|KCNB1|CAMK2A|PTK2B|HOMER3|PLCB1
6887	3.03E-09	9.20E-08	21	182	568	23717	exocytosis	SNAP25|UNC13A|SYT1|KCNB1|PRSS12|RASGRP1|CPLX1|SYT7|SYTL2|CPLX3|CRHBP|TRIM9|RIMS1|PEX5L|PAK1|PIP5K1C|STXBP6|STX1A|CDK16|RAPGEF4|SPTBN2
7612	3.22E-09	9.70E-08	19	149	568	23717	learning	SLC24A2|SNAP25|NDRG4|RGS14|PDE1B|TBR1|PTGS2|MEIS2|CRHR1|NEUROD2|TANC1|GRIN2A|PAK1|SYNGAP1|GRM4|PPP1R1B|RIN1|SHANK3|SHANK2
7411	3.70E-09	1.11E-07	21	184	568	23717	axon guidance	ROBO2|LGI1|EPHA4|EPHA7|PLXND1|BCL11B|SEMA3A|LMTK2|PAX6|ETV1|FOXP1|DRP2|ABLIM1|LHX2|CHN1|NTF3|BOC|PLXNA2|SLIT3|FEZF2|SCN1B
50805	3.91E-09	1.16E-07	13	65	568	23717	negative regulation of synaptic transmission	SLC24A2|PLK2|LRRK2|ABHD6|HTR2A|PTGS2|ADORA1|PTK2B|SHANK3|MGLL|SHANK2|RAPGEF4|SNCA
48513	4.29E-09	1.27E-07	114	2773	568	23717	animal organ development	PRDM8|PLXND1|NAB2|ZFAND5|SLA|PPP4R2|WLS|MEF2A|ACVR1|TMOD1|KIRREL3|EPHA4|MEF2C|EPHA7|AGTPBP1|FBXW7|ACTN2|LMO4|USP2|PRKCA|TBR1|POU3F1|FOXP1|RBP4|CACNB4|SCN8A|ERF|EPHA3|SEMA7A|NDRG4|HPCA|AGAP2|CHRD|SLC1A2|THY1|BHLHE22|CRHR1|HSD11B1|NEUROD1|SOCS2|NEUROD2|D3BWG0562E|NEUROD6|LARGE|PLXNA2|HIVEP3|WNT2|SPTBN2|ZBTB18|EGR1|HOMER1|JUP|BCL11B|BCL11A|PDE2A|INHBA|HOPX|NR4A2|NR4A1|KITL|LHX2|ID2|TCF4|ROBO2|RYR2|S…
97485	4.50E-09	1.32E-07	21	186	568	23717	neuron projection guidance	ROBO2|LGI1|EPHA4|EPHA7|PLXND1|BCL11B|SEMA3A|LMTK2|PAX6|ETV1|FOXP1|DRP2|ABLIM1|LHX2|CHN1|NTF3|BOC|PLXNA2|SLIT3|FEZF2|SCN1B
32412	4.64E-09	1.36E-07	20	169	568	23717	regulation of ion transmembrane transporter activity	RYR2|MEF2C|HOMER1|ACTN2|NEDD4L|CRHR1|CRHBP|CACNB3|ARC|CACNB4|GSG1L|PTK2B|PLCB1|CNIH3|CACNG3|FGF12|SCN4B|SHANK3|SCN1B|PTPN3
6836	4.79E-09	1.39E-07	16	106	568	23717	neurotransmitter transport	BRSK1|SNAP25|UNC13A|SYT2|SYT1|CPLX1|SNAP91|SYN1|CPLX3|TRIM9|RIMS1|PAK1|SV2B|SLC17A7|STX1A|SPTBN2
21953	5.46E-09	1.58E-07	21	188	568	23717	central nervous system neuron differentiation	ROBO2|PRDM8|EMX1|LINGO1|EPHA4|NFIX|AGTPBP1|BCL11B|LMO4|SEMA3A|SATB2|PRKCA|PAX6|TBR1|ATP2B2|BHLHE22|INHBA|NR4A2|FEZF2|SHANK3|SCN1B
1902580	5.74E-09	1.65E-07	44	696	568	23717	single-organism cellular localization	SNAP25|RAMP3|MEI1|LRRK2|LRRC4|ZDHHC23|RASGRP1|CPLX1|CPLX3|DRP2|TRIM9|RIMS1|PPP3CA|PAK1|SYNGAP1|AKT2|SYNDIG1|ADORA1|NEFL|TSPAN5|SH3GL2|SPTBN2|SNCA|MEF2A|UNC13A|SYT2|JUP|SYT1|KCNB1|ACTN2|KCNIP3|PDE2A|TTC7B|PAX6|SORL1|SYTL2|TIAM1|ARHGAP10|PEX5L|CRY2|TCF4|ARHGEF2|SHANK3|STX1A
6468	6.31E-09	1.80E-07	47	775	568	23717	protein phosphorylation	EPHB6|BRSK1|LTK|MAST3|LRRK2|CAMK2A|THY1|NLK|GUCY2G|KALRN|CAMKK2|NUAK1|PAK1|ACVR1C|AKT2|AKT3|NPTN|PDK3|PTK2B|PRKCG|MEF2A|CDK17|ACVR1|KCNH3|EPHA4|MEF2C|CDK19|EPHA7|CDKL5|PRKCB|PRKCE|PLK2|PRKCD|LMTK2|PRKCA|CCK|MAPK10|SBK1|CCKBR|CCNE1|CAMK4|STK17B|ITPKA|FGF12|SHANK3|EPHA3|CDK16
1901698	7.50E-09	2.13E-07	43	677	568	23717	response to nitrogen compound	RYR2|PDE1B|LRRK2|GPR22|ITPR1|SLC1A2|ATP2A2|ITPR3|HTR2A|CRHR1|SOCS2|CRHBP|GRIN2A|PAK1|ACVR1C|AKT2|AKT3|STAT6|SNCA|PRKCG|GABRA1|KL|EGR1|MEF2C|HOMER1|JUP|HOMER2|SORT1|PRKCE|PDE2A|MIR15A|CCK|BAIAP2|NR4A2|NR4A1|RBP4|ADORA2A|PPP1R1B|GPD1|CRY2|KCNQ3|ARHGEF2|PLCB1
22898	7.70E-09	2.18E-07	20	174	568	23717	regulation of transmembrane transporter activity	RYR2|MEF2C|HOMER1|ACTN2|NEDD4L|CRHR1|CRHBP|CACNB3|ARC|CACNB4|GSG1L|PTK2B|PLCB1|CNIH3|CACNG3|FGF12|SCN4B|SHANK3|SCN1B|PTPN3
2000021	7.97E-09	2.24E-07	21	192	568	23717	regulation of ion homeostasis	RYR2|SLC30A3|PRKCE|LRRK2|TRPC1|ITPR1|NEDD4L|ITPR3|CCK|THY1|HTR2A|NGF|ARC|ADORA2A|ADORA1|PTK2B|CAR7|FGF12|SCN1B|PTPN3|SNCA
15672	8.29E-09	2.32E-07	33	439	568	23717	monovalent inorganic cation transport	SLC24A2|SNAP25|KCNA1|SLC1A2|ATP1A1|COX6A2|SMPD3|KCNV1|SEC14L1|KCNMB4|SLC17A7|TMEM38A|SCN1B|KCNJ3|SLC36A1|KCNJ4|KCNH3|KCNH4|KCND2|KCNB1|KCNIP2|ABCC8|KCNIP3|KCNK12|KLHL3|KCNAB2|KCNAB3|CCKBR|SCN8A|KCNQ3|KCNQ5|KCNK1|SCN4B
9187	8.41E-09	2.33E-07	12	57	568	23717	cyclic nucleotide metabolic process	GUCY1A3|ADCY9|CACNB4|PDE10A|PDE1B|PDE1A|PDE2A|PDE4A|PDE5A|ATP2B2|ADCY1|GUCY2G
6935	9.60E-09	2.65E-07	32	419	568	23717	chemotaxis	ROBO2|PLXND1|SEMA3A|PTPRJ|CX3CL1|DRP2|ABLIM1|CHN1|NTF3|BOC|SPP1|PLXNA2|ENPP2|SLIT3|PIP5K1C|FEZF2|SCN1B|LGI1|EPHA4|EPHA7|BCL11B|PLEKHG5|PRKCD|LMTK2|PRKCA|PAX6|IL16|ETV1|FOXP1|NR4A1|LHX2|ELMO2
70887	1.00E-08	2.74E-07	86	1914	568	23717	cellular response to chemical stimulus	MMU-MIR-181B-1|RYR2|LRRK2|GPR22|LRRC4|ATP2A2|CX3CL1|CRHBP|PPP3CA|AKT2|AKT3|ENPP2|PDK3|PDE4A|MEF2A|ACVR1|MEF2C|KCND2|PRKCB|ABCC8|PRKCE|PLEKHG5|PRKCD|MIR15A|LMTK2|PRKCA|RTN4RL2|IL16|NGF|ARC|RTN4RL1|GPD1|KCNQ3|RARB|ELMO2|ARHGEF2|PLCB1|EPHA3|RTN4R|LTK|RAMP3|PDE1B|KCNA1|SATB2|HPCA|ITPR1|CHRD|ITPR3|ATP1A1|NLK|PPM1E|CRHR1|ADD1|NEUROD1|SOCS2|NEUROD2|GRIN2A|PAK1|DBC1|ACVR1C|MMU-MIR-30C-2|SPP1|E2F1|PTK2B|S…
97480	1.01E-08	2.74E-07	14	83	568	23717	establishment of synaptic vesicle localization	SNAP25|UNC13A|SYT2|SYT1|LRRK2|CPLX1|CPLX3|DRP2|TRIM9|RIMS1|STX1A|SH3GL2|SPTBN2|SNCA
48489	1.01E-08	2.74E-07	14	83	568	23717	synaptic vesicle transport	SNAP25|UNC13A|SYT2|SYT1|LRRK2|CPLX1|CPLX3|DRP2|TRIM9|RIMS1|STX1A|SH3GL2|SPTBN2|SNCA
32535	1.04E-08	2.82E-07	28	333	568	23717	regulation of cellular component size	RTN4R|SEMA7A|PLXND1|SEMA3A|WIPF3|IQGAP2|ACTR3B|ADD1|DRP2|PLXNA2|NEFL|PTK2B|NEFM|WASF1|TMOD1|RAP1GAP2|EPHA7|CDKL5|ACTN2|BCL11A|PRKCE|PRKCD|ATP2B2|NGF|BAIAP2|OLFM1|SHANK3|MGLL
50773	1.28E-08	3.45E-07	18	145	568	23717	regulation of dendrite development	EPHA4|MEF2C|CDKL5|BCL11A|PLK2|LRRK2|SEZ6|ASAP1|BAIAP2|KALRN|TIAM1|PPP3CA|SIPA1L1|ITPKA|LZTS1|SHANK3|NGEF|RAPGEF4
51966	1.37E-08	3.65E-07	11	48	568	23717	regulation of synaptic transmission, glutamatergic	MEF2C|ADORA2A|CCKBR|SYT1|LRRK2|ADORA1|PTK2B|HTR2A|PTGS2|SHANK3|SHANK2
1558	1.40E-08	3.73E-07	30	381	568	23717	regulation of cell growth	RTN4R|CPNE9|SEMA7A|PLXND1|SEMA3A|NEDD4L|PTPRJ|SOCS2|DRP2|RIMS1|DBC1|FRZB|PLXNA2|PTK2B|SLIT3|IGFBP6|LGI1|EPHA7|UNC13A|CDKL5|SYT2|SYT1|IGFBP4|BCL11A|IGFBP2|INHBA|NGF|OLFM1|TCF4|MGLL
31346	1.54E-08	4.06E-07	28	339	568	23717	positive regulation of cell projection organization	CPNE9|ROBO2|SEMA7A|NDRG4|LTK|SEZ6|NEDD4L|RIMS1|ENC1|ENPP2|NEFL|PTK2B|SCN1B|EPHA4|UNC13A|CDKL5|SYT2|SYT1|BCL11A|NGF|BAIAP2|EPOR|TIAM1|LRRC7|ITPKA|KCTD17|SHANK3|EPHA3
51338	1.62E-08	4.25E-07	49	852	568	23717	regulation of transferase activity	IGHM|CCNI|LRRK2|LRRC4|PTPRJ|HTR2A|DUSP14|ZFYVE28|CCND2|GRM4|ADORA1|DUSP5|EPHA4|FBXW7|PRKCD|PPP2R5A|PRKCA|RTN4RL2|ADRA2C|NGF|DUSP6|DUSP7|TIAM1|ADORA2A|CCNY|RTN4RL1|CCNE1|PDE5A|RTN4R|RGS14|AGAP2|THY1|PPM1E|RASGRP1|CAMKK2|SOCS2|PAK1|CAMK2N1|NTF3|SPP1|PTK2B|SNCA|MCRS1|SORL1|MAS1|KITL|PPP1R1B|TCF4|SERINC2
10469	1.66E-08	4.34E-07	17	131	568	23717	regulation of receptor activity	MEF2C|LYNX1|FBXW7|ACTN2|PRKCE|PTPRJ|ADRA2C|NGF|ZFYVE28|CRHBP|ARC|ADORA1|GSG1L|PTK2B|CNIH3|CACNG3|SHANK3
51241	1.78E-08	4.63E-07	57	1074	568	23717	negative regulation of multicellular organismal process	ATP2A2|ADRA1D|CX3CL1|CRHBP|PPP3CA|SYNGAP1|HEY1|RSPO2|ADORA1|FEZF2|CD34|GUCY1A3|EPHA4|MEF2C|EPHA7|MLIP|KLF13|PRKCD|USP2|PRKCA|PAX6|ADRA2C|FOXP1|OLFM1|RBP4|ARC|CRY2|RARB|PDE5A|ARHGEF2|NGEF|EPHA3|RTN4R|SEMA3A|SEZ6|CHRD|ASAP1|THY1|ATP1A1|PTGS2|SOCS2|NEUROD2|ACVR1C|FRZB|MMU-MIR-30C-2|INPP5J|PTK2B|APOD|RAP1GAP2|LINGO1|BCL11A|PLK2|INHBA|SORL1|MEIS2|ID2|TCF4
18105	1.98E-08	5.09E-07	18	149	568	23717	peptidyl-serine phosphorylation	PRKCG|BRSK1|PRKCB|MAST3|PRKCE|PLK2|LRRK2|PRKCD|CAMK2A|LMTK2|PRKCA|NLK|PAK1|SBK1|AKT2|CAMK4|AKT3|PDK3
32844	1.98E-08	5.09E-07	33	455	568	23717	regulation of homeostatic process	RYR2|LRRK2|ITPR1|NEDD4L|ITPR3|THY1|HTR2A|PTGS2|NEUROD1|SPP1|ADORA1|PTK2B|CAR7|SCN1B|SNCA|KLF13|SLC30A3|PRKCE|MCRS1|TRPC1|CCK|INHBA|NGF|TIAM1|ARC|ADORA2A|KITL|ID2|TCF4|SMAP1|FGF12|CDK16|PTPN3
80090	2.22E-08	5.68E-07	185	5360	568	23717	regulation of primary metabolic process	CYFIP2|PRDM8|CCNI|NAB2|SLA|ZFYVE28|SYNGAP1|CCND2|PPP4R2|AKT2|ADORA1|ENPP2|PDK3|ATXN7L3|PKNOX2|PRKCG|MEF2A|ACVR1|GUCY1A3|EPHA4|MEF2C|RBFOX1|EPHA7|MLIP|RBFOX3|PRKCB|IGFBP4|FBXW7|ACTN2|LMO4|PRKCE|LMO3|PRKCD|USP2|KCTD1|PRKCA|TBR1|POU3F1|SYTL2|DKK3|FOXP1|OLFM1|TIAM1|RBP4|ARC|ADCY9|CCNY|CCNE1|GPD1|ERF|RTN4R|ZBTB8A|SEMA7A|NDRG4|NECAB3|PDE1B|HPCA|AGAP2|CHRD|NEDD4L|ABHD6|THY1|BHLHE22|NLK|RASGRP1|CRHR1|HSD…
31323	2.29E-08	5.84E-07	187	5436	568	23717	regulation of cellular metabolic process	CYFIP2|PRDM8|CCNI|NAB2|SLA|ZFYVE28|SYNGAP1|CCND2|PPP4R2|AKT2|ADORA1|ENPP2|PDK3|PIP4K2C|LZTS1|ATXN7L3|SH3GL2|PKNOX2|PRKCG|MEF2A|ACVR1|GUCY1A3|EPHA4|MEF2C|RBFOX1|EPHA7|MLIP|RBFOX3|PRKCB|IGFBP4|FBXW7|ACTN2|LMO4|PRKCE|LMO3|PRKCD|USP2|KCTD1|PRKCA|TBR1|POU3F1|SYTL2|DKK3|FOXP1|OLFM1|TIAM1|RBP4|ARC|ADCY9|CCNY|CCNE1|GPD1|ERF|RTN4R|ZBTB8A|SEMA7A|NDRG4|NECAB3|PDE1B|HPCA|AGAP2|CHRD|THY1|BHLHE22|NLK|RASGRP1|C…
50808	2.34E-08	5.94E-07	17	134	568	23717	synapse organization	UNC13A|PLXND1|LRRK2|LRRC4|SEZ6|ATP2B2|DRP2|CACNB3|PAK1|CACNB4|SYNDIG1|BSN|PDZRN3|SHANK3|SHANK2|SPTBN2|SNCA
16310	2.79E-08	7.05E-07	54	1004	568	23717	phosphorylation	EPHB6|CERK|MAST3|LRRK2|AKT2|AKT3|NPTN|PDK3|PIP4K2C|PRKCG|MEF2A|ACVR1|KCNH3|EPHA4|MEF2C|EPHA7|CDKL5|PRKCB|PRKCE|PRKCD|TTC7B|LMTK2|PRKCA|DGKZ|CCKBR|CCNE1|ITPKA|SHANK3|EPHA3|BRSK1|LTK|CAMK2A|THY1|AK5|NLK|GUCY2G|KALRN|CAMKK2|NUAK1|PAK1|ACVR1C|PTK2B|PIP5K1C|SNCA|CDK17|CDK19|PLK2|CCK|MAPK10|SBK1|CAMK4|STK17B|FGF12|CDK16
46058	3.07E-08	7.70E-07	9	31	568	23717	cAMP metabolic process	GUCY1A3|ADCY9|CACNB4|PDE10A|PDE1B|PDE1A|PDE2A|PDE4A|ADCY1
9628	3.10E-08	7.75E-07	48	843	568	23717	response to abiotic stimulus	BRSK1|RYR2|NDRG4|RGS14|PDE1B|KCNA1|ITPR1|SLC1A2|NEDD4L|HTR2A|ATP1A1|CRHR1|NEUROD2|GRIN2A|PAK1|SYNGAP1|DBC1|ADORA1|PDK3|EGR1|ARPP21|JUP|KCND2|PRKCB|FBXW7|ABCC8|PRKCE|USP2|PDE2A|DIO2|MIR15A|ETV1|ATP2B2|USP28|CBFA2T3|MEIS2|PCP2|NR4A2|MAPK10|TANC1|RBP4|ARC|CACNB4|ID2|PPP1R1B|CRY2|SHANK3|STX1A
9719	3.37E-08	8.37E-07	57	1094	568	23717	response to endogenous stimulus	RYR2|LRRK2|GPR22|FHL2|ATP2A2|HTR2A|CRHBP|AKT2|AKT3|PRKCG|ACVR1|MEF2C|PRKCE|MIR15A|PRKCA|NGF|RBP4|ADORA2A|GPD1|CRY2|RARB|ARHGEF2|PLCB1|EPHA3|RAMP3|PDE1B|ITPR1|CHRD|SLC1A2|ITPR3|ATP1A1|NLK|CRHR1|SOCS2|GRIN2A|PAK1|ACVR1C|SPP1|E2F1|SNCA|GABRA1|KL|EGR1|HOMER1|JUP|HOMER2|SORT1|PDE2A|CCK|INHBA|BAIAP2|NR4A2|NR4A1|KLF9|PPP1R1B|ZYX|TCF4
42325	3.49E-08	8.64E-07	68	1415	568	23717	regulation of phosphorylation	IGHM|CCNI|LRRK2|LRRC4|PTPRJ|HTR2A|CX3CL1|DUSP14|ZFYVE28|SYNGAP1|CCND2|GRM4|AKT2|ADORA1|ENPP2|PHACTR1|ACVR1|DUSP5|EPHA4|EPHA7|IGFBP4|FBXW7|PRKCE|PRKCD|PPP2R5A|PRKCA|PAX6|RTN4RL2|ADRA2C|NGF|CBFA2T3|DUSP6|DUSP7|TIAM1|ADORA2A|CCNY|RTN4RL1|CCNE1|GPD1|PDE5A|ARHGEF2|PLCB1|RTN4R|SEMA7A|NDRG4|RGS14|AGAP2|THY1|PPM1E|RASGRP1|CAMKK2|SOCS2|PAK1|CAMK2N1|NTF3|SPP1|INPP5J|PTK2B|SNCA|KL|CCK|INHBA|SORL1|EPOR|MAS1|…
44087	3.63E-08	8.93E-07	43	715	568	23717	regulation of cellular component biogenesis	KANK2|LRRK2|WIPF3|NEDD4L|PTPRJ|IQGAP2|PPM1E|ACTR3B|ADD1|SMPD3|TRIM9|RIMS1|PAK1|SYNDIG1|INPP5J|ENPP2|PTK2B|APOD|PIP4K2C|STXBP6|WASF1|SYNPO|SNCA|TMOD1|MEF2C|EPHA7|UNC13A|LMO4|PRKCE|PLK2|PRKCD|PRKCA|CCK|VPS37B|BAIAP2|CCSAP|SORL1|ARC|TCF4|KCTD17|SHANK3|EPHA3|STX1A
7167	3.70E-08	9.06E-07	36	539	568	23717	enzyme linked receptor protein signaling pathway	EPHB6|RYR2|LTK|RGS14|SCHIP1|ZFAND5|CHRD|PTPRJ|NLK|SOCS2|SIPA1L1|ACVR1C|AKT2|GNG7|CHN1|NTF3|NPTN|BLNK|PTK2B|GIT1|ACVR1|KL|EPHA4|EGR1|EPHA7|SORT1|LMTK2|INHBA|NGF|BAIAP2|TIAM1|ZYX|TCF4|PLCB1|NGEF|EPHA3
51961	4.52E-08	1.10E-06	25	292	568	23717	negative regulation of nervous system development	RTN4R|SEMA3A|SEZ6|CHRD|ASAP1|THY1|NEUROD2|PPP3CA|SYNGAP1|HEY1|INPP5J|FEZF2|RAP1GAP2|LINGO1|EPHA4|EPHA7|BCL11A|PLK2|PAX6|SORL1|OLFM1|ID2|ARHGEF2|NGEF|EPHA3
55082	4.53E-08	1.10E-06	35	519	568	23717	cellular chemical homeostasis	SLC24A2|RYR2|LRRK2|ITPR1|ATP2A3|SLA|ATP2A2|ITPR3|ADRA1D|HTR2A|ATP1A1|CRHR1|SMPD3|NEUROD1|PPP3CA|PDK3|PTK2B|SLC17A7|CAR7|GPR12|SLC30A3|PRKCB|KCNB1|PRKCE|TRPC1|PRKCA|ATP2B2|ATP2B1|EPOR|ARC|CACNB4|CCKBR|TCF4|KCTD17|PVALB
19725	4.74E-08	1.14E-06	39	619	568	23717	cellular homeostasis	SLC24A2|RYR2|LRRK2|ITPR1|ATP2A3|SLA|ATP2A2|ITPR3|ADRA1D|HTR2A|ATP1A1|CRHR1|ADD1|SMPD3|NEUROD1|PPP3CA|LARGE|PDK3|PTK2B|SLC17A7|CAR7|GPR12|SLC30A3|PRKCB|KCNB1|PRKCE|TRPC1|PRKCA|ATP2B2|ATP2B1|EPOR|NELL2|ARC|CACNB4|CCKBR|TCF4|KCTD17|SHANK3|PVALB
60359	5.09E-08	1.22E-06	11	54	568	23717	response to ammonium ion	PRKCG|CRHBP|GABRA1|HOMER1|HOMER2|PRKCE|LRRK2|KCNQ3|HTR2A|CRHR1|SNCA
60627	5.22E-08	1.25E-06	30	404	568	23717	regulation of vesicle-mediated transport	IGHM|NDRG4|LRRK2|NEDD4L|ATP2A2|CRHR1|ADD1|SMPD3|TRIM9|RIMS1|AKT2|NTF3|STXBP6|SH3GL2|SNCA|PRKCG|UNC13A|SYT1|KCNB1|ACTN2|PRKCA|VPS37B|SORL1|SEPT5|SNAP91|ARHGAP10|PLCB1|SMAP1|STX1A|RAPGEF4
60078	5.40E-08	1.28E-06	10	43	568	23717	regulation of postsynaptic membrane potential	PPP3CA|MEF2C|GRIN2A|ADORA2A|LRRK2|SEZ6|ADORA1|SLC17A7|CX3CL1|SNCA
48638	5.55E-08	1.31E-06	27	338	568	23717	regulation of developmental growth	RTN4R|CPNE9|SEMA7A|PLXND1|SEMA3A|NEDD4L|SOCS2|DRP2|RIMS1|PLXNA2|WNT2|MEF2C|EPHA7|UNC13A|CDKL5|SYT2|SYT1|BCL11A|NGF|DUSP6|HOPX|FOXP1|OLFM1|RBP4|TCF4|PLCB1|MGLL
51648	5.59E-08	1.32E-06	17	142	568	23717	vesicle localization	SNAP25|UNC13A|SYT2|SYT1|LRRK2|RASGRP1|CPLX1|CPLX3|DRP2|TRIM9|RIMS1|SYNDIG1|TCF4|STX1A|SH3GL2|SPTBN2|SNCA
1901700	5.75E-08	1.34E-06	58	1140	568	23717	response to oxygen-containing compound	RYR2|LRRK2|GPR22|ATP2A2|HTR2A|CRHBP|PPP3CA|AKT2|AKT3|PDK3|MEF2C|PRKCB|PRKCE|PRKCD|MIR15A|PRKCA|RBP4|GPD1|CRY2|ARHGEF2|PLCB1|EPHA3|LTK|RAMP3|ITPR1|SLC1A2|ITPR3|PTGS2|CRHR1|ADD1|NEUROD1|SOCS2|GRIN2A|PAK1|DBC1|ACVR1C|MMU-MIR-30C-2|SPP1|PTK2B|STAT6|APOD|SNCA|KL|EGR1|HOMER1|JUP|HOMER2|KCNB1|SORT1|PDE2A|CCK|INHBA|BAIAP2|OXR1|NR4A2|NR4A1|KLF9|TCF4
51130	5.75E-08	1.34E-06	58	1140	568	23717	positive regulation of cellular component organization	CPNE9|ROBO2|IGHM|GPR26|WIPF3|PTPRJ|RIMS1|AKT2|ENC1|ENPP2|NEFL|PIP4K2C|SYNPO|SCN1B|EPHA4|UNC13A|CDKL5|FBXW7|ACTN2|PRKCE|PRKCD|PRKCA|VPS37B|NGF|TIAM1|LRRC7|ITPKA|PLCB1|KCTD17|SHANK3|EPHA3|SEMA7A|NDRG4|LTK|RAMP3|HPCA|SEZ6|NEDD4L|IQGAP2|PPM1E|ACTR3B|ADD1|NEUROD2|PAK1|NTF3|SYNDIG1|PTK2B|WASF1|SNCA|SYT2|SYT1|KCNB1|BCL11A|CCK|BAIAP2|EPOR|DAZL|TCF4
1901701	6.27E-08	1.46E-06	43	729	568	23717	cellular response to oxygen-containing compound	RYR2|LTK|RAMP3|LRRK2|ITPR1|ITPR3|CRHR1|ADD1|NEUROD1|SOCS2|CRHBP|PPP3CA|GRIN2A|PAK1|DBC1|MMU-MIR-30C-2|AKT2|AKT3|PDK3|PTK2B|STAT6|KL|EGR1|MEF2C|JUP|PRKCB|KCNB1|PRKCE|PRKCD|PDE2A|MIR15A|PRKCA|CCK|INHBA|BAIAP2|OXR1|NR4A2|NR4A1|KLF9|GPD1|ARHGEF2|PLCB1|EPHA3
1932	6.48E-08	1.50E-06	64	1319	568	23717	regulation of protein phosphorylation	IGHM|CCNI|LRRK2|LRRC4|PTPRJ|HTR2A|CX3CL1|DUSP14|ZFYVE28|SYNGAP1|CCND2|GRM4|AKT2|ADORA1|ENPP2|ACVR1|DUSP5|EPHA4|EPHA7|IGFBP4|FBXW7|PRKCE|PRKCD|PRKCA|PAX6|RTN4RL2|ADRA2C|NGF|DUSP6|DUSP7|TIAM1|ADORA2A|CCNY|RTN4RL1|CCNE1|PDE5A|ARHGEF2|PLCB1|RTN4R|SEMA7A|NDRG4|RGS14|AGAP2|THY1|PPM1E|RASGRP1|CAMKK2|SOCS2|PAK1|CAMK2N1|NTF3|SPP1|INPP5J|PTK2B|SNCA|KL|CCK|INHBA|SORL1|EPOR|MAS1|KITL|PPP1R1B|TCF4
7270	6.81E-08	1.57E-06	12	68	568	23717	neuron-neuron synaptic transmission	GRM3|CRHBP|GABRA1|PAK1|UNC13A|CACNB4|GABRA6|ADORA2A|CAMK4|SLC17A7|CNIH3|SNCA
60292	6.88E-08	1.58E-06	7	17	568	23717	long term synaptic depression	SLC24A2|PLK2|PTK2B|ABHD6|SHANK3|MGLL|SHANK2
60079	7.48E-08	1.70E-06	9	34	568	23717	excitatory postsynaptic potential	PPP3CA|MEF2C|GRIN2A|ADORA2A|LRRK2|SEZ6|ADORA1|SLC17A7|SNCA
72507	7.50E-08	1.70E-06	27	343	568	23717	divalent inorganic cation homeostasis	SLC24A2|RYR2|KCNA1|ITPR1|ATP2A3|ATP2A2|ITPR3|ADRA1D|HTR2A|CRHR1|SMPD3|PTK2B|KL|GPR12|SLC30A3|PRKCB|PRKCE|TRPC1|PRKCA|ATP2B2|ATP2B1|EPOR|ARC|CACNB4|CCKBR|KCTD17|PVALB
46928	7.58E-08	1.71E-06	11	56	568	23717	regulation of neurotransmitter secretion	RIMS1|MEF2C|UNC13A|ADORA2A|LRRK2|CAMK2A|ATP2A2|NGF|STX1A|CPLX3|SNCA
50801	8.04E-08	1.81E-06	36	556	568	23717	ion homeostasis	SLC24A2|RYR2|KCNA1|LRRK2|ITPR1|ATP2A3|SLA|ATP2A2|ITPR3|ADRA1D|HTR2A|ATP1A1|CRHR1|SMPD3|PTK2B|SLC17A7|CAR12|CAR7|CAR4|KL|GPR12|SLC30A3|PRKCB|PRKCE|TRPC1|PRKCA|KLHL3|ATP2B2|ATP2B1|EPOR|ARC|CACNB4|CCKBR|TCF4|KCTD17|PVALB
10817	8.89E-08	1.99E-06	34	509	568	23717	regulation of hormone levels	SNAP25|SCHIP1|HTR2A|ATP1A1|PCSK6|CPLX1|CRHR1|CPLX3|SMPD3|NEUROD1|CRHBP|PPP3CA|TTR|ACVR1C|ADORA1|SLC16A2|CRYM|KCNB1|ABCC8|PRKCE|DIO2|PAX6|INHBA|DKK3|SLCO1C1|NELL2|TIAM1|RBP4|PEX5L|CCKBR|CRY2|TCF4|CDK16|RAPGEF4
7169	1.01E-07	2.25E-06	26	326	568	23717	transmembrane receptor protein tyrosine kinase signaling pathway	EPHB6|LTK|RGS14|SCHIP1|ZFAND5|PTPRJ|SOCS2|SIPA1L1|AKT2|CHN1|NTF3|NPTN|BLNK|PTK2B|GIT1|KL|EPHA4|EPHA7|SORT1|LMTK2|NGF|BAIAP2|TIAM1|PLCB1|NGEF|EPHA3
10038	1.04E-07	2.32E-06	20	203	568	23717	response to metal ion	MEF2A|RYR2|MEF2C|HOMER1|SLC30A3|SYT1|ABCC8|KCNA1|LRRK2|TRPC1|NEDD4L|ITPR3|CRHBP|NEUROD2|PPP3CA|GRIN2A|ID2|KCNMB4|NPTX1|SNCA
18209	1.06E-07	2.35E-06	18	166	568	23717	peptidyl-serine modification	PRKCG|BRSK1|PRKCB|MAST3|PRKCE|PLK2|LRRK2|PRKCD|CAMK2A|LMTK2|PRKCA|NLK|PAK1|SBK1|AKT2|CAMK4|AKT3|PDK3
18107	1.08E-07	2.37E-06	10	46	568	23717	peptidyl-threonine phosphorylation	ACVR1|PAK1|SBK1|PRKCB|LRRK2|AKT3|PRKCD|LMTK2|PRKCA|NLK
6414	1.11E-07	2.43E-06	11	58	568	23717	translational elongation	MT-TA|MT-TT|MT-TR|MT-TS2|MT-TH|SLA|MT-TL1|MT-TV|MT-TF|MT-TK|MT-TL2
55080	1.23E-07	2.68E-06	34	516	568	23717	cation homeostasis	SLC24A2|RYR2|KCNA1|LRRK2|ITPR1|ATP2A3|SLA|ATP2A2|ITPR3|ADRA1D|HTR2A|ATP1A1|CRHR1|SMPD3|PTK2B|SLC17A7|CAR12|CAR7|CAR4|KL|GPR12|SLC30A3|PRKCB|PRKCE|TRPC1|PRKCA|ATP2B2|ATP2B1|EPOR|ARC|CACNB4|CCKBR|KCTD17|PVALB
48013	1.29E-07	2.79E-06	9	36	568	23717	ephrin receptor signaling pathway	EPHB6|EPHA4|TIAM1|EPHA7|SIPA1L1|CHN1|NGEF|EPHA3|GIT1
45055	1.51E-07	3.25E-06	13	87	568	23717	regulated exocytosis	SNAP25|UNC13A|SYT1|RASGRP1|CPLX1|CPLX3|CRHBP|TRIM9|RIMS1|PEX5L|STX1A|RAPGEF4|SPTBN2
21902	1.56E-07	3.36E-06	5	7	568	23717	commitment of neuronal cell to specific neuron type in forebrain	BCL11B|SATB2|PAX6|TBR1|FEZF2
10035	1.60E-07	3.41E-06	27	356	568	23717	response to inorganic substance	MMU-MIR-181B-1|RYR2|KCNA1|LRRK2|NEDD4L|ITPR3|CRHBP|NEUROD2|PPP3CA|GRIN2A|MMU-MIR-30C-2|KCNMB4|NEFL|PTK2B|STAT6|NPTX1|SNCA|MEF2A|MEF2C|HOMER1|SLC30A3|SYT1|ABCC8|TRPC1|NR4A2|NR4A1|ID2
33673	1.60E-07	3.41E-06	23	269	568	23717	negative regulation of kinase activity	RTN4R|DUSP5|RGS14|PRKCD|LRRC4|PPP2R5A|PRKCA|RTN4RL2|PTPRJ|THY1|PPM1E|SORL1|DUSP6|DUSP7|DUSP14|ZFYVE28|SOCS2|PAK1|ADORA2A|RTN4RL1|CAMK2N1|PPP1R1B|SPP1
50768	1.71E-07	3.63E-06	23	270	568	23717	negative regulation of neurogenesis	RTN4R|RAP1GAP2|LINGO1|EPHA4|EPHA7|BCL11A|PLK2|SEMA3A|SEZ6|PAX6|ASAP1|THY1|SORL1|OLFM1|PPP3CA|SYNGAP1|HEY1|ID2|INPP5J|ARHGEF2|FEZF2|NGEF|EPHA3
40008	1.76E-07	3.73E-06	39	651	568	23717	regulation of growth	RTN4R|CPNE9|SEMA7A|PLXND1|SEMA3A|NEDD4L|PTPRJ|SOCS2|DRP2|RIMS1|DBC1|FRZB|PLXNA2|PTK2B|SLIT3|IGFBP6|WNT2|LGI1|MEF2C|EPHA7|UNC13A|CDKL5|SYT2|SYT1|PRKCB|IGFBP4|BCL11A|IGFBP2|INHBA|NGF|DUSP6|HOPX|FOXP1|NELL2|OLFM1|RBP4|TCF4|PLCB1|MGLL
60998	1.91E-07	4.02E-06	11	61	568	23717	regulation of dendritic spine development	EPHA4|TIAM1|MEF2C|SIPA1L1|PLK2|LRRK2|ITPKA|ASAP1|BAIAP2|SHANK3|NGEF
6469	1.93E-07	4.05E-06	22	251	568	23717	negative regulation of protein kinase activity	RTN4R|DUSP5|RGS14|PRKCD|LRRC4|PRKCA|RTN4RL2|PTPRJ|THY1|PPM1E|SORL1|DUSP6|DUSP7|DUSP14|ZFYVE28|SOCS2|PAK1|ADORA2A|RTN4RL1|CAMK2N1|PPP1R1B|SPP1
6816	1.97E-07	4.11E-06	20	211	568	23717	calcium ion transport	SLC24A2|RYR2|RAMP3|PRKCB|PRKCE|TRPC1|CAMK2A|ITPR1|ATP2A3|ATP2A2|ITPR3|ATP2B2|HTR2A|ATP2B1|PPP3CA|GRIN2A|CACNB3|ARC|CACNB4|CACNG3
8306	2.27E-07	4.71E-06	13	90	568	23717	associative learning	SNAP25|NDRG4|RGS14|PDE1B|TBR1|MEIS2|CRHR1|NEUROD2|TANC1|GRIN2A|SYNGAP1|PPP1R1B|RIN1
98771	2.40E-07	4.98E-06	34	531	568	23717	inorganic ion homeostasis	SLC24A2|RYR2|KCNA1|LRRK2|ITPR1|ATP2A3|SLA|ATP2A2|ITPR3|ADRA1D|HTR2A|ATP1A1|CRHR1|SMPD3|PTK2B|SLC17A7|CAR12|CAR7|CAR4|KL|GPR12|SLC30A3|PRKCB|PRKCE|TRPC1|PRKCA|ATP2B2|ATP2B1|EPOR|ARC|CACNB4|CCKBR|KCTD17|PVALB
55074	2.48E-07	5.09E-06	25	319	568	23717	calcium ion homeostasis	SLC24A2|RYR2|ITPR1|ATP2A3|ATP2A2|ITPR3|ADRA1D|HTR2A|CRHR1|SMPD3|PTK2B|KL|GPR12|PRKCB|PRKCE|TRPC1|PRKCA|ATP2B2|ATP2B1|EPOR|ARC|CACNB4|CCKBR|KCTD17|PVALB
42326	2.48E-07	5.09E-06	31	458	568	23717	negative regulation of phosphorylation	RTN4R|RGS14|LRRK2|LRRC4|PTPRJ|THY1|PPM1E|DUSP14|ZFYVE28|SOCS2|PAK1|CAMK2N1|NTF3|SPP1|INPP5J|SNCA|DUSP5|PRKCD|PPP2R5A|PRKCA|PAX6|RTN4RL2|SORL1|CBFA2T3|DUSP6|DUSP7|MAS1|ADORA2A|RTN4RL1|PPP1R1B|TCF4
18210	2.49E-07	5.09E-06	10	50	568	23717	peptidyl-threonine modification	ACVR1|PAK1|SBK1|PRKCB|LRRK2|AKT3|PRKCD|LMTK2|PRKCA|NLK
9914	2.59E-07	5.27E-06	13	91	568	23717	hormone transport	DIO2|INHBA|CPLX1|CRHR1|CPLX3|SMPD3|NEUROD1|SLCO1C1|TTR|SLC16A2|CRYM|CDK16|RAPGEF4
16079	2.72E-07	5.51E-06	9	39	568	23717	synaptic vesicle exocytosis	TRIM9|RIMS1|SNAP25|UNC13A|SYT1|CPLX1|STX1A|SPTBN2|CPLX3
72503	2.79E-07	5.64E-06	25	321	568	23717	cellular divalent inorganic cation homeostasis	SLC24A2|RYR2|ITPR1|ATP2A3|ATP2A2|ITPR3|ADRA1D|HTR2A|CRHR1|SMPD3|PTK2B|GPR12|SLC30A3|PRKCB|PRKCE|TRPC1|PRKCA|ATP2B2|ATP2B1|EPOR|ARC|CACNB4|CCKBR|KCTD17|PVALB
46068	2.84E-07	5.71E-06	8	29	568	23717	cGMP metabolic process	GUCY1A3|PDE10A|PDE1B|PDE1A|PDE2A|PDE5A|ATP2B2|GUCY2G
30003	2.87E-07	5.76E-06	30	437	568	23717	cellular cation homeostasis	SLC24A2|RYR2|LRRK2|ITPR1|ATP2A3|SLA|ATP2A2|ITPR3|ADRA1D|HTR2A|ATP1A1|CRHR1|SMPD3|PTK2B|SLC17A7|CAR7|GPR12|SLC30A3|PRKCB|PRKCE|TRPC1|PRKCA|ATP2B2|ATP2B1|EPOR|ARC|CACNB4|CCKBR|KCTD17|PVALB
17156	3.03E-07	6.05E-06	10	51	568	23717	calcium ion regulated exocytosis	TRIM9|RIMS1|SNAP25|UNC13A|SYT1|CPLX1|STX1A|RAPGEF4|SPTBN2|CPLX3
9605	3.13E-07	6.23E-06	71	1593	568	23717	response to external stimulus	ROBO2|RYR2|IGHM|PLXND1|LRRK2|PTPRJ|HTR2A|CX3CL1|BOC|ADORA1|ENPP2|FEZF2|CAR7|SCN1B|GUCY1A3|KLF10|EPHA4|MEF2C|EPHA7|PRKCE|PLEKHG5|PRKCD|USP2|MIR15A|LMTK2|PRKCA|PAX6|IL16|ETV1|FOXP1|PCP2|RBP4|CACNB4|ADORA2A|CRY2|ELMO2|SHANK3|KCNA1|SEMA3A|SLC1A2|ATP1A1|PTGS2|PHYHIP|DRP2|GRIN2A|ABLIM1|ACVR1C|MMU-MIR-30C-2|NPY|CHN1|NTF3|SPP1|PLXNA2|SLIT3|PIP5K1C|SNCA|LGI1|JUP|BCL11B|KCNB1|PDE2A|DKKL1|CCK|ATP2B2|BAIAP2|…
61061	3.17E-07	6.27E-06	30	439	568	23717	muscle structure development	RYR2|ATP2A2|JPH1|PPP3CA|HEY1|LARGE|NTF3|HIVEP3|WNT2|MEF2A|ZBTB18|ACVR1|TMOD1|EGR1|MEF2C|HOMER1|ACTN2|SORT1|USP2|ETV1|EPOR|FOXP1|TANC1|NR4A1|ARC|CACNB4|SCN8A|RARB|PLEKHO1|TCF4
16477	3.34E-07	6.58E-06	40	694	568	23717	cell migration	SEMA7A|NDRG4|PLXND1|SCHIP1|LRRK2|SEMA3A|SATB2|ZFAND5|CX3CL1|STRIP2|PAK1|SPP1|PLXNA2|ENPP2|PTK2B|FEZF2|CD34|ACVR1|KIRREL3|EPHA4|MEF2C|EMX2|CDKL5|JUP|PLEKHG5|PRKCD|PRKCA|PAX6|IL16|CCK|SORL1|NR4A2|TIAM1|NR4A1|ARC|FMNL1|KITL|ELMO2|PLEKHO1|EPHA3
9892	3.60E-07	7.07E-06	103	2637	568	23717	negative regulation of metabolic process	PRDM8|NAB2|ZFYVE28|AKT2|ADORA1|LZTS1|PRKCG|MEF2A|MEF2C|MLIP|FBXW7|PRKCE|PRKCD|USP2|MIR15A|KCTD1|LMTK2|PRKCA|POU3F1|DGKZ|SYTL2|DKK3|FOXP1|OLFM1|ARC|ERF|RTN4R|HPCA|AGAP2|THY1|BHLHE22|NEUROD1|SOCS2|NEUROD2|GRIN2A|DBC1|INPP5J|APOD|ZBTB18|EGR1|BCL11A|PDE2A|HOPX|SCRT1|NR4A2|NR4A1|ID2|PPP1R1B|TCF4|MIR129-1|MMU-MIR-181B-1|LRRK2|LRRC4|FHL2|PTPRJ|DUSP14|HEY1|ENC1|PHACTR1|FEZF2|CD34|KLF10|DUSP5|PPP2R5A|PAX6…
48878	3.63E-07	7.11E-06	45	832	568	23717	chemical homeostasis	SLC24A2|RYR2|KCNA1|LRRK2|ITPR1|ATP2A3|SLA|ATP2A2|ITPR3|ADRA1D|HTR2A|ATP1A1|CRHR1|SMPD3|NEUROD1|PPP3CA|PDK3|PTK2B|SLC17A7|CAR12|CAR7|CAR4|KL|HOMER1|GPR12|SLC30A3|PRKCB|HOMER2|KCNB1|PRKCE|TRPC1|PRKCA|PAX6|KLHL3|ATP2B2|ATP2B1|EPOR|RBP4|ARC|CACNB4|CCKBR|CRY2|TCF4|KCTD17|PVALB
1900449	3.79E-07	7.39E-06	8	30	568	23717	regulation of glutamate receptor signaling pathway	CRHBP|MEF2C|ARC|GSG1L|PTK2B|CNIH3|CACNG3|SHANK3
46069	4.08E-07	7.93E-06	5	8	568	23717	cGMP catabolic process	PDE10A|PDE1B|PDE1A|PDE2A|PDE5A
6874	4.24E-07	8.21E-06	24	306	568	23717	cellular calcium ion homeostasis	SLC24A2|RYR2|GPR12|PRKCB|PRKCE|TRPC1|ITPR1|ATP2A3|ATP2A2|PRKCA|ITPR3|ADRA1D|ATP2B2|HTR2A|ATP2B1|CRHR1|EPOR|SMPD3|ARC|CACNB4|CCKBR|PTK2B|KCTD17|PVALB
51588	4.40E-07	8.48E-06	11	66	568	23717	regulation of neurotransmitter transport	RIMS1|MEF2C|UNC13A|ADORA2A|LRRK2|CAMK2A|ATP2A2|NGF|STX1A|CPLX3|SNCA
1933	4.44E-07	8.53E-06	29	422	568	23717	negative regulation of protein phosphorylation	RTN4R|RGS14|LRRK2|LRRC4|PTPRJ|THY1|PPM1E|DUSP14|ZFYVE28|SOCS2|PAK1|CAMK2N1|NTF3|SPP1|INPP5J|SNCA|DUSP5|PRKCD|PRKCA|PAX6|RTN4RL2|SORL1|DUSP6|DUSP7|MAS1|ADORA2A|RTN4RL1|PPP1R1B|TCF4
7216	4.69E-07	8.96E-06	6	14	568	23717	G-protein coupled glutamate receptor signaling pathway	GRM3|GRM2|GRM4|HOMER1|HOMER2|HOMER3
44092	5.10E-07	9.71E-06	52	1041	568	23717	negative regulation of molecular function	LRRK2|LRRC4|PTPRJ|DUSP14|ZFYVE28|CRHBP|PPP3CA|HEY1|AKT2|PHACTR1|DUSP5|LYNX1|FBXW7|ACTN2|PRKCD|LMTK2|PPP2R5A|PRKCA|RTN4RL2|NGF|DGKZ|DUSP6|SYTL2|DUSP7|ARC|ADORA2A|RTN4RL1|CRY2|RTN4R|RGS14|HPCA|NEDD4L|THY1|PPM1E|CRHR1|SOCS2|PAK1|DBC1|CAMK2N1|SPP1|E2F1|CAP2|SNCA|SORT1|MCRS1|SORL1|NR4A1|LHX2|ID2|PPP1R1B|TCF4|FGF12
99531	5.36E-07	1.02E-05	9	42	568	23717	presynaptic process involved in synaptic transmission	TRIM9|RIMS1|SNAP25|UNC13A|SYT1|CPLX1|STX1A|SPTBN2|CPLX3
51640	5.54E-07	1.05E-05	25	333	568	23717	organelle localization	SNAP25|MEI1|LRRK2|RASGRP1|CPLX1|CPLX3|DRP2|TRIM9|RIMS1|SYNDIG1|PLXNA2|NEFL|SH3GL2|SPTBN2|SNCA|MEF2A|UNC13A|SYT2|SYT1|PAX6|ARHGAP10|MYO5B|TCF4|ARHGEF2|STX1A
6873	5.60E-07	1.05E-05	30	451	568	23717	cellular ion homeostasis	SLC24A2|RYR2|LRRK2|ITPR1|ATP2A3|SLA|ATP2A2|ITPR3|ADRA1D|HTR2A|ATP1A1|CRHR1|SMPD3|PTK2B|SLC17A7|CAR7|GPR12|SLC30A3|PRKCB|PRKCE|TRPC1|PRKCA|ATP2B2|ATP2B1|EPOR|ARC|CACNB4|CCKBR|KCTD17|PVALB
99565	6.02E-07	1.13E-05	11	68	568	23717	chemical synaptic transmission, postsynaptic	PPP3CA|MEF2C|GRIN2A|CHRM1|ADORA2A|LRRK2|SEZ6|ADORA1|SLC17A7|CX3CL1|SNCA
10563	6.19E-07	1.15E-05	35	579	568	23717	negative regulation of phosphorus metabolic process	RTN4R|RGS14|LRRK2|HPCA|LRRC4|PTPRJ|THY1|PPM1E|DUSP14|ZFYVE28|SOCS2|PAK1|CAMK2N1|NTF3|SPP1|INPP5J|SNCA|DUSP5|PRKCD|PDE2A|PPP2R5A|PRKCA|PAX6|RTN4RL2|SORL1|CBFA2T3|DUSP6|SYTL2|DUSP7|MAS1|ADORA2A|RTN4RL1|PPP1R1B|CRY2|TCF4
45936	6.19E-07	1.15E-05	35	579	568	23717	negative regulation of phosphate metabolic process	RTN4R|RGS14|LRRK2|HPCA|LRRC4|PTPRJ|THY1|PPM1E|DUSP14|ZFYVE28|SOCS2|PAK1|CAMK2N1|NTF3|SPP1|INPP5J|SNCA|DUSP5|PRKCD|PDE2A|PPP2R5A|PRKCA|PAX6|RTN4RL2|SORL1|CBFA2T3|DUSP6|SYTL2|DUSP7|MAS1|ADORA2A|RTN4RL1|PPP1R1B|CRY2|TCF4
51348	6.38E-07	1.18E-05	24	313	568	23717	negative regulation of transferase activity	RTN4R|DUSP5|RGS14|MCRS1|PRKCD|LRRC4|PPP2R5A|PRKCA|RTN4RL2|PTPRJ|THY1|PPM1E|SORL1|DUSP6|DUSP7|DUSP14|ZFYVE28|SOCS2|PAK1|ADORA2A|RTN4RL1|CAMK2N1|PPP1R1B|SPP1
61001	6.53E-07	1.21E-05	8	32	568	23717	regulation of dendritic spine morphogenesis	EPHA4|TIAM1|SIPA1L1|LRRK2|ITPKA|BAIAP2|SHANK3|NGEF
70588	7.38E-07	1.36E-05	16	151	568	23717	calcium ion transmembrane transport	SLC24A2|RYR2|PRKCE|TRPC1|ITPR1|ATP2A3|ATP2A2|ITPR3|ATP2B2|HTR2A|ATP2B1|GRIN2A|CACNB3|ARC|CACNB4|CACNG3
43405	7.58E-07	1.39E-05	24	316	568	23717	regulation of MAP kinase activity	DUSP5|EPHA4|IGHM|RGS14|LRRK2|PRKCD|PRKCA|PTPRJ|HTR2A|ADRA2C|SORL1|RASGRP1|DUSP6|DUSP7|DUSP14|TIAM1|PAK1|GRM4|KITL|NTF3|SPP1|ADORA1|PTK2B|PDE5A
9214	7.65E-07	1.40E-05	6	15	568	23717	cyclic nucleotide catabolic process	PDE10A|PDE1B|PDE1A|PDE2A|PDE4A|PDE5A
10605	8.04E-07	1.46E-05	94	2380	568	23717	negative regulation of macromolecule metabolic process	MMU-MIR-181B-1|PRDM8|LRRK2|NAB2|LRRC4|FHL2|PTPRJ|DUSP14|ZFYVE28|HEY1|AKT2|ENC1|FEZF2|CD34|PRKCG|MEF2A|KLF10|DUSP5|MEF2C|MLIP|FBXW7|PRKCE|PRKCD|USP2|MIR15A|KCTD1|PRKCA|PAX6|RTN4RL2|NGF|POU3F1|CBFA2T3|DUSP6|SYTL2|DKK3|DUSP7|FOXP1|OLFM1|ARC|ADORA2A|RTN4RL1|CRY2|ERF|RARB|PLCB1|KANK2|RTN4R|NFIX|RAMP3|RGS14|SATB2|AGAP2|THY1|BHLHE22|CXXC5|PPM1E|NEUROD1|SOCS2|NEUROD2|GRIN2A|PAK1|DBC1|MMU-MIR-30C-2|CAMK2N…
51650	8.09E-07	1.47E-05	15	134	568	23717	establishment of vesicle localization	SNAP25|UNC13A|SYT2|SYT1|LRRK2|RASGRP1|CPLX1|CPLX3|DRP2|TRIM9|RIMS1|STX1A|SH3GL2|SPTBN2|SNCA
6875	8.28E-07	1.50E-05	27	387	568	23717	cellular metal ion homeostasis	SLC24A2|RYR2|ITPR1|ATP2A3|SLA|ATP2A2|ITPR3|ADRA1D|HTR2A|ATP1A1|CRHR1|SMPD3|PTK2B|GPR12|SLC30A3|PRKCB|PRKCE|TRPC1|PRKCA|ATP2B2|ATP2B1|EPOR|ARC|CACNB4|CCKBR|KCTD17|PVALB
60255	8.58E-07	1.55E-05	180	5446	568	23717	regulation of macromolecule metabolic process	CYFIP2|PRDM8|CCNI|NAB2|SLA|ZFYVE28|RIMS1|SYNGAP1|CCND2|PPP4R2|AKT2|ADORA1|ENPP2|ATXN7L3|SH3GL2|PKNOX2|PRKCG|MEF2A|ACVR1|EPHA4|MEF2C|RBFOX1|EPHA7|MLIP|RBFOX3|PRKCB|IGFBP4|FBXW7|ACTN2|LMO4|PRKCE|LMO3|PRKCD|USP2|MIR15A|KCTD1|PRKCA|TBR1|POU3F1|SYTL2|DKK3|FOXP1|OLFM1|TIAM1|RBP4|ARC|CCNY|CCNE1|GPD1|ERF|RTN4R|ZBTB8A|SEMA7A|NDRG4|NECAB3|AGAP2|CHRD|NEDD4L|THY1|BHLHE22|NLK|RASGRP1|HSD11B1|NEUROD1|SOCS2|NEU…
51047	8.74E-07	1.57E-05	28	412	568	23717	positive regulation of secretion	SNAP25|RASGRP1|CRHR1|SMPD3|DRP2|RIMS1|ADORA1|CD34|WLS|SNCA|UNC13A|SYT1|KCNB1|PRKCE|PRKCA|PAX6|CCK|SEPT5|SYTL2|NELL2|RBP4|PEX5L|ADORA2A|CCKBR|TCF4|PLCB1|STX1A|RAPGEF4
48168	9.01E-07	1.61E-05	10	57	568	23717	regulation of neuronal synaptic plasticity	RIMS1|EGR1|GRIN2A|SYNGAP1|UNC13A|CAMK2A|NCDN|SHANK3|SHISA6|SNCA
1901214	9.19E-07	1.64E-05	23	297	568	23717	regulation of neuron death	PRKCG|EGR1|MEF2C|EPHA7|KCNB1|FBXW7|LRRK2|KCNIP3|AGAP2|ITPR1|NGF|SORL1|OXR1|CRHR1|EPOR|NR4A2|SYNGAP1|ADORA2A|NTF3|NEFL|PTK2B|CD34|SNCA
45665	9.35E-07	1.66E-05	19	212	568	23717	negative regulation of neuron differentiation	RTN4R|RAP1GAP2|EPHA4|EPHA7|BCL11A|PLK2|SEMA3A|SEZ6|PAX6|ASAP1|THY1|PPP3CA|SYNGAP1|HEY1|ID2|INPP5J|FEZF2|NGEF|EPHA3
31345	9.63E-07	1.70E-05	16	154	568	23717	negative regulation of cell projection organization	RTN4R|RAP1GAP2|EPHA4|EPHA7|BCL11A|PLK2|SEMA3A|PRKCD|SEZ6|ASAP1|THY1|PPP3CA|SYNGAP1|INPP5J|NGEF|EPHA3
10977	9.79E-07	1.73E-05	15	136	568	23717	negative regulation of neuron projection development	RTN4R|RAP1GAP2|EPHA4|EPHA7|BCL11A|PLK2|SEMA3A|SEZ6|ASAP1|THY1|PPP3CA|SYNGAP1|INPP5J|NGEF|EPHA3
40012	1.01E-06	1.78E-05	42	780	568	23717	regulation of locomotion	ROBO2|SEMA7A|NDRG4|CHRM1|PLXND1|LRRK2|SEMA3A|CHRD|ABHD6|PTPRJ|THY1|PTGS2|CX3CL1|PAK1|ACVR1C|AKT2|NTF3|ADORA1|PLXNA2|ENPP2|PTK2B|ZSWIM6|APOD|FEZF2|SNCA|ACVR1|EGR1|FBXW7|PRKCE|PRKCA|PAX6|TBR1|IL16|SORL1|SCRT1|OLFM1|TIAM1|ADORA2A|KITL|PLCB1|EPHA3|RAPGEF4
70838	1.02E-06	1.78E-05	21	255	568	23717	divalent metal ion transport	SLC24A2|RYR2|RAMP3|SLC30A3|PRKCB|PRKCE|TRPC1|CAMK2A|ITPR1|ATP2A3|ATP2A2|ITPR3|ATP2B2|HTR2A|ATP2B1|PPP3CA|GRIN2A|CACNB3|ARC|CACNB4|CACNG3
46907	1.05E-06	1.84E-05	53	1096	568	23717	intracellular transport	SNAP25|RYR2|IGHM|LRRK2|ATP2A2|HTR2A|TRIM9|RIMS1|PPP3CA|AKT2|ADORA1|NEFL|NEFM|GRASP|SH3GL2|WLS|UNC13A|PRKCE|LMTK2|SYTL2|ARHGAP10|RBP4|ARC|CRY2|STX1A|RAMP3|RGS14|CAMK2A|AGAP2|ITPR1|ITPR3|RASGRP1|CPLX1|CPLX3|NEUROD1|DRP2|SYNDIG1|NPTX1|STXBP6|CRYM|RAB6B|SPTBN2|SNCA|SYT2|SYT1|KCNB1|SORT1|KCNIP3|PDE2A|SORL1|PEX5L|CAMK4|TCF4
30029	1.06E-06	1.84E-05	28	416	568	23717	actin filament-based process	RYR2|CTTNBP2|WIPF3|AGAP2|NEDD4L|IQGAP2|ACTR3B|ADD1|PAK1|SIPA1L1|PTK2B|PHACTR1|WASF1|SCN1B|MEF2A|TMOD1|IQSEC2|ACTN2|MICAL2|BAIAP2|CORO2B|FOXP1|FMNL1|ITPKA|ZYX|ARHGEF2|SCN4B|GAS7
31399	1.31E-06	2.26E-05	72	1688	568	23717	regulation of protein modification process	IGHM|CCNI|LRRK2|LRRC4|PTPRJ|HTR2A|CX3CL1|DUSP14|ZFYVE28|SYNGAP1|CCND2|GRM4|AKT2|ADORA1|ENPP2|PRKCG|ACVR1|DUSP5|EPHA4|MEF2C|EPHA7|IGFBP4|FBXW7|PRKCE|PRKCD|PPP2R5A|PRKCA|PAX6|RTN4RL2|ADRA2C|NGF|DUSP6|SYTL2|DUSP7|TIAM1|ADORA2A|CCNY|RTN4RL1|CCNE1|CRY2|PDE5A|ARHGEF2|PLCB1|RTN4R|SEMA7A|NDRG4|RGS14|AGAP2|THY1|PPM1E|RASGRP1|CAMKK2|SOCS2|NUAK1|PAK1|DBC1|CAMK2N1|NTF3|SPP1|INPP5J|PTK2B|SNCA|KL|EGR1|CCK|INHB…
9416	1.31E-06	2.26E-05	21	259	568	23717	response to light stimulus	BRSK1|NDRG4|RGS14|FBXW7|PDE1B|USP2|SLC1A2|USP28|MEIS2|CRHR1|PCP2|MAPK10|TANC1|RBP4|GRIN2A|SYNGAP1|CACNB4|DBC1|ID2|PPP1R1B|CRY2
1901215	1.36E-06	2.35E-05	18	197	568	23717	negative regulation of neuron death	PRKCG|MEF2C|LRRK2|AGAP2|ITPR1|NGF|SORL1|OXR1|CRHR1|EPOR|NR4A2|SYNGAP1|ADORA2A|NTF3|NEFL|PTK2B|CD34|SNCA
72511	1.39E-06	2.39E-05	21	260	568	23717	divalent inorganic cation transport	SLC24A2|RYR2|RAMP3|SLC30A3|PRKCB|PRKCE|TRPC1|CAMK2A|ITPR1|ATP2A3|ATP2A2|ITPR3|ATP2B2|HTR2A|ATP2B1|PPP3CA|GRIN2A|CACNB3|ARC|CACNB4|CACNG3
1508	1.41E-06	2.40E-05	12	89	568	23717	action potential	RYR2|GRIN2A|CACNB4|KCND2|KCNB1|KCNA1|SCN8A|GPR88|NEDD4L|KCNMB4|SCN4B|SCN1B
1901652	1.63E-06	2.77E-05	20	241	568	23717	response to peptide	KL|EGR1|SORT1|GPR22|ATP2A2|CCK|BAIAP2|CRHR1|SOCS2|NR4A2|CRHBP|NR4A1|RBP4|PAK1|ACVR1C|AKT2|AKT3|CRY2|ARHGEF2|PLCB1
7010	1.65E-06	2.79E-05	42	795	568	23717	cytoskeleton organization	BRSK1|RGS14|CTTNBP2|AGAP2|THY1|IQGAP2|ACTR3B|ADD1|DRP2|ABLIM1|STRIP2|PAK1|SIPA1L1|NEFL|PTK2B|NEFM|PHACTR1|PIP5K1C|WASF1|SYNPO|CAP2|MEF2A|TMOD1|IQSEC2|ACTN2|PLK2|MICAL2|PAX6|BAIAP2|CCSAP|CORO2B|FOXP1|ARHGAP10|ARC|FMNL1|ITPKA|ZYX|ELMO2|MAP6D1|ARHGEF2|SHANK3|GAS7
55065	1.71E-06	2.88E-05	29	451	568	23717	metal ion homeostasis	SLC24A2|RYR2|KCNA1|ITPR1|ATP2A3|SLA|ATP2A2|ITPR3|ADRA1D|HTR2A|ATP1A1|CRHR1|SMPD3|PTK2B|KL|GPR12|SLC30A3|PRKCB|PRKCE|TRPC1|PRKCA|ATP2B2|ATP2B1|EPOR|ARC|CACNB4|CCKBR|KCTD17|PVALB
32970	1.72E-06	2.89E-05	23	308	568	23717	regulation of actin filament-based process	KANK2|TMOD1|RYR2|MEF2C|JUP|ACTN2|PRKCE|WIPF3|PRKCD|ATP2A2|ATP1A1|IQGAP2|BAIAP2|PPM1E|ACTR3B|ADD1|PAK1|NTF3|PTK2B|WASF1|SYNPO|SHANK3|EPHA3
10721	1.72E-06	2.89E-05	24	331	568	23717	negative regulation of cell development	RTN4R|RAP1GAP2|LINGO1|EPHA4|EPHA7|BCL11A|PLK2|SEMA3A|SEZ6|PAX6|ASAP1|THY1|SORL1|OLFM1|PPP3CA|SYNGAP1|HEY1|FRZB|ID2|INPP5J|ARHGEF2|FEZF2|NGEF|EPHA3
9888	2.02E-06	3.38E-05	67	1550	568	23717	tissue development	ROBO2|RYR2|PLXND1|SCHIP1|ZFAND5|PPP3CA|HEY1|RSPO2|RSPO3|WLS|MEF2A|ACVR1|TMOD1|KLF10|DUSP5|EMX1|EPHA4|MEF2C|EPHA7|ACTN2|LMO4|TNFRSF19|PRKCA|PAX6|POU3F1|FOXP1|RBP4|ARC|CACNB4|ERF|RARB|SHANK3|EPHA3|SEMA7A|SEMA3A|SATB2|CHRD|THY1|BHLHE22|PTGS2|CRHR1|NEUROD1|PAK1|FRZB|LARGE|NTF3|SPP1|STAT6|HIVEP3|WNT2|ZBTB18|EGR1|HOMER1|BCL11B|PDE2A|KRT12|KLHL3|ATP2B2|INHBA|EPOR|NR4A1|FRAS1|KITL|LHX2|ID2|MGP|TCF4
31324	2.12E-06	3.54E-05	92	2367	568	23717	negative regulation of cellular metabolic process	PRDM8|LRRK2|NAB2|LRRC4|FHL2|PTPRJ|DUSP14|ZFYVE28|HEY1|AKT2|ENC1|FEZF2|LZTS1|CD34|PRKCG|MEF2A|KLF10|DUSP5|MEF2C|MLIP|FBXW7|PRKCE|PRKCD|USP2|KCTD1|PPP2R5A|PRKCA|PAX6|RTN4RL2|NGF|POU3F1|CBFA2T3|DUSP6|SYTL2|DKK3|DUSP7|FOXP1|OLFM1|ARC|ADORA2A|RTN4RL1|CRY2|ERF|RARB|PLCB1|KANK2|RTN4R|NFIX|RAMP3|RGS14|SATB2|HPCA|THY1|BHLHE22|ATP1A1|CXXC5|PPM1E|NEUROD1|SOCS2|NEUROD2|PAK1|DBC1|CAMK2N1|NTF3|MXI1|SPP1|E2F1|I…
35637	2.26E-06	3.76E-05	12	93	568	23717	multicellular organismal signaling	MEF2A|RYR2|CACNB4|JUP|KCND2|KCNA1|SCN8A|GPR88|KCNMB4|CACNG3|SCN4B|SCN1B
7632	2.34E-06	3.88E-05	10	63	568	23717	visual behavior	TANC1|GRIN2A|NDRG4|SYNGAP1|RGS14|PDE1B|PPP1R1B|SLC1A2|MEIS2|CRHR1
1903532	2.41E-06	3.98E-05	26	385	568	23717	positive regulation of secretion by cell	SNAP25|RASGRP1|CRHR1|SMPD3|DRP2|RIMS1|CD34|WLS|SNCA|UNC13A|SYT1|KCNB1|PRKCE|PRKCA|PAX6|CCK|SEPT5|NELL2|RBP4|PEX5L|ADORA2A|CCKBR|TCF4|PLCB1|STX1A|RAPGEF4
48584	2.51E-06	4.13E-05	72	1719	568	23717	positive regulation of response to stimulus	IGHM|LRRK2|PTPRJ|HTR2A|CX3CL1|SMPD3|RIMS1|PPP3CA|ADAMTS3|GRM4|AKT2|RSPO2|ADORA1|BLNK|RSPO3|PIP4K2C|WLS|PRKCG|ACVR1|EPHA4|MEF2C|PRKCB|IGFBP4|FBXW7|PRKCE|PLEKHG5|PRKCD|TNFRSF19|PRKCA|IL16|ADRA2C|NGF|TIAM1|CACNB3|ARC|CACNB4|ADORA2A|PDE5A|MASP1|PLCB1|SHANK3|STX1A|SEMA7A|NDRG4|AGAP2|THY1|PTGS2|CXXC5|RASGRP1|CRHR1|SOCS2|NEUROD2|GRIN2A|PAK1|DBC1|NTF3|TSPAN5|PTK2B|STAT6|WNT2|SNCA|KL|CDK19|PLK2|PDE2A|CCK|…
51674	2.57E-06	4.20E-05	41	781	568	23717	localization of cell	SEMA7A|NDRG4|PLXND1|SCHIP1|LRRK2|SEMA3A|SATB2|ZFAND5|CX3CL1|STRIP2|PAK1|SPP1|PLXNA2|ENPP2|PTK2B|PHACTR1|FEZF2|CD34|ACVR1|KIRREL3|EPHA4|MEF2C|EMX2|CDKL5|JUP|PLEKHG5|PRKCD|PRKCA|PAX6|IL16|CCK|SORL1|NR4A2|TIAM1|NR4A1|ARC|FMNL1|KITL|ELMO2|PLEKHO1|EPHA3
48870	2.57E-06	4.20E-05	41	781	568	23717	cell motility	SEMA7A|NDRG4|PLXND1|SCHIP1|LRRK2|SEMA3A|SATB2|ZFAND5|CX3CL1|STRIP2|PAK1|SPP1|PLXNA2|ENPP2|PTK2B|PHACTR1|FEZF2|CD34|ACVR1|KIRREL3|EPHA4|MEF2C|EMX2|CDKL5|JUP|PLEKHG5|PRKCD|PRKCA|PAX6|IL16|CCK|SORL1|NR4A2|TIAM1|NR4A1|ARC|FMNL1|KITL|ELMO2|PLEKHO1|EPHA3
42592	2.69E-06	4.39E-05	58	1283	568	23717	homeostatic process	RYR2|LRRK2|ATP2A3|SLA|ATP2A2|ADRA1D|HTR2A|SMPD3|PPP3CA|ADORA1|PDK3|CAR12|CAR7|CD34|CAR4|EMX1|MEF2C|SLC30A3|PRKCB|PRKCE|TRPC1|PRKCA|PAX6|RBP4|ARC|CACNB4|CCKBR|CRY2|PLCB1|KCTD17|SHANK3|PVALB|SLC24A2|KCNA1|ITPR1|ITPR3|ATP1A1|CRHR1|ADD1|NEUROD1|PAK1|LARGE|PTK2B|SLC17A7|NCDN|ZBTB18|KL|HOMER1|GPR12|HOMER2|KCNB1|KLHL3|ATP2B2|ATP2B1|EPOR|NELL2|ID2|TCF4
48585	2.71E-06	4.41E-05	59	1314	568	23717	negative regulation of response to stimulus	ROBO2|LRRK2|LRRC4|PTPRJ|CX3CL1|DUSP14|ZFYVE28|RGS4|CRHBP|SYNGAP1|HEY1|ADORA1|RGS8|LZTS1|CD34|RGS7|ACVR1|DUSP5|EPHA4|PRKCB|PRKCD|PRKCA|RTN4RL2|DGKZ|DUSP6|DKK3|DUSP7|ARC|ADORA2A|RTN4RL1|CRY2|RGS7BP|KANK2|RTN4R|NDRG4|RGS14|SEMA3A|AGAP2|ITPR1|CHRD|THY1|NLK|CRHR1|NEUROD1|SOCS2|DBC1|SEC14L1|FRZB|SPP1|STAT6|APOD|SLIT3|SNCA|EGR1|CCK|SORL1|EPOR|NR4A2|TCF4
8277	2.84E-06	4.60E-05	12	95	568	23717	regulation of G-protein coupled receptor protein signaling pathway	RGS4|RAMP3|RGS14|HOMER2|LRRK2|ABHD6|PDE5A|PLCB1|MGLL|GIT1|RGS7|SNCA
43408	3.11E-06	5.01E-05	37	676	568	23717	regulation of MAPK cascade	IGHM|SEMA7A|NDRG4|RGS14|LRRK2|PTPRJ|HTR2A|RASGRP1|CX3CL1|DUSP14|PAK1|SYNGAP1|GRM4|NTF3|SPP1|ADORA1|PTK2B|DUSP5|KL|EPHA4|EPHA7|IGFBP4|FBXW7|PRKCE|PRKCD|PRKCA|CCK|INHBA|ADRA2C|SORL1|DUSP6|EPOR|DUSP7|TIAM1|KITL|PDE5A|PLCB1
51656	3.23E-06	5.18E-05	20	252	568	23717	establishment of organelle localization	SNAP25|UNC13A|SYT2|MEI1|SYT1|LRRK2|PAX6|RASGRP1|CPLX1|CPLX3|DRP2|TRIM9|RIMS1|ARHGAP10|NEFL|ARHGEF2|STX1A|SH3GL2|SPTBN2|SNCA
9967	3.23E-06	5.18E-05	57	1260	568	23717	positive regulation of signal transduction	IGHM|LRRK2|PTPRJ|HTR2A|CX3CL1|SMPD3|RIMS1|ADAMTS3|GRM4|AKT2|RSPO2|ADORA1|BLNK|RSPO3|WLS|ACVR1|EPHA4|PRKCB|IGFBP4|FBXW7|PRKCE|PLEKHG5|PRKCD|TNFRSF19|PRKCA|ADRA2C|NGF|TIAM1|ARC|ADORA2A|PDE5A|PLCB1|SHANK3|STX1A|SEMA7A|NDRG4|AGAP2|PTGS2|CXXC5|RASGRP1|SOCS2|NEUROD2|GRIN2A|PAK1|DBC1|NTF3|TSPAN5|PTK2B|WNT2|KL|PLK2|CCK|INHBA|EPOR|MAS1|KITL|TCF4
71495	3.37E-06	5.39E-05	42	818	568	23717	cellular response to endogenous stimulus	RYR2|RAMP3|LRRK2|GPR22|ITPR1|CHRD|ITPR3|ATP1A1|NLK|CRHR1|SOCS2|CRHBP|GRIN2A|PAK1|ACVR1C|AKT2|AKT3|E2F1|ACVR1|GABRA1|KL|EGR1|MEF2C|JUP|SORT1|PRKCE|PDE2A|MIR15A|CCK|INHBA|NGF|BAIAP2|NR4A2|NR4A1|KLF9|GPD1|ZYX|RARB|TCF4|ARHGEF2|PLCB1|EPHA3
1901699	3.57E-06	5.68E-05	27	418	568	23717	cellular response to nitrogen compound	RYR2|LRRK2|ITPR1|ITPR3|CRHR1|SOCS2|CRHBP|GRIN2A|PAK1|AKT2|AKT3|STAT6|GABRA1|KL|EGR1|MEF2C|JUP|PDE2A|MIR15A|CCK|BAIAP2|NR4A2|NR4A1|GPD1|KCNQ3|ARHGEF2|PLCB1
1903522	3.59E-06	5.70E-05	19	232	568	23717	regulation of blood circulation	MEF2A|RYR2|CHRM1|JUP|SEMA3A|ATP2A2|PRKCA|ADRA1D|HTR2A|ATP1A1|PTGS2|ADRA2C|HOPX|CX3CL1|MYL4|ADORA1|PDE5A|SCN4B|SCN1B
2000311	3.82E-06	6.01E-05	6	19	568	23717	regulation of alpha-amino-3-hydroxy-5-methyl-4-isoxazole propionate selective glutamate receptor activity	MEF2C|ARC|GSG1L|CNIH3|CACNG3|SHANK3
1903861	3.82E-06	6.01E-05	6	19	568	23717	positive regulation of dendrite extension	CPNE9|RIMS1|UNC13A|SYT2|SYT1|NEDD4L
1903859	3.82E-06	6.01E-05	6	19	568	23717	regulation of dendrite extension	CPNE9|RIMS1|UNC13A|SYT2|SYT1|NEDD4L
71900	4.06E-06	6.37E-05	28	446	568	23717	regulation of protein serine/threonine kinase activity	IGHM|RGS14|LRRK2|PTPRJ|HTR2A|RASGRP1|DUSP14|PAK1|CCND2|GRM4|NTF3|SPP1|ADORA1|PTK2B|SNCA|DUSP5|EPHA4|PRKCD|PRKCA|ADRA2C|SORL1|DUSP6|DUSP7|TIAM1|MAS1|CCNY|KITL|PDE5A
8361	4.15E-06	6.48E-05	16	172	568	23717	regulation of cell size	RTN4R|RAP1GAP2|SEMA7A|EPHA7|CDKL5|PLXND1|BCL11A|SEMA3A|ATP2B2|NGF|ADD1|DRP2|OLFM1|PLXNA2|SHANK3|MGLL
9968	4.25E-06	6.61E-05	48	1000	568	23717	negative regulation of signal transduction	KANK2|RTN4R|NDRG4|RGS14|LRRK2|AGAP2|LRRC4|ITPR1|CHRD|PTPRJ|THY1|NLK|CX3CL1|DUSP14|ZFYVE28|NEUROD1|SOCS2|RGS4|CRHBP|SYNGAP1|DBC1|SEC14L1|HEY1|FRZB|SPP1|APOD|SLIT3|RGS8|RGS7|SNCA|ACVR1|DUSP5|EGR1|PRKCB|PRKCD|PRKCA|RTN4RL2|DGKZ|SORL1|DUSP6|DKK3|DUSP7|NR4A2|ARC|RTN4RL1|CRY2|TCF4|RGS7BP
51270	4.25E-06	6.61E-05	40	769	568	23717	regulation of cellular component movement	RYR2|SEMA7A|NDRG4|PLXND1|SEMA3A|CHRD|ATP2A2|ABHD6|PTPRJ|THY1|ATP1A1|PTGS2|CX3CL1|PAK1|ACVR1C|AKT2|NTF3|ADORA1|PLXNA2|ENPP2|PTK2B|ZSWIM6|APOD|FEZF2|ACVR1|EGR1|JUP|FBXW7|PRKCE|PRKCA|PAX6|TBR1|SORL1|SCRT1|OLFM1|TIAM1|KITL|PLCB1|EPHA3|RAPGEF4
71417	4.29E-06	6.64E-05	25	373	568	23717	cellular response to organonitrogen compound	RYR2|LRRK2|ITPR1|ITPR3|CRHR1|SOCS2|CRHBP|GRIN2A|PAK1|AKT2|AKT3|GABRA1|KL|EGR1|MEF2C|JUP|PDE2A|MIR15A|CCK|BAIAP2|NR4A2|NR4A1|GPD1|ARHGEF2|PLCB1
51056	4.39E-06	6.78E-05	17	193	568	23717	regulation of small GTPase mediated signal transduction	PSD|RAP1GAP2|IQSEC2|PLEKHG5|DGKZ|KALRN|RASGRP1|TIAM2|TIAM1|SYNGAP1|SIPA1L1|KITL|CHN1|ARHGEF3|ARHGEF2|NGEF|GARNL3
51924	4.44E-06	6.83E-05	18	214	568	23717	regulation of calcium ion transport	RYR2|HOMER1|PRKCE|LRRK2|TRPC1|CAMK2A|ITPR1|ATP2B2|THY1|PTGS2|NGF|CRHR1|CACNB3|ARC|CACNB4|ADORA2A|PTK2B|SNCA
36211	5.14E-06	7.87E-05	89	2317	568	23717	protein modification process	EPHB6|PRDM8|MAST3|LRRK2|PTPRJ|UBE3B|1110018G07RIK|DUSP14|TRIM9|PPP3CA|PPP3CC|GM608|AKT2|AKT3|ENC1|NPTN|PDK3|ATXN7L3|PRKCG|MEF2A|ACVR1|DUSP5|KCNH3|EPHA4|MEF2C|EPHA7|CDKL5|AGTPBP1|ST6GAL2|PRKCB|FBXW7|PRKCE|PRKCD|USP2|LMTK2|PRKCA|DUSP6|DUSP7|CCKBR|CCNE1|HECW2|ITPKA|CRY2|TTLL11|PDZRN3|SHANK3|ST6GALNAC5|EPHA3|BRSK1|LTK|CAMK2A|ZDHHC23|NEDD4L|THY1|NLK|GUCY2G|PPM1E|KALRN|CAMKK2|NEUROD2|PORCN|NUAK1|PAK1|E…
6464	5.14E-06	7.87E-05	89	2317	568	23717	cellular protein modification process	EPHB6|PRDM8|MAST3|LRRK2|PTPRJ|UBE3B|1110018G07RIK|DUSP14|TRIM9|PPP3CA|PPP3CC|GM608|AKT2|AKT3|ENC1|NPTN|PDK3|ATXN7L3|PRKCG|MEF2A|ACVR1|DUSP5|KCNH3|EPHA4|MEF2C|EPHA7|CDKL5|AGTPBP1|ST6GAL2|PRKCB|FBXW7|PRKCE|PRKCD|USP2|LMTK2|PRKCA|DUSP6|DUSP7|CCKBR|CCNE1|HECW2|ITPKA|CRY2|TTLL11|PDZRN3|SHANK3|ST6GALNAC5|EPHA3|BRSK1|LTK|CAMK2A|ZDHHC23|NEDD4L|THY1|NLK|GUCY2G|PPM1E|KALRN|CAMKK2|NEUROD2|PORCN|NUAK1|PAK1|E…
6198	5.33E-06	8.13E-05	5	12	568	23717	cAMP catabolic process	PDE10A|PDE1B|PDE1A|PDE2A|PDE4A
35249	5.49E-06	8.35E-05	7	30	568	23717	synaptic transmission, glutamatergic	GRM3|PAK1|UNC13A|CACNB4|ADORA2A|SLC17A7|CNIH3
7264	5.59E-06	8.47E-05	22	307	568	23717	small GTPase mediated signal transduction	ARF3|RASL10A|ARL15|PLK2|LRRK2|DIRAS2|AGAP2|IQGAP2|BAIAP2|RASGRP1|RAPGEFL1|TIAM1|ARHGAP32|PAK1|SYNGAP1|RAB15|RASGEF1B|RASGEF1C|RAPGEF5|WASF1|RAB6B|RAPGEF4
21988	5.93E-06	8.96E-05	8	42	568	23717	olfactory lobe development	ROBO2|SEMA7A|AGTPBP1|LHX2|LRRK2|SEMA3A|ID2|PAX6
46883	6.15E-06	9.27E-05	20	263	568	23717	regulation of hormone secretion	SNAP25|KCNB1|ABCC8|PRKCE|PAX6|HTR2A|INHBA|CRHR1|NELL2|CRHBP|TIAM1|PPP3CA|RBP4|PEX5L|ACVR1C|CCKBR|CRY2|ADORA1|TCF4|CDK16
50795	6.89E-06	1.03E-04	20	265	568	23717	regulation of behavior	ROBO2|MEF2C|PLXND1|SEMA3A|PRKCA|TBR1|PTPRJ|IL16|HTR2A|CRHR1|CX3CL1|TIAM1|ADORA2A|AKT2|NTF3|ADORA1|PLXNA2|PTK2B|FEZF2|SHANK3
48814	7.29E-06	1.09E-04	11	87	568	23717	regulation of dendrite morphogenesis	EPHA4|TIAM1|PPP3CA|CDKL5|SIPA1L1|LRRK2|ITPKA|BAIAP2|LZTS1|SHANK3|NGEF
8344	7.40E-06	1.10E-04	12	104	568	23717	adult locomotory behavior	TMOD1|NR4A2|EPHA4|AGTPBP1|CACNB4|ID2|SCN8A|SEZ6|NGF|OXR1|FGF12|SNCA
50730	7.40E-06	1.10E-04	18	222	568	23717	regulation of peptidyl-tyrosine phosphorylation	IGHM|EPHA7|FBXW7|PRKCE|PRKCD|PRKCA|CCK|HTR2A|ADRA2C|NGF|ZFYVE28|KITL|NTF3|ADORA1|ENPP2|PTK2B|TCF4|ARHGEF2
3013	8.37E-06	1.24E-04	24	363	568	23717	circulatory system process	GUCY1A3|KL|RYR2|CHRM1|RAMP3|PDE2A|NEDD4L|ADRA1D|PTPRJ|HTR2A|ATP1A1|PTGS2|ADRA2C|CX3CL1|MYL4|SMPD3|ADORA2A|ID2|NPY|ADORA1|PDE5A|CD34|SCN4B|SCN1B
71248	9.11E-06	1.35E-04	11	89	568	23717	cellular response to metal ion	MEF2A|CRHBP|NEUROD2|MEF2C|GRIN2A|SYT1|KCNA1|LRRK2|ID2|NPTX1|SNCA
17157	1.01E-05	1.49E-04	15	164	568	23717	regulation of exocytosis	UNC13A|SYT1|KCNB1|LRRK2|ATP2A2|PRKCA|SEPT5|CRHR1|SMPD3|TRIM9|RIMS1|PLCB1|STX1A|RAPGEF4|SNCA
45596	1.06E-05	1.56E-04	35	658	568	23717	negative regulation of cell differentiation	RTN4R|SEMA3A|SEZ6|CHRD|ASAP1|THY1|PPP3CA|SYNGAP1|HEY1|FRZB|MMU-MIR-30C-2|E2F1|INPP5J|PTK2B|FEZF2|RAP1GAP2|LINGO1|EPHA4|EPHA7|KLF13|BCL11A|SORT1|PLK2|PAX6|SORL1|MEIS2|HOPX|FOXP1|OLFM1|ID2|RARB|TCF4|ARHGEF2|NGEF|EPHA3
14070	1.07E-05	1.56E-04	33	603	568	23717	response to organic cyclic compound	RYR2|RAMP3|LRRK2|ITPR1|ITPR3|HTR2A|ATP1A1|CRHR1|SOCS2|CRHBP|PAK1|AKT2|SPP1|SNCA|PRKCG|GABRA1|EGR1|MEF2C|HOMER1|JUP|HOMER2|PRKCE|PDE2A|PRKCA|CCK|INHBA|NR4A2|NR4A1|ADORA2A|KLF9|GPD1|RARB|TCF4
3012	1.12E-05	1.63E-04	17	207	568	23717	muscle system process	TMOD1|GUCY1A3|RYR2|MEF2C|HOMER1|ACTN2|NEDD4L|ATP2A2|HTR2A|MYL4|SMPD3|TIAM1|PPP3CA|ADORA1|PDE5A|SCN4B|SCN1B
90257	1.13E-05	1.64E-04	16	186	568	23717	regulation of muscle system process	GUCY1A3|RYR2|MLIP|CHRM1|JUP|KCNA1|ATP2A2|PRKCA|ADRA1D|ATP1A1|PTGS2|ADRA2C|PPP3CA|ARC|ADORA1|PDE5A
19932	1.17E-05	1.70E-04	13	127	568	23717	second-messenger-mediated signaling	GUCY1A3|RYR2|HOMER2|LRRK2|PDE2A|ITPR1|ATP2A2|ITPR3|ADCY1|NEUROD1|PPP3CA|ADCY9|RAPGEF4
61387	1.20E-05	1.74E-04	12	109	568	23717	regulation of extent of cell growth	RTN4R|DRP2|OLFM1|SEMA7A|EPHA7|CDKL5|PLXND1|BCL11A|SEMA3A|PLXNA2|NGF|MGLL
8542	1.21E-05	1.75E-04	9	60	568	23717	visual learning	TANC1|GRIN2A|NDRG4|SYNGAP1|RGS14|PDE1B|PPP1R1B|MEIS2|CRHR1
10562	1.23E-05	1.76E-04	48	1041	568	23717	positive regulation of phosphorus metabolic process	IGHM|SEMA7A|NDRG4|LRRK2|HPCA|AGAP2|ADCY1|HTR2A|RASGRP1|CRHR1|CX3CL1|CAMKK2|PAK1|CCND2|GRM4|AKT2|NTF3|ADORA1|ENPP2|PTK2B|SNCA|ACVR1|GUCY1A3|KL|EPHA4|MEF2C|EPHA7|IGFBP4|FBXW7|PRKCE|PRKCD|PPP2R5A|PRKCA|CCK|INHBA|ADRA2C|NGF|EPOR|TIAM1|MAS1|ADCY9|ADORA2A|CCNY|KITL|GPD1|PDE5A|ARHGEF2|PLCB1
45937	1.23E-05	1.76E-04	48	1041	568	23717	positive regulation of phosphate metabolic process	IGHM|SEMA7A|NDRG4|LRRK2|HPCA|AGAP2|ADCY1|HTR2A|RASGRP1|CRHR1|CX3CL1|CAMKK2|PAK1|CCND2|GRM4|AKT2|NTF3|ADORA1|ENPP2|PTK2B|SNCA|ACVR1|GUCY1A3|KL|EPHA4|MEF2C|EPHA7|IGFBP4|FBXW7|PRKCE|PRKCD|PPP2R5A|PRKCA|CCK|INHBA|ADRA2C|NGF|EPOR|TIAM1|MAS1|ADCY9|ADORA2A|CCNY|KITL|GPD1|PDE5A|ARHGEF2|PLCB1
51592	1.26E-05	1.80E-04	11	92	568	23717	response to calcium ion	MEF2A|CRHBP|NEUROD2|RYR2|PPP3CA|MEF2C|HOMER1|SYT1|TRPC1|KCNMB4|ITPR3
21877	1.30E-05	1.85E-04	5	14	568	23717	forebrain neuron fate commitment	BCL11B|SATB2|PAX6|TBR1|FEZF2
71310	1.30E-05	1.85E-04	64	1543	568	23717	cellular response to organic substance	RYR2|LRRK2|GPR22|LRRC4|CX3CL1|CRHBP|PPP3CA|AKT2|AKT3|PDK3|ACVR1|MEF2C|PRKCB|ABCC8|PRKCE|MIR15A|LMTK2|PRKCA|RTN4RL2|NGF|RTN4RL1|GPD1|RARB|ARHGEF2|PLCB1|EPHA3|RTN4R|LTK|RAMP3|PDE1B|SATB2|ITPR1|CHRD|ITPR3|ATP1A1|NLK|CRHR1|ADD1|NEUROD1|SOCS2|GRIN2A|PAK1|DBC1|ACVR1C|MMU-MIR-30C-2|E2F1|PTK2B|STAT6|GABRA1|KL|EGR1|JUP|KCNB1|SORT1|PDE2A|CCK|INHBA|BAIAP2|EPOR|NR4A2|NR4A1|KLF9|ZYX|TCF4
31400	1.30E-05	1.85E-04	33	609	568	23717	negative regulation of protein modification process	RTN4R|RGS14|LRRK2|LRRC4|PTPRJ|THY1|PPM1E|DUSP14|ZFYVE28|SOCS2|PAK1|CAMK2N1|NTF3|SPP1|INPP5J|SNCA|PRKCG|DUSP5|PRKCE|PRKCD|PRKCA|PAX6|RTN4RL2|SORL1|DUSP6|SYTL2|DUSP7|MAS1|ADORA2A|RTN4RL1|PPP1R1B|CRY2|TCF4
51968	1.31E-05	1.86E-04	6	23	568	23717	positive regulation of synaptic transmission, glutamatergic	ADORA2A|CCKBR|PTK2B|PTGS2|SHANK3|SHANK2
21773	1.37E-05	1.92E-04	3	3	568	23717	striatal medium spiny neuron differentiation	BCL11B|INHBA|SHANK3
23041	1.37E-05	1.92E-04	3	3	568	23717	neuronal signal transduction	RTN4R|OLFM1|KCNA1
32101	1.40E-05	1.96E-04	40	809	568	23717	regulation of response to external stimulus	KANK2|ROBO2|SEMA7A|PLXND1|LRRK2|SEMA3A|PTPRJ|PTGS2|PHYHIP|CX3CL1|SEC14L1|AKT2|NTF3|ADORA1|PLXNA2|PTK2B|APOD|PIP4K2C|FEZF2|CAR7|LZTS1|CD34|PRKCG|EPHA4|CDK19|FBXW7|PRKCD|PDE2A|DKKL1|PRKCA|TBR1|IL16|CCK|HOPX|TIAM1|MAS1|ADORA2A|FAM131B|PDE5A|MGLL
9725	1.47E-05	2.06E-04	30	531	568	23717	response to hormone	RAMP3|GPR22|FHL2|ATP2A2|ATP1A1|CRHR1|SOCS2|CRHBP|PAK1|ACVR1C|AKT2|AKT3|SPP1|KL|EGR1|MEF2C|SORT1|PRKCE|PRKCA|INHBA|BAIAP2|NR4A2|NR4A1|RBP4|KLF9|CRY2|RARB|TCF4|PLCB1|EPHA3
43523	1.52E-05	2.12E-04	18	234	568	23717	regulation of neuron apoptotic process	PRKCG|EGR1|MEF2C|EPHA7|KCNB1|FBXW7|KCNIP3|AGAP2|NGF|OXR1|EPOR|NR4A2|SYNGAP1|ADORA2A|NTF3|NEFL|PTK2B|SNCA
8016	1.58E-05	2.20E-04	14	150	568	23717	regulation of heart contraction	MEF2A|RYR2|JUP|SEMA3A|ATP2A2|PRKCA|ADRA1D|ATP1A1|HOPX|MYL4|ADORA1|PDE5A|SCN4B|SCN1B
51093	1.58E-05	2.20E-04	42	872	568	23717	negative regulation of developmental process	RTN4R|SEMA3A|SEZ6|CHRD|ASAP1|THY1|SOCS2|NEUROD2|PPP3CA|SYNGAP1|ACVR1C|HEY1|FRZB|MMU-MIR-30C-2|RSPO2|E2F1|INPP5J|PTK2B|FEZF2|RAP1GAP2|LINGO1|EPHA4|EPHA7|KLF13|BCL11A|SORT1|PLK2|USP2|PAX6|INHBA|SORL1|MEIS2|HOPX|FOXP1|OLFM1|RBP4|ID2|RARB|TCF4|ARHGEF2|NGEF|EPHA3
31325	1.66E-05	2.29E-04	100	2768	568	23717	positive regulation of cellular metabolic process	CYFIP2|CCND2|AKT2|ADORA1|ENPP2|PIP4K2C|ATXN7L3|PRKCG|MEF2A|ACVR1|GUCY1A3|EPHA4|MEF2C|EPHA7|PRKCB|IGFBP4|FBXW7|LMO4|PRKCE|PRKCD|PRKCA|TBR1|POU3F1|FOXP1|TIAM1|RBP4|ADCY9|CCNY|GPD1|SEMA7A|NDRG4|HPCA|AGAP2|RASGRP1|CRHR1|NEUROD1|NEUROD2|DHX33|NEUROD6|HIVEP3|WNT2|KL|EGR1|JUP|BCL11B|PLK2|MICAL2|INHBA|DAZL|NR4A2|NR4A1|KITL|LHX2|ID2|TCF4|IGHM|ABCD2|LRRK2|HTR2A|CX3CL1|SMPD3|PPP3CA|GRM4|HEY1|FEZF2|KLF13|PPP…
21954	1.67E-05	2.31E-04	10	78	568	23717	central nervous system neuron development	ROBO2|PRDM8|NR4A2|LINGO1|EPHA4|SEMA3A|PRKCA|BHLHE22|FEZF2|SCN1B
9154	1.71E-05	2.36E-04	6	24	568	23717	purine ribonucleotide catabolic process	PDE10A|PDE1B|PDE1A|PDE2A|PDE4A|PDE5A
43434	1.72E-05	2.37E-04	17	214	568	23717	response to peptide hormone	KL|EGR1|SORT1|ATP2A2|BAIAP2|CRHR1|SOCS2|NR4A2|CRHBP|NR4A1|RBP4|PAK1|ACVR1C|AKT2|AKT3|CRY2|PLCB1
32386	1.75E-05	2.39E-04	31	563	568	23717	regulation of intracellular transport	RYR2|NDRG4|GPR26|CHRM1|LRRK2|HPCA|ATP2A2|THY1|PTGS2|CRHR1|RIMS1|PPP3CA|AKT2|PTK2B|APOD|SNCA|UNC13A|JUP|KCNB1|FBXW7|ACTN2|PRKCE|TRPC1|PRKCD|PDE2A|NGF|SORL1|ARC|CAMK4|TCF4|STX1A
43086	1.85E-05	2.53E-04	39	790	568	23717	negative regulation of catalytic activity	RTN4R|RGS14|LRRK2|HPCA|LRRC4|PTPRJ|THY1|PPM1E|DUSP14|ZFYVE28|SOCS2|PAK1|DBC1|CAMK2N1|AKT2|SPP1|PHACTR1|CAP2|SNCA|DUSP5|SORT1|MCRS1|PRKCD|LMTK2|PPP2R5A|PRKCA|RTN4RL2|NGF|DGKZ|SORL1|DUSP6|SYTL2|DUSP7|NR4A1|ARC|ADORA2A|RTN4RL1|PPP1R1B|CRY2
1903169	1.90E-05	2.58E-04	12	114	568	23717	regulation of calcium ion transmembrane transport	RYR2|CACNB3|ARC|CACNB4|PRKCE|LRRK2|TRPC1|PTK2B|THY1|NGF|CRHR1|SNCA
1956	1.91E-05	2.58E-04	5	15	568	23717	positive regulation of neurotransmitter secretion	RIMS1|UNC13A|ADORA2A|STX1A|SNCA
21978	1.91E-05	2.58E-04	5	15	568	23717	telencephalon regionalization	EMX1|EMX2|LHX2|PAX6|BHLHE22
6937	1.93E-05	2.61E-04	13	133	568	23717	regulation of muscle contraction	GUCY1A3|RYR2|CHRM1|JUP|KCNA1|ATP2A2|PRKCA|ADRA1D|ATP1A1|PTGS2|ADRA2C|ADORA1|PDE5A
2000273	1.96E-05	2.64E-04	8	49	568	23717	positive regulation of receptor activity	ARC|FBXW7|ACTN2|PRKCE|ADORA1|ADRA2C|NGF|SHANK3
19216	2.10E-05	2.83E-04	20	286	568	23717	regulation of lipid metabolic process	ABCD2|BCL11B|GOLM1|PRKCE|PRKCD|AGAP2|PPP2R5A|ABHD6|HTR2A|ATP1A1|DKK3|SMPD3|AKT2|ID2|ADORA1|PDK3|PTK2B|APOD|TCF4|SNCA
8015	2.12E-05	2.84E-04	23	359	568	23717	blood circulation	GUCY1A3|KL|RYR2|CHRM1|PDE2A|NEDD4L|ADRA1D|PTPRJ|HTR2A|ATP1A1|PTGS2|ADRA2C|CX3CL1|MYL4|SMPD3|ADORA2A|ID2|NPY|ADORA1|PDE5A|CD34|SCN4B|SCN1B
51129	2.18E-05	2.91E-04	32	597	568	23717	negative regulation of cellular component organization	KANK2|RTN4R|LRRK2|SEMA3A|SEZ6|ASAP1|THY1|ADD1|TRIM9|NEUROD2|PPP3CA|SYNGAP1|INPP5J|APOD|SNCA|TMOD1|RAP1GAP2|EPHA4|EPHA7|BCL11A|LMO4|PLK2|MCRS1|PRKCD|PPP2R5A|SORL1|ARC|MAP6D1|ARHGEF2|SHANK3|NGEF|EPHA3
9261	2.21E-05	2.93E-04	6	25	568	23717	ribonucleotide catabolic process	PDE10A|PDE1B|PDE1A|PDE2A|PDE4A|PDE5A
45822	2.21E-05	2.93E-04	6	25	568	23717	negative regulation of heart contraction	ADORA1|ATP2A2|PRKCA|ADRA1D|PDE5A|ATP1A1
21871	2.21E-05	2.93E-04	6	25	568	23717	forebrain regionalization	EMX1|EMX2|LHX2|PAX6|BHLHE22|FEZF2
16192	2.31E-05	3.06E-04	43	916	568	23717	vesicle-mediated transport	ARF3|SNAP25|IGHM|NDRG4|RAMP3|LRRK2|WIPF3|ICAM5|RASGRP1|CPLX1|CPLX3|DRP2|CRHBP|TRIM9|NEURL1B|RIMS1|PAK1|ENPP2|PIP5K1C|STXBP6|RAB6B|SH3GL2|SPTBN2|SNCA|UNC13A|SYT2|SYT1|KCNB1|SORT1|LMTK2|PRSS12|SORL1|SNAP91|SYT7|SYTL2|ARC|PEX5L|MYO5B|ELMO2|RIN1|STX1A|CDK16|RAPGEF4
51493	2.35E-05	3.09E-04	25	412	568	23717	regulation of cytoskeleton organization	KANK2|WIPF3|IQGAP2|PPM1E|ACTR3B|ADD1|PAK1|NTF3|INPP5J|PTK2B|WASF1|SYNPO|SNCA|TMOD1|MEF2C|ACTN2|PRKCE|PLK2|PRKCD|BAIAP2|CCSAP|MAP6D1|ARHGEF2|SHANK3|EPHA3
17158	2.36E-05	3.09E-04	9	65	568	23717	regulation of calcium ion-dependent exocytosis	TRIM9|RIMS1|UNC13A|SYT1|KCNB1|LRRK2|ATP2A2|PLCB1|STX1A
21879	2.36E-05	3.09E-04	9	65	568	23717	forebrain neuron differentiation	ROBO2|BCL11B|SEMA3A|SATB2|PAX6|TBR1|INHBA|FEZF2|SHANK3
48148	2.72E-05	3.55E-04	5	16	568	23717	behavioral response to cocaine	HOMER1|HOMER2|HTR2A|CRHR1|SNCA
30902	2.86E-05	3.73E-04	13	138	568	23717	hindbrain development	ZBTB18|NFIX|AGTPBP1|SEZ6|PAX6|TBR1|ATP2B2|NEUROD1|NEUROD2|TRNP1|PLXNA2|WLS|SPTBN2
44267	2.86E-05	3.73E-04	102	2876	568	23717	cellular protein metabolic process	EPHB6|PRDM8|MT-TT|MT-TR|SLA|MT-TV|UBE3B|GM608|AKT2|AKT3|PDK3|ATXN7L3|PRKCG|MEF2A|ACVR1|KCNH3|EPHA4|MEF2C|EPHA7|CDKL5|AGTPBP1|ST6GAL2|PRKCB|FBXW7|PRKCE|PRKCD|USP2|LMTK2|PRKCA|MT-TA|CCNE1|HECW2|MT-TH|TTLL11|MT-TF|KCTD17|MT-TK|EPHA3|BRSK1|NEDD4L|THY1|NLK|KALRN|NEUROD2|PORCN|NUAK1|LARGE|ST8SIA5|CDK17|CDK19|BCL11A|PLK2|HOPX|MSRA|MT-TS2|MAP6D1|FGF12|CDK16|MAST3|LRRK2|MT-TL1|PTPRJ|1110018G07RIK|MT-TL2|D…
51952	2.91E-05	3.77E-04	10	83	568	23717	regulation of amine transport	DRP2|ADORA2A|PRKCB|KCNB1|ADORA1|CCK|HTR2A|STX1A|CRHR1|SNCA
51098	2.97E-05	3.85E-04	20	293	568	23717	regulation of binding	EPHB6|EPHA4|MEF2C|PLXND1|FBXW7|PLK2|LRRK2|NGF|SORL1|HOPX|ADD1|NEUROD1|TIAM1|PPP3CA|HEY1|LHX2|ID2|E2F1|TCF4|RUNX1T1
51051	3.15E-05	4.07E-04	27	472	568	23717	negative regulation of transport	LRRK2|NEDD4L|HTR2A|PTGS2|CRHR1|CX3CL1|CRHBP|TRIM9|PPP3CA|ACVR1C|AKT2|ADORA1|PTK2B|APOD|CD34|SNCA|PRKCB|KCNB1|ACTN2|ABCC8|PRKCE|PDE2A|PRKCA|ARC|CRY2|TCF4|FGF12
51171	3.18E-05	4.09E-04	129	3853	568	23717	regulation of nitrogen compound metabolic process	PRDM8|NAB2|SLA|PPP4R2|AKT2|ATXN7L3|PKNOX2|PRKCG|MEF2A|ACVR1|GUCY1A3|MEF2C|RBFOX1|MLIP|RBFOX3|PRKCB|FBXW7|ACTN2|LMO4|LMO3|PRKCD|USP2|KCTD1|PRKCA|TBR1|POU3F1|DKK3|FOXP1|OLFM1|RBP4|ADCY9|GPD1|ERF|ZBTB8A|PDE1B|HPCA|AGAP2|CHRD|BHLHE22|NLK|CRHR1|HSD11B1|NEUROD1|NEUROD2|DBC1|DHX33|NEUROD6|HIVEP3|HIVEP2|WNT2|ZBTB18|EGR1|JUP|BCL11B|BCL11A|PDE2A|MICAL2|INHBA|HOPX|SCRT1|POU6F1|DAZL|NR4A2|NR4A1|KITL|LHX2|ID2…
43412	3.24E-05	4.16E-04	89	2431	568	23717	macromolecule modification	EPHB6|PRDM8|MAST3|LRRK2|PTPRJ|UBE3B|1110018G07RIK|DUSP14|TRIM9|PPP3CA|PPP3CC|GM608|AKT2|AKT3|ENC1|NPTN|PDK3|ATXN7L3|PRKCG|MEF2A|ACVR1|DUSP5|KCNH3|EPHA4|MEF2C|EPHA7|CDKL5|AGTPBP1|ST6GAL2|PRKCB|FBXW7|PRKCE|PRKCD|USP2|LMTK2|PRKCA|DUSP6|DUSP7|CCKBR|CCNE1|HECW2|ITPKA|CRY2|TTLL11|PDZRN3|SHANK3|ST6GALNAC5|EPHA3|BRSK1|LTK|CAMK2A|ZDHHC23|NEDD4L|THY1|NLK|GUCY2G|PPM1E|KALRN|CAMKK2|NEUROD2|PORCN|NUAK1|PAK1|E…
32956	3.25E-05	4.16E-04	19	271	568	23717	regulation of actin cytoskeleton organization	KANK2|TMOD1|MEF2C|ACTN2|PRKCE|WIPF3|PRKCD|IQGAP2|BAIAP2|PPM1E|ACTR3B|ADD1|PAK1|NTF3|PTK2B|WASF1|SYNPO|SHANK3|EPHA3
43410	3.33E-05	4.25E-04	26	447	568	23717	positive regulation of MAPK cascade	IGHM|SEMA7A|NDRG4|LRRK2|HTR2A|RASGRP1|CX3CL1|PAK1|GRM4|NTF3|ADORA1|PTK2B|KL|EPHA4|IGFBP4|FBXW7|PRKCE|PRKCD|PRKCA|CCK|ADRA2C|EPOR|TIAM1|KITL|PDE5A|PLCB1
30036	3.40E-05	4.33E-04	23	370	568	23717	actin cytoskeleton organization	MEF2A|TMOD1|IQSEC2|ACTN2|CTTNBP2|AGAP2|MICAL2|IQGAP2|BAIAP2|CORO2B|ACTR3B|ADD1|FOXP1|PAK1|FMNL1|SIPA1L1|ITPKA|ZYX|PTK2B|PHACTR1|ARHGEF2|WASF1|GAS7
51282	3.68E-05	4.68E-04	11	103	568	23717	regulation of sequestering of calcium ion	RYR2|ARC|PRKCE|TRPC1|ITPR1|PTK2B|ITPR3|THY1|HTR2A|NGF|SNCA
70327	3.73E-05	4.70E-04	4	9	568	23717	thyroid hormone transport	SLCO1C1|TTR|SLC16A2|CRYM
21796	3.73E-05	4.70E-04	4	9	568	23717	cerebral cortex regionalization	EMX1|EMX2|PAX6|BHLHE22
21957	3.73E-05	4.70E-04	4	9	568	23717	corticospinal tract morphogenesis	PRDM8|EPHA4|BHLHE22|SCN1B
50905	4.08E-05	5.12E-04	12	123	568	23717	neuromuscular process	RBFOX1|GRIN2A|AGTPBP1|ADORA2A|KCNA1|SCN8A|GPR88|NEFL|ATP2B2|KCNAB2|FGF12|SHANK3
10765	4.09E-05	5.12E-04	7	40	568	23717	positive regulation of sodium ion transport	AKT2|AKT3|NEDD4L|PLCB1|FGF12|SCN4B|SCN1B
21772	4.09E-05	5.12E-04	7	40	568	23717	olfactory bulb development	ROBO2|AGTPBP1|LHX2|LRRK2|SEMA3A|ID2|PAX6
43254	4.24E-05	5.30E-04	22	350	568	23717	regulation of protein complex assembly	TMOD1|UNC13A|LMO4|PRKCE|WIPF3|PRKCD|CCK|IQGAP2|BAIAP2|CCSAP|SORL1|ACTR3B|ADD1|TRIM9|RIMS1|ARC|INPP5J|PTK2B|STXBP6|WASF1|STX1A|SNCA
6195	4.42E-05	5.50E-04	6	28	568	23717	purine nucleotide catabolic process	PDE10A|PDE1B|PDE1A|PDE2A|PDE4A|PDE5A
30334	4.53E-05	5.63E-04	34	677	568	23717	regulation of cell migration	SEMA7A|NDRG4|PLXND1|SEMA3A|CHRD|ABHD6|PTPRJ|THY1|PTGS2|CX3CL1|PAK1|ACVR1C|AKT2|NTF3|ADORA1|PLXNA2|ENPP2|PTK2B|ZSWIM6|APOD|ACVR1|EGR1|FBXW7|PRKCE|PRKCA|PAX6|SORL1|SCRT1|OLFM1|TIAM1|KITL|PLCB1|EPHA3|RAPGEF4
43279	4.85E-05	6.01E-04	10	88	568	23717	response to alkaloid	PRKCG|CRHBP|RYR2|HOMER1|ADORA2A|HOMER2|PRKCE|HTR2A|CRHR1|SNCA
1975	5.12E-05	6.33E-04	5	18	568	23717	response to amphetamine	NR4A2|GRIN2A|ADORA2A|PDE1B|PPP1R1B
1902582	5.32E-05	6.56E-04	44	980	568	23717	single-organism intracellular transport	SNAP25|RYR2|IGHM|LRRK2|CAMK2A|AGAP2|ITPR1|ATP2A2|ITPR3|HTR2A|RASGRP1|CPLX1|CPLX3|DRP2|TRIM9|RIMS1|PPP3CA|AKT2|ADORA1|NEFL|NEFM|NPTX1|STXBP6|CRYM|RAB6B|SH3GL2|SPTBN2|SNCA|UNC13A|SYT2|SYT1|KCNB1|SORT1|PRKCE|PDE2A|LMTK2|SORL1|ARHGAP10|RBP4|ARC|PEX5L|CRY2|TCF4|STX1A
46777	5.38E-05	6.62E-04	15	189	568	23717	protein autophosphorylation	PRKCG|EPHA4|CDKL5|LRRK2|PRKCD|CAMK2A|LMTK2|PRKCA|THY1|NLK|CAMKK2|PAK1|CAMK4|STK17B|PTK2B
9314	5.47E-05	6.70E-04	22	356	568	23717	response to radiation	BRSK1|EGR1|NDRG4|RGS14|FBXW7|PDE1B|USP2|SLC1A2|USP28|MEIS2|CRHR1|PCP2|MAPK10|TANC1|RBP4|GRIN2A|SYNGAP1|CACNB4|DBC1|ID2|PPP1R1B|CRY2
60537	5.47E-05	6.70E-04	20	306	568	23717	muscle tissue development	MEF2A|ZBTB18|ACVR1|EGR1|RYR2|MEF2C|HOMER1|ACTN2|SCHIP1|ZFAND5|EPOR|FOXP1|PPP3CA|NR4A1|RBP4|HEY1|ID2|RARB|HIVEP3|WNT2
42692	5.54E-05	6.77E-04	18	258	568	23717	muscle cell differentiation	MEF2A|ACVR1|TMOD1|MEF2C|HOMER1|ACTN2|SORT1|ATP2A2|FOXP1|PPP3CA|TANC1|ARC|CACNB4|HEY1|NTF3|RARB|PLEKHO1|TCF4
1903523	5.68E-05	6.92E-04	7	42	568	23717	negative regulation of blood circulation	ADORA1|ATP2A2|PRKCA|ADRA1D|PDE5A|ATP1A1|CX3CL1
44772	5.72E-05	6.95E-04	11	108	568	23717	mitotic cell cycle phase transition	ACVR1|BRSK1|PPP3CA|CCND2|CCNY|CCNE1|PLK2|CAMK2A|E2F1|INHBA|PLCB1
7616	6.69E-05	8.11E-04	6	30	568	23717	long-term memory	SNAP25|EGR1|RGS14|CAMK4|SLC17A7|ADCY1
71902	6.76E-05	8.18E-04	18	262	568	23717	positive regulation of protein serine/threonine kinase activity	EPHA4|IGHM|LRRK2|PRKCD|HTR2A|ADRA2C|RASGRP1|TIAM1|MAS1|PAK1|CCND2|GRM4|CCNY|KITL|NTF3|PTK2B|PDE5A|SNCA
51590	6.81E-05	8.20E-04	5	19	568	23717	positive regulation of neurotransmitter transport	RIMS1|UNC13A|ADORA2A|STX1A|SNCA
14075	6.81E-05	8.20E-04	5	19	568	23717	response to amine	NR4A2|GRIN2A|ADORA2A|PDE1B|PPP1R1B
71241	6.84E-05	8.21E-04	13	150	568	23717	cellular response to inorganic substance	MEF2A|MMU-MIR-181B-1|MEF2C|SYT1|KCNA1|LRRK2|CRHBP|NEUROD2|GRIN2A|MMU-MIR-30C-2|ID2|NPTX1|SNCA
44237	7.42E-05	8.89E-04	213	7131	568	23717	cellular metabolic process	EPHB6|FAAH|CERK|MT-TT|GLDC|MT-TR|MT-TV|PPP4R2|GM608|AKT2|AKT3|PDK3|PIP4K2C|ATXN7L3|PRKCG|MEF2A|ACVR1|EPHA4|MEF2C|RBFOX1|EPHA7|UNC13A|ST6GAL2|RBFOX3|PRKCB|PRKCE|PRKCD|PRKCA|MT-TA|RBP4|ARC|ADCY9|HECW2|MT-TH|TTLL11|MT-TF|KCTD17|MT-TK|EPHA3|ZBTB8A|PDE1B|PDE1A|NEDD4L|THY1|NLK|KALRN|GRIN2A|NUAK1|D3BWG0562E|DHX33|INPP5J|ST8SIA5|HIVEP3|PIP5K1C|HIVEP2|CDK17|EGR1|CDK19|BCL11B|BCL11A|PLK2|PDE2A|MICAL2|POU6F…
10941	7.72E-05	9.23E-04	60	1506	568	23717	regulation of cell death	LRRK2|FHL2|1110018G07RIK|CX3CL1|SYNGAP1|AKT2|ADORA1|NEFL|CD34|PRKCG|ACVR1|MEF2C|EPHA7|FBXW7|PRKCE|PRKCD|PRKCA|NGF|DUSP6|ARHGAP10|ARC|ADORA2A|RARB|PDE5A|KANK2|LTK|PDE1A|CAMK2A|AGAP2|ITPR1|PTGS2|CRHR1|NEUROD1|GRIN2A|PAK1|DBC1|ACVR1C|FRZB|NTF3|SPP1|PTK2B|SNCA|EGR1|CDK19|BCL11B|KCNB1|SORT1|PLK2|KCNIP3|TMEM132A|CCK|INHBA|SORL1|OXR1|EPOR|NR4A2|NR4A1|KITL|STK17B|TCF4
30072	7.80E-05	9.30E-04	8	59	568	23717	peptide hormone secretion	SMPD3|NEUROD1|DIO2|CPLX1|CRHR1|CDK16|RAPGEF4|CPLX3
1901653	7.83E-05	9.32E-04	13	152	568	23717	cellular response to peptide	KL|CCK|BAIAP2|CRHR1|SOCS2|NR4A2|CRHBP|NR4A1|PAK1|AKT2|AKT3|ARHGEF2|PLCB1
71705	8.09E-05	9.59E-04	24	418	568	23717	nitrogen compound transport	SLC36A1|PRKCD|DIO2|SLC1A2|CPLX1|CRHR1|CPLX3|SMPD3|NEUROD1|SLCO1C1|GRM2|RBP4|PAK1|CACNB4|TTR|SEC14L1|SLC7A8|CCKBR|SLC17A7|SLC16A2|CRYM|SERINC2|CDK16|RAPGEF4
42220	8.12E-05	9.59E-04	6	31	568	23717	response to cocaine	CRHBP|HOMER1|HOMER2|HTR2A|CRHR1|SNCA
2026	8.12E-05	9.59E-04	6	31	568	23717	regulation of the force of heart contraction	MYL4|RYR2|ATP2A2|PRKCA|PDE5A|ATP1A1
21872	8.32E-05	9.80E-04	9	76	568	23717	forebrain generation of neurons	ROBO2|BCL11B|SEMA3A|SATB2|PAX6|TBR1|INHBA|FEZF2|SHANK3
44770	8.66E-05	1.02E-03	11	113	568	23717	cell cycle phase transition	ACVR1|BRSK1|PPP3CA|CCND2|CCNY|CCNE1|PLK2|CAMK2A|E2F1|INHBA|PLCB1
48639	8.69E-05	1.02E-03	14	175	568	23717	positive regulation of developmental growth	CPNE9|MEF2C|SEMA7A|UNC13A|CDKL5|SYT2|SYT1|BCL11A|NEDD4L|NGF|HOPX|RIMS1|PLCB1|WNT2
19226	8.81E-05	1.03E-03	8	60	568	23717	transmission of nerve impulse	CACNB4|KCND2|KCNA1|SCN8A|GPR88|KCNMB4|CACNG3|SCN1B
43407	9.35E-05	1.09E-03	10	95	568	23717	negative regulation of MAP kinase activity	DUSP5|RGS14|PRKCD|SPP1|PRKCA|PTPRJ|SORL1|DUSP6|DUSP7|DUSP14
30516	9.35E-05	1.09E-03	10	95	568	23717	regulation of axon extension	RTN4R|DRP2|OLFM1|SEMA7A|CDKL5|PLXND1|SEMA3A|PLXNA2|NGF|MGLL
18193	9.50E-05	1.10E-03	37	792	568	23717	peptidyl-amino acid modification	EPHB6|PRDM8|BRSK1|LTK|MAST3|LRRK2|CAMK2A|NLK|PAK1|AKT2|AKT3|NPTN|PDK3|PTK2B|PRKCG|ACVR1|KCNH3|EPHA4|EPHA7|AGTPBP1|ST6GAL2|PRKCB|BCL11A|PRKCE|PLK2|MCRS1|PRKCD|LMTK2|PRKCA|TTC9B|CCK|SBK1|CAMK4|MAP6D1|TTLL11|ST6GALNAC5|EPHA3
19538	9.74E-05	1.13E-03	119	3581	568	23717	protein metabolic process	CYFIP2|EPHB6|PRDM8|MT-TT|MT-TR|SLA|MT-TV|UBE3B|GM608|AKT2|AKT3|PDK3|ATXN7L3|PAMR1|PRKCG|MEF2A|ACVR1|KCNH3|EPHA4|MEF2C|EPHA7|CDKL5|AGTPBP1|ST6GAL2|PRKCB|FBXW7|PRKCE|PRKCD|USP2|LMTK2|PRKCA|MT-TA|CCNE1|HECW2|MT-TH|TTLL11|MT-TF|MASP1|KCTD17|MT-TK|EPHA3|BRSK1|NECAB3|NEDD4L|THY1|NLK|KALRN|NEUROD2|PORCN|NUAK1|LARGE|ST8SIA5|TSPAN5|CDK17|CDK19|BCL11A|PLK2|INHBA|HOPX|MSRA|MT-TS2|MAP6D1|TCF4|FGF12|CDK16|IGH…
2000171	9.80E-05	1.13E-03	6	32	568	23717	negative regulation of dendrite development	PPP3CA|BCL11A|PLK2|SEZ6|ASAP1|NGEF
18958	1.02E-04	1.18E-03	9	78	568	23717	phenol-containing compound metabolic process	NR4A2|KL|GRIN2A|PDE1B|TRPC1|DIO2|ATP2B2|CRYM|SNCA
51930	1.04E-04	1.19E-03	7	46	568	23717	regulation of sensory perception of pain	GRM3|GRIN2A|CCKBR|ADORA1|CCK|ADRA2C|MGLL
51931	1.04E-04	1.19E-03	7	46	568	23717	regulation of sensory perception	GRM3|GRIN2A|CCKBR|ADORA1|CCK|ADRA2C|MGLL
43406	1.04E-04	1.19E-03	14	178	568	23717	positive regulation of MAP kinase activity	EPHA4|IGHM|LRRK2|PRKCD|HTR2A|ADRA2C|RASGRP1|TIAM1|PAK1|GRM4|KITL|NTF3|PTK2B|PDE5A
1902533	1.08E-04	1.23E-03	38	827	568	23717	positive regulation of intracellular signal transduction	IGHM|SEMA7A|NDRG4|LRRK2|AGAP2|PTPRJ|HTR2A|PTGS2|CXXC5|RASGRP1|CX3CL1|SMPD3|NEUROD2|PAK1|GRM4|NTF3|ADORA1|PTK2B|KL|EPHA4|PRKCB|IGFBP4|FBXW7|PRKCE|PLK2|PLEKHG5|PRKCD|TNFRSF19|PRKCA|CCK|ADRA2C|EPOR|TIAM1|MAS1|KITL|TCF4|PDE5A|PLCB1
2000145	1.08E-04	1.23E-03	34	708	568	23717	regulation of cell motility	SEMA7A|NDRG4|PLXND1|SEMA3A|CHRD|ABHD6|PTPRJ|THY1|PTGS2|CX3CL1|PAK1|ACVR1C|AKT2|NTF3|ADORA1|PLXNA2|ENPP2|PTK2B|ZSWIM6|APOD|ACVR1|EGR1|FBXW7|PRKCE|PRKCA|PAX6|SORL1|SCRT1|OLFM1|TIAM1|KITL|PLCB1|EPHA3|RAPGEF4
43524	1.09E-04	1.24E-03	13	157	568	23717	negative regulation of neuron apoptotic process	PRKCG|MEF2C|AGAP2|NGF|OXR1|EPOR|NR4A2|SYNGAP1|ADORA2A|NTF3|NEFL|PTK2B|SNCA
2790	1.12E-04	1.27E-03	8	62	568	23717	peptide secretion	SMPD3|NEUROD1|DIO2|CPLX1|CRHR1|CDK16|RAPGEF4|CPLX3
71407	1.12E-04	1.27E-03	21	348	568	23717	cellular response to organic cyclic compound	GABRA1|EGR1|RYR2|MEF2C|RAMP3|JUP|LRRK2|PDE2A|ITPR1|ITPR3|INHBA|ATP1A1|NR4A2|CRHBP|NR4A1|PAK1|AKT2|KLF9|GPD1|RARB|TCF4
2028	1.13E-04	1.28E-03	9	79	568	23717	regulation of sodium ion transport	AKT2|AKT3|NEDD4L|ATP1A1|PLCB1|FGF12|SCN4B|SCN1B|PTPN3
43067	1.13E-04	1.28E-03	56	1396	568	23717	regulation of programmed cell death	LRRK2|FHL2|1110018G07RIK|CX3CL1|SYNGAP1|AKT2|ADORA1|NEFL|PRKCG|ACVR1|MEF2C|EPHA7|FBXW7|PRKCE|PRKCD|PRKCA|NGF|DUSP6|ARHGAP10|ARC|ADORA2A|RARB|PDE5A|KANK2|LTK|PDE1A|CAMK2A|AGAP2|PTGS2|NEUROD1|GRIN2A|PAK1|DBC1|ACVR1C|FRZB|NTF3|SPP1|PTK2B|SNCA|EGR1|CDK19|BCL11B|KCNB1|SORT1|PLK2|KCNIP3|TMEM132A|CCK|INHBA|OXR1|EPOR|NR4A2|NR4A1|KITL|STK17B|TCF4
14048	1.15E-04	1.29E-03	5	21	568	23717	regulation of glutamate secretion	DRP2|ADORA2A|ADORA1|CCK|SNCA
48169	1.17E-04	1.32E-03	6	33	568	23717	regulation of long-term neuronal synaptic plasticity	RIMS1|EGR1|GRIN2A|SYNGAP1|SHANK3|SNCA
60548	1.18E-04	1.32E-03	41	922	568	23717	negative regulation of cell death	KANK2|LTK|LRRK2|AGAP2|ITPR1|FHL2|1110018G07RIK|CRHR1|CX3CL1|NEUROD1|SYNGAP1|DBC1|AKT2|NTF3|SPP1|ADORA1|NEFL|PTK2B|CD34|SNCA|PRKCG|ACVR1|MEF2C|BCL11B|PRKCE|PLK2|PRKCD|TMEM132A|PRKCA|NGF|SORL1|OXR1|EPOR|NR4A2|NR4A1|ARHGAP10|ARC|ADORA2A|KITL|RARB|TCF4
1904893	1.19E-04	1.33E-03	7	47	568	23717	negative regulation of STAT cascade	RTN4R|NEUROD1|SOCS2|RTN4RL1|LRRC4|RTN4RL2|TCF4
46426	1.19E-04	1.33E-03	7	47	568	23717	negative regulation of JAK-STAT cascade	RTN4R|NEUROD1|SOCS2|RTN4RL1|LRRC4|RTN4RL2|TCF4
21761	1.25E-04	1.38E-03	9	80	568	23717	limbic system development	NEUROD1|ZBTB18|EMX2|PAK1|NEUROD6|KCNA1|SEMA3A|TBR1|FEZF2
46879	1.25E-04	1.38E-03	9	80	568	23717	hormone secretion	SMPD3|NEUROD1|DIO2|INHBA|CPLX1|CRHR1|CDK16|RAPGEF4|CPLX3
50920	1.25E-04	1.38E-03	14	181	568	23717	regulation of chemotaxis	ROBO2|PLXND1|SEMA3A|PRKCA|TBR1|PTPRJ|IL16|CX3CL1|TIAM1|AKT2|NTF3|PLXNA2|PTK2B|FEZF2
21543	1.25E-04	1.38E-03	12	138	568	23717	pallium development	NEUROD1|ZBTB18|EMX1|EMX2|NEUROD6|LHX2|KCNA1|SEMA3A|PAX6|BHLHE22|PLCB1|FEZF2
51173	1.28E-04	1.42E-03	67	1768	568	23717	positive regulation of nitrogen compound metabolic process	HTR2A|SMPD3|PPP3CA|HEY1|AKT2|FEZF2|ATXN7L3|PRKCG|MEF2A|ACVR1|GUCY1A3|MEF2C|KLF13|PRKCB|LMO4|PRKCD|PAX6|TBR1|ETV1|NGF|POU3F1|FOXP1|RBP4|ADCY9|ADORA2A|GPD1|RARB|ARHGEF2|PLCB1|SMARCD1|NFIX|SATB2|HPCA|CAMK2A|AGAP2|ADCY1|PTGS2|CRHR1|DDN|NEUROD1|NEUROD2|ABLIM1|DHX33|NEUROD6|NTF3|E2F1|PTK2B|STAT6|HIVEP3|WNT2|EGR1|JUP|BCL11B|MICAL2|CCK|INHBA|MEIS2|DAZL|NR4A2|MAS1|NR4A1|KITL|LHX2|ID2|CAMK4|KLF9|TCF4
43435	1.32E-04	1.45E-03	3	5	568	23717	response to corticotropin-releasing hormone	NR4A2|NR4A1|CRHR1
71376	1.32E-04	1.45E-03	3	5	568	23717	cellular response to corticotropin-releasing hormone stimulus	NR4A2|NR4A1|CRHR1
7188	1.34E-04	1.47E-03	12	139	568	23717	adenylate cyclase-modulating G-protein coupled receptor signaling pathway	GRM3|GRM2|ADCY9|GPR26|CHRM1|GRM4|ADORA2A|ADORA1|ADRA1D|ADCY1|ADRA2C|CRHR1
50433	1.37E-04	1.50E-03	7	48	568	23717	regulation of catecholamine secretion	ADORA2A|PRKCB|KCNB1|HTR2A|STX1A|CRHR1|SNCA
51246	1.37E-04	1.50E-03	91	2602	568	23717	regulation of protein metabolic process	CYFIP2|IGHM|CCNI|LRRK2|LRRC4|SLA|PTPRJ|HTR2A|CX3CL1|DUSP14|ZFYVE28|SYNGAP1|CCND2|GRM4|AKT2|ENC1|ADORA1|ENPP2|DLGAP1|PRKCG|ACVR1|DUSP5|EPHA4|MEF2C|EPHA7|IGFBP4|FBXW7|PRKCE|PRKCD|PPP2R5A|PRKCA|PAX6|RTN4RL2|ADRA2C|NGF|CBFA2T3|DUSP6|SYTL2|DUSP7|OLFM1|TIAM1|RBP4|ARC|ADORA2A|CCNY|RTN4RL1|CCNE1|CRY2|PDE5A|ARHGEF2|PLCB1|RTN4R|SEMA7A|NDRG4|NECAB3|RGS14|AGAP2|NEDD4L|THY1|PPM1E|RASGRP1|CAMKK2|SOCS2|GRIN2A|N…
10642	1.38E-04	1.50E-03	4	12	568	23717	negative regulation of platelet-derived growth factor receptor signaling pathway	NDRG4|APOD|PTPRJ|SNCA
98815	1.40E-04	1.51E-03	6	34	568	23717	modulation of excitatory postsynaptic potential	RIMS1|GRIN2A|LRRK2|PTK2B|SHANK3|STX1A
21955	1.40E-04	1.51E-03	6	34	568	23717	central nervous system neuron axonogenesis	PRDM8|NR4A2|EPHA4|PRKCA|BHLHE22|SCN1B
2000300	1.45E-04	1.57E-03	5	22	568	23717	regulation of synaptic vesicle exocytosis	RIMS1|UNC13A|LRRK2|ATP2A2|STX1A
31328	1.48E-04	1.60E-03	66	1743	568	23717	positive regulation of cellular biosynthetic process	HTR2A|SMPD3|PPP3CA|HEY1|AKT2|FEZF2|ATXN7L3|MEF2A|ACVR1|GUCY1A3|MEF2C|KLF13|PRKCB|LMO4|PRKCD|PAX6|TBR1|ETV1|NGF|POU3F1|FOXP1|RBP4|ADCY9|ADORA2A|RARB|ARHGEF2|PLCB1|SMARCD1|NFIX|SATB2|HPCA|CAMK2A|AGAP2|ADCY1|PTGS2|CRHR1|DDN|NEUROD1|NEUROD2|ABLIM1|DHX33|NEUROD6|NTF3|E2F1|PTK2B|STAT6|HIVEP3|WNT2|SNCA|EGR1|JUP|BCL11B|MICAL2|CCK|INHBA|MEIS2|DAZL|NR4A2|MAS1|NR4A1|KITL|LHX2|ID2|CAMK4|KLF9|TCF4
9891	1.49E-04	1.60E-03	67	1777	568	23717	positive regulation of biosynthetic process	HTR2A|SMPD3|PPP3CA|HEY1|AKT2|FEZF2|ATXN7L3|MEF2A|ACVR1|GUCY1A3|MEF2C|KLF13|PRKCB|LMO4|PRKCD|PAX6|TBR1|ETV1|NGF|POU3F1|FOXP1|RBP4|ADCY9|ADORA2A|RARB|ARHGEF2|PLCB1|SMARCD1|NFIX|SATB2|HPCA|CAMK2A|AGAP2|ABHD6|ADCY1|PTGS2|CRHR1|DDN|NEUROD1|NEUROD2|ABLIM1|DHX33|NEUROD6|NTF3|E2F1|PTK2B|STAT6|HIVEP3|WNT2|SNCA|EGR1|JUP|BCL11B|MICAL2|CCK|INHBA|MEIS2|DAZL|NR4A2|MAS1|NR4A1|KITL|LHX2|ID2|CAMK4|KLF9|TCF4
51480	1.50E-04	1.61E-03	15	207	568	23717	regulation of cytosolic calcium ion concentration	RYR2|PRKCE|TRPC1|ITPR1|ITPR3|ADRA1D|ATP2B2|HTR2A|CRHR1|EPOR|SMPD3|ARC|CCKBR|PTK2B|PVALB
32092	1.51E-04	1.62E-03	9	82	568	23717	positive regulation of protein binding	EPHB6|TIAM1|MEF2C|PLXND1|PLK2|LRRK2|TCF4|NGF|ADD1
32268	1.51E-04	1.62E-03	86	2433	568	23717	regulation of cellular protein metabolic process	CYFIP2|IGHM|CCNI|LRRK2|LRRC4|SLA|PTPRJ|HTR2A|CX3CL1|DUSP14|ZFYVE28|SYNGAP1|CCND2|GRM4|AKT2|ENC1|ADORA1|ENPP2|DLGAP1|PRKCG|ACVR1|DUSP5|EPHA4|MEF2C|EPHA7|IGFBP4|FBXW7|PRKCE|PRKCD|PPP2R5A|PRKCA|PAX6|RTN4RL2|ADRA2C|NGF|CBFA2T3|DUSP6|SYTL2|DUSP7|TIAM1|RBP4|ARC|ADORA2A|CCNY|RTN4RL1|CCNE1|CRY2|PDE5A|ARHGEF2|PLCB1|RTN4R|SEMA7A|NDRG4|RGS14|AGAP2|THY1|PPM1E|RASGRP1|CAMKK2|SOCS2|NUAK1|PAK1|DBC1|ACVR1C|CAMK2…
9743	1.56E-04	1.67E-03	10	101	568	23717	response to carbohydrate	NEUROD1|EGR1|PPP3CA|ACVR1C|PRKCB|KCNB1|PDK3|PRKCA|TCF4|PLCB1
7517	1.61E-04	1.71E-03	17	256	568	23717	muscle organ development	ZBTB18|EGR1|RYR2|MEF2C|HOMER1|USP2|ETV1|JPH1|EPOR|FOXP1|PPP3CA|NR4A1|HEY1|SCN8A|LARGE|HIVEP3|WNT2
90630	1.65E-04	1.75E-03	6	35	568	23717	activation of GTPase activity	TIAM1|SIPA1L1|AKT2|NTF3|PTK2B|RASGRP1
43266	1.66E-04	1.76E-03	9	83	568	23717	regulation of potassium ion transport	KCNIP2|ACTN2|ABCC8|KCNIP3|ADORA1|NEDD4L|PTK2B|HTR2A|KCNAB2
1934	1.76E-04	1.86E-03	39	878	568	23717	positive regulation of protein phosphorylation	IGHM|SEMA7A|NDRG4|LRRK2|AGAP2|HTR2A|RASGRP1|CX3CL1|CAMKK2|PAK1|CCND2|GRM4|AKT2|NTF3|ADORA1|ENPP2|PTK2B|SNCA|ACVR1|KL|EPHA4|EPHA7|IGFBP4|FBXW7|PRKCE|PRKCD|PRKCA|CCK|INHBA|ADRA2C|NGF|EPOR|TIAM1|MAS1|CCNY|KITL|PDE5A|ARHGEF2|PLCB1
32870	1.79E-04	1.89E-03	21	360	568	23717	cellular response to hormone stimulus	KL|MEF2C|RAMP3|PRKCE|GPR22|INHBA|ATP1A1|BAIAP2|CRHR1|SOCS2|NR4A2|CRHBP|NR4A1|PAK1|AKT2|AKT3|KLF9|RARB|TCF4|PLCB1|EPHA3
19219	1.80E-04	1.89E-03	116	3524	568	23717	regulation of nucleobase-containing compound metabolic process	PRDM8|NAB2|PPP4R2|AKT2|ATXN7L3|PKNOX2|PRKCG|MEF2A|ACVR1|GUCY1A3|MEF2C|RBFOX1|MLIP|RBFOX3|PRKCB|FBXW7|ACTN2|LMO4|LMO3|PRKCD|USP2|KCTD1|TBR1|POU3F1|DKK3|FOXP1|ADCY9|GPD1|ERF|ZBTB8A|HPCA|AGAP2|CHRD|BHLHE22|NLK|CRHR1|HSD11B1|NEUROD1|NEUROD2|DBC1|DHX33|NEUROD6|HIVEP3|HIVEP2|WNT2|ZBTB18|EGR1|JUP|BCL11B|BCL11A|PDE2A|MICAL2|INHBA|HOPX|SCRT1|POU6F1|NR4A2|NR4A1|KITL|LHX2|ID2|TCF4|MMU-MIR-181B-1|RYR2|FHL2|H…
45956	1.82E-04	1.91E-03	5	23	568	23717	positive regulation of calcium ion-dependent exocytosis	RIMS1|SYT1|KCNB1|PLCB1|STX1A
82	1.94E-04	2.03E-03	8	67	568	23717	G1/S transition of mitotic cell cycle	ACVR1|PPP3CA|CCND2|CCNE1|PLK2|CAMK2A|E2F1|INHBA
44843	1.94E-04	2.03E-03	8	67	568	23717	cell cycle G1/S phase transition	ACVR1|PPP3CA|CCND2|CCNE1|PLK2|CAMK2A|E2F1|INHBA
10033	1.95E-04	2.04E-03	78	2172	568	23717	response to organic substance	RYR2|LRRK2|GPR22|LRRC4|FHL2|ATP2A2|HTR2A|CX3CL1|CRHBP|PPP3CA|AKT2|AKT3|PDK3|PRKCG|ACVR1|MEF2C|PRKCB|ABCC8|PRKCE|MIR15A|LMTK2|PRKCA|RTN4RL2|NGF|RBP4|ADORA2A|RTN4RL1|GPD1|CRY2|RARB|ARHGEF2|PLCB1|EPHA3|RTN4R|LTK|RAMP3|PDE1B|SATB2|ITPR1|CHRD|SLC1A2|ITPR3|ATP1A1|PTGS2|NLK|CRHR1|ADD1|NEUROD1|SOCS2|GRIN2A|PAK1|DBC1|ACVR1C|MMU-MIR-30C-2|SPP1|E2F1|PTK2B|STAT6|SNCA|GABRA1|KL|EGR1|HOMER1|JUP|HOMER2|KCNB1|SO…
45475	1.96E-04	2.04E-03	4	13	568	23717	locomotor rhythm	MAPK10|KCND2|ID2|USP2
45860	2.04E-04	2.12E-03	23	417	568	23717	positive regulation of protein kinase activity	EPHA4|IGHM|FBXW7|LRRK2|PRKCD|AGAP2|HTR2A|ADRA2C|NGF|RASGRP1|CAMKK2|TIAM1|MAS1|PAK1|CCND2|GRM4|CCNY|KITL|NTF3|ADORA1|PTK2B|PDE5A|SNCA
10001	2.13E-04	2.21E-03	12	146	568	23717	glial cell differentiation	PRDM8|EMX1|NFIX|ADORA2A|AKT2|ID2|NTF3|NAB2|PAX6|PTPRJ|TCF4|POU3F1
42752	2.16E-04	2.23E-03	10	105	568	23717	regulation of circadian rhythm	PRKCG|KLF10|MAPK10|DBC1|ADORA2A|ID2|USP2|CRY2|ADORA1|ADCY1
14706	2.22E-04	2.29E-03	18	288	568	23717	striated muscle tissue development	MEF2A|ZBTB18|ACVR1|EGR1|RYR2|MEF2C|HOMER1|ACTN2|EPOR|FOXP1|PPP3CA|NR4A1|RBP4|HEY1|ID2|RARB|HIVEP3|WNT2
2000649	2.27E-04	2.34E-03	6	37	568	23717	regulation of sodium ion transmembrane transporter activity	NEDD4L|PLCB1|FGF12|SCN4B|SCN1B|PTPN3
8045	2.27E-04	2.34E-03	6	37	568	23717	motor neuron axon guidance	EPHA4|PLXND1|SEMA3A|CHN1|PLXNA2|FOXP1
60401	2.29E-04	2.35E-03	7	52	568	23717	cytosolic calcium ion transport	RYR2|ARC|PRKCE|ITPR1|ATP2A2|ITPR3|HTR2A
42327	2.31E-04	2.37E-03	40	921	568	23717	positive regulation of phosphorylation	IGHM|SEMA7A|NDRG4|LRRK2|AGAP2|HTR2A|RASGRP1|CX3CL1|CAMKK2|PAK1|CCND2|GRM4|AKT2|NTF3|ADORA1|ENPP2|PTK2B|SNCA|ACVR1|KL|EPHA4|EPHA7|IGFBP4|FBXW7|PRKCE|PRKCD|PRKCA|CCK|INHBA|ADRA2C|NGF|EPOR|TIAM1|MAS1|CCNY|KITL|GPD1|PDE5A|ARHGEF2|PLCB1
45921	2.38E-04	2.42E-03	9	87	568	23717	positive regulation of exocytosis	SMPD3|RIMS1|SYT1|KCNB1|PRKCA|PLCB1|SEPT5|STX1A|CRHR1
21549	2.38E-04	2.42E-03	9	87	568	23717	cerebellum development	NEUROD1|ZBTB18|NEUROD2|NFIX|AGTPBP1|TRNP1|SEZ6|ATP2B2|SPTBN2
1666	2.41E-04	2.45E-03	13	170	568	23717	response to hypoxia	EGR1|RYR2|KCND2|PRKCB|PRKCE|ITPR1|CBFA2T3|CRHR1|NR4A2|ARC|PAK1|ADORA1|PDK3
42493	2.50E-04	2.54E-03	15	217	568	23717	response to drug	EMX1|MEF2C|EMX2|PRKCB|PDE2A|SLC1A2|HTR2A|INHBA|ATP1A1|PPM1E|CRHBP|PPP3CA|GRIN2A|PDE4A|SNCA
2000675	2.59E-04	2.62E-03	3	6	568	23717	negative regulation of type B pancreatic cell apoptotic process	NEUROD1|TCF4|NGF
48791	2.59E-04	2.62E-03	3	6	568	23717	calcium ion-regulated exocytosis of neurotransmitter	RIMS1|SNAP25|SYT1
45935	2.61E-04	2.64E-03	63	1677	568	23717	positive regulation of nucleobase-containing compound metabolic process	HTR2A|PPP3CA|HEY1|AKT2|FEZF2|ATXN7L3|PRKCG|MEF2A|ACVR1|GUCY1A3|MEF2C|KLF13|PRKCB|LMO4|PRKCD|PAX6|TBR1|ETV1|NGF|POU3F1|FOXP1|ADCY9|ADORA2A|GPD1|RARB|ARHGEF2|PLCB1|SMARCD1|NFIX|SATB2|HPCA|CAMK2A|AGAP2|ADCY1|CRHR1|DDN|NEUROD1|NEUROD2|ABLIM1|DHX33|NEUROD6|NTF3|E2F1|PTK2B|STAT6|HIVEP3|WNT2|EGR1|JUP|BCL11B|MICAL2|CCK|INHBA|MEIS2|NR4A2|MAS1|NR4A1|KITL|LHX2|ID2|CAMK4|KLF9|TCF4
35641	2.69E-04	2.71E-03	4	14	568	23717	locomotory exploration behavior	PRKCE|LRRK2|SHANK3|CRHR1
21756	2.69E-04	2.71E-03	4	14	568	23717	striatum development	BCL11B|RARB|INHBA|SHANK3
2000463	2.76E-04	2.77E-03	5	25	568	23717	positive regulation of excitatory postsynaptic potential	RIMS1|GRIN2A|PTK2B|SHANK3|STX1A
86001	2.76E-04	2.77E-03	5	25	568	23717	cardiac muscle cell action potential	RYR2|KCND2|NEDD4L|SCN4B|SCN1B
42981	2.78E-04	2.78E-03	54	1380	568	23717	regulation of apoptotic process	LRRK2|FHL2|1110018G07RIK|CX3CL1|SYNGAP1|AKT2|ADORA1|NEFL|PRKCG|ACVR1|MEF2C|EPHA7|FBXW7|PRKCE|PRKCD|PRKCA|NGF|DUSP6|ARHGAP10|ARC|ADORA2A|RARB|PDE5A|LTK|PDE1A|CAMK2A|AGAP2|PTGS2|NEUROD1|GRIN2A|PAK1|DBC1|ACVR1C|FRZB|NTF3|SPP1|PTK2B|SNCA|EGR1|CDK19|BCL11B|KCNB1|SORT1|PLK2|KCNIP3|CCK|INHBA|OXR1|EPOR|NR4A2|NR4A1|KITL|STK17B|TCF4
46578	2.86E-04	2.85E-03	13	173	568	23717	regulation of Ras protein signal transduction	PSD|IQSEC2|PLEKHG5|DGKZ|KALRN|RASGRP1|TIAM2|TIAM1|SYNGAP1|KITL|ARHGEF3|ARHGEF2|NGEF
90087	2.86E-04	2.85E-03	16	244	568	23717	regulation of peptide transport	KCNB1|ABCC8|PRKCE|PAX6|PTGS2|CRHBP|TIAM1|PPP3CA|RBP4|ARC|PEX5L|ACVR1C|CCKBR|ADORA1|TCF4|CDK16
7187	2.91E-04	2.89E-03	12	151	568	23717	G-protein coupled receptor signaling pathway, coupled to cyclic nucleotide second messenger	GRM3|GRM2|ADCY9|GPR26|CHRM1|GRM4|ADORA2A|ADORA1|ADRA1D|ADCY1|ADRA2C|CRHR1
1990138	2.91E-04	2.89E-03	7	54	568	23717	neuron projection extension	EMX1|TIAM1|SEMA7A|NRN1|LHX2|SEMA3A|SLIT3
10604	2.94E-04	2.91E-03	93	2732	568	23717	positive regulation of macromolecule metabolic process	CYFIP2|IGHM|LRRK2|HTR2A|CX3CL1|RIMS1|PPP3CA|CCND2|GRM4|HEY1|AKT2|ADORA1|ENPP2|FEZF2|ATXN7L3|PRKCG|MEF2A|ACVR1|EPHA4|MEF2C|EPHA7|KLF13|PRKCB|IGFBP4|FBXW7|LMO4|PRKCE|PRKCD|PPP2R5A|PRKCA|PAX6|TBR1|ETV1|ADRA2C|NGF|POU3F1|CBFA2T3|FOXP1|TIAM1|RBP4|CCNY|RARB|PDE5A|ARHGEF2|PLCB1|SMARCD1|SEMA7A|NDRG4|NFIX|RAMP3|SATB2|CAMK2A|AGAP2|NEDD4L|RASGRP1|CAMKK2|DDN|NEUROD1|NEUROD2|ABLIM1|PAK1|ACVR1C|DHX33|NEUROD6|N…
43271	3.01E-04	2.97E-03	11	130	568	23717	negative regulation of ion transport	ACTN2|AKT2|PRKCE|ADORA1|NEDD4L|PTK2B|HTR2A|PTGS2|FGF12|CRHR1|SNCA
72523	3.06E-04	3.02E-03	6	39	568	23717	purine-containing compound catabolic process	PDE10A|PDE1B|PDE1A|PDE2A|PDE4A|PDE5A
1903305	3.15E-04	3.10E-03	10	110	568	23717	regulation of regulated secretory pathway	TRIM9|RIMS1|UNC13A|SYT1|KCNB1|LRRK2|ATP2A2|PLCB1|STX1A|CRHR1
43069	3.16E-04	3.10E-03	37	842	568	23717	negative regulation of programmed cell death	KANK2|LTK|LRRK2|AGAP2|FHL2|1110018G07RIK|CX3CL1|NEUROD1|SYNGAP1|DBC1|AKT2|NTF3|SPP1|ADORA1|NEFL|PTK2B|SNCA|PRKCG|ACVR1|MEF2C|BCL11B|PRKCE|PLK2|PRKCD|TMEM132A|PRKCA|NGF|OXR1|EPOR|NR4A2|NR4A1|ARHGAP10|ARC|ADORA2A|KITL|RARB|TCF4
6140	3.17E-04	3.10E-03	14	198	568	23717	regulation of nucleotide metabolic process	GUCY1A3|PDE2A|HPCA|ADCY1|HTR2A|CBFA2T3|CRHR1|HSD11B1|ADCY9|ADORA2A|GNG7|GPD1|PTK2B|PDE5A
36293	3.19E-04	3.13E-03	13	175	568	23717	response to decreased oxygen levels	EGR1|RYR2|KCND2|PRKCB|PRKCE|ITPR1|CBFA2T3|CRHR1|NR4A2|ARC|PAK1|ADORA1|PDK3
51279	3.21E-04	3.13E-03	8	72	568	23717	regulation of release of sequestered calcium ion into cytosol	RYR2|ARC|PRKCE|TRPC1|PTK2B|THY1|NGF|SNCA
51248	3.21E-04	3.13E-03	46	1127	568	23717	negative regulation of protein metabolic process	RTN4R|RGS14|LRRK2|AGAP2|LRRC4|PTPRJ|THY1|PPM1E|DUSP14|ZFYVE28|SOCS2|GRIN2A|PAK1|DBC1|CAMK2N1|AKT2|NTF3|ENC1|SPP1|INPP5J|APOD|CAP2|SNCA|PRKCG|DUSP5|PRKCE|PRKCD|PRKCA|PAX6|RTN4RL2|NGF|SORL1|DUSP6|SYTL2|DUSP7|OLFM1|MAS1|NR4A1|ARC|ADORA2A|RTN4RL1|PPP1R1B|CRY2|TCF4|MIR129-1|PTPN3
21695	3.26E-04	3.18E-03	7	55	568	23717	cerebellar cortex development	NEUROD2|NFIX|AGTPBP1|TRNP1|SEZ6|ATP2B2|SPTBN2
21952	3.36E-04	3.26E-03	5	26	568	23717	central nervous system projection neuron axonogenesis	PRDM8|NR4A2|EPHA4|BHLHE22|SCN1B
1902532	3.38E-04	3.28E-03	24	460	568	23717	negative regulation of intracellular signal transduction	RTN4R|DUSP5|RGS14|LRRK2|PRKCD|LRRC4|ITPR1|PRKCA|RTN4RL2|PTPRJ|DGKZ|SORL1|DUSP6|DUSP7|DUSP14|NEUROD1|SOCS2|ARC|SYNGAP1|DBC1|SEC14L1|RTN4RL1|SPP1|TCF4
71300	3.53E-04	3.41E-03	6	40	568	23717	cellular response to retinoic acid	MEF2C|LTK|DBC1|PTK2B|EPHA3|ADD1
71498	3.60E-04	3.48E-03	4	15	568	23717	cellular response to fluid shear stress	MEF2C|SPP1|PTK2B|PTGS2
19233	3.62E-04	3.49E-03	9	92	568	23717	sensory perception of pain	GRM3|GRIN2A|KCND2|KCNA1|KCNIP3|ADORA1|HTR2A|PTGS2|NGF
32388	3.76E-04	3.61E-03	19	327	568	23717	positive regulation of intracellular transport	GPR26|CHRM1|JUP|KCNB1|FBXW7|ACTN2|TRPC1|PRKCD|HPCA|THY1|PTGS2|SORL1|CRHR1|RIMS1|PPP3CA|AKT2|CAMK4|TCF4|SNCA
48511	3.92E-04	3.76E-03	16	251	568	23717	rhythmic process	PRKCG|KLF10|KCND2|SCHIP1|USP2|ADCY1|INHBA|HS3ST2|MAPK10|GRIN2A|DBC1|CCKBR|KITL|ID2|KLF9|CRY2
31326	3.94E-04	3.77E-03	121	3780	568	23717	regulation of cellular biosynthetic process	PRDM8|NAB2|SLA|AKT2|PDK3|ATXN7L3|PKNOX2|MEF2A|ACVR1|GUCY1A3|MEF2C|MLIP|PRKCB|FBXW7|ACTN2|LMO4|LMO3|PRKCD|USP2|KCTD1|PRKCA|TBR1|POU3F1|DKK3|FOXP1|RBP4|ADCY9|ERF|ZBTB8A|NECAB3|HPCA|AGAP2|CHRD|BHLHE22|NLK|CRHR1|NEUROD1|NEUROD2|DBC1|DHX33|NEUROD6|HIVEP3|HIVEP2|WNT2|ZBTB18|EGR1|JUP|BCL11B|BCL11A|PDE2A|MICAL2|INHBA|HOPX|SCRT1|POU6F1|DAZL|NR4A2|NR4A1|KITL|LHX2|ID2|TCF4|MIR129-1|RYR2|FHL2|HTR2A|SMPD3|PPP…
36465	4.04E-04	3.84E-03	5	27	568	23717	synaptic vesicle recycling	SYT2|SYT1|LRRK2|SH3GL2|SNCA
45932	4.04E-04	3.84E-03	5	27	568	23717	negative regulation of muscle contraction	GUCY1A3|ADORA1|PDE5A|PTGS2|ADRA2C
98900	4.05E-04	3.84E-03	6	41	568	23717	regulation of action potential	RYR2|JUP|KCNB1|ATP2A2|RAPGEF4|PTPN3
51209	4.05E-04	3.84E-03	6	41	568	23717	release of sequestered calcium ion into cytosol	RYR2|ARC|PRKCE|ITPR1|ITPR3|HTR2A
51283	4.05E-04	3.84E-03	6	41	568	23717	negative regulation of sequestering of calcium ion	RYR2|ARC|PRKCE|ITPR1|ITPR3|HTR2A
22406	4.08E-04	3.86E-03	7	57	568	23717	membrane docking	PEX5L|NDRG4|UNC13A|SYT1|KCNB1|STX1A|SYTL2
1667	4.15E-04	3.92E-03	12	157	568	23717	ameboidal-type cell migration	ACVR1|NR4A1|SEMA7A|PAK1|PLXND1|KITL|SCHIP1|PLEKHG5|SEMA3A|ZFAND5|PTK2B|PAX6
16265	4.17E-04	3.93E-03	39	917	568	23717	death	CYFIP2|KANK2|RYR2|LRRK2|SEMA3A|CAMK2A|ITPR1|HTR2A|1110018G07RIK|PAK1|DBC1|ACVR1C|ZFP385B|AKT2|SPP1|E2F1|NPTX1|SNCA|MEF2A|MEF2C|EPHA7|PRKCB|SORT1|KCNIP3|PRKCD|4933426M11RIK|PRKCA|CCK|INHBA|NGF|USP28|NR4A2|NR4A1|ARC|ADORA2A|CCKBR|KITL|STK17B|ELMO2
44260	4.39E-04	4.13E-03	166	5497	568	23717	cellular macromolecule metabolic process	EPHB6|PRDM8|MT-TT|MT-TR|NAB2|SLA|MT-TV|UBE3B|PPP4R2|GM608|AKT2|AKT3|PDK3|ATXN7L3|PRKCG|MEF2A|ACVR1|KCNH3|EPHA4|MEF2C|RBFOX1|EPHA7|CDKL5|AGTPBP1|ST6GAL2|RBFOX3|PRKCB|FBXW7|LMO4|PRKCE|LMO3|PRKCD|USP2|KCTD1|LMTK2|PRKCA|TBR1|POU3F1|FOXP1|MT-TA|RBP4|ARC|CCNE1|HECW2|ERF|MT-TH|TTLL11|MT-TF|KCTD17|RPP25|MT-TK|EPHA3|BRSK1|ZBTB8A|NEDD4L|THY1|BHLHE22|NLK|KALRN|NEUROD1|NEUROD2|PORCN|NUAK1|DBC1|DHX33|NEUROD6|…
32868	4.43E-04	4.15E-03	11	136	568	23717	response to insulin	KL|EGR1|RBP4|PAK1|ACVR1C|SORT1|AKT2|AKT3|CRY2|PLCB1|BAIAP2
2001135	4.45E-04	4.15E-03	3	7	568	23717	regulation of endocytic recycling	NDRG4|ACTN2|SORL1
35405	4.45E-04	4.15E-03	3	7	568	23717	histone-threonine phosphorylation	PAK1|PRKCB|PRKCA
5513	4.45E-04	4.15E-03	3	7	568	23717	detection of calcium ion	RYR2|SYT1|KCNMB4
7196	4.45E-04	4.15E-03	3	7	568	23717	adenylate cyclase-inhibiting G-protein coupled glutamate receptor signaling pathway	GRM3|GRM2|GRM4
9889	4.55E-04	4.23E-03	122	3831	568	23717	regulation of biosynthetic process	PRDM8|NAB2|SLA|AKT2|PDK3|ATXN7L3|PKNOX2|MEF2A|ACVR1|GUCY1A3|MEF2C|MLIP|PRKCB|FBXW7|ACTN2|LMO4|LMO3|PRKCD|USP2|KCTD1|PRKCA|TBR1|POU3F1|DKK3|FOXP1|RBP4|ADCY9|ERF|ZBTB8A|NECAB3|HPCA|AGAP2|CHRD|ABHD6|BHLHE22|NLK|CRHR1|NEUROD1|NEUROD2|DBC1|DHX33|NEUROD6|HIVEP3|HIVEP2|WNT2|ZBTB18|EGR1|JUP|BCL11B|BCL11A|PDE2A|MICAL2|INHBA|HOPX|SCRT1|POU6F1|DAZL|NR4A2|NR4A1|KITL|LHX2|ID2|TCF4|MIR129-1|RYR2|FHL2|HTR2A|SMP…
42221	4.57E-04	4.24E-03	129	4093	568	23717	response to chemical	PLXND1|CRHBP|AKT2|AKT3|ENPP2|PDK3|SCN1B|PRKCG|MEF2A|ACVR1|EPHA4|MEF2C|EPHA7|SLC30A3|PRKCB|PRKCE|PRKCD|MIR15A|LMTK2|PRKCA|FOXP1|RBP4|ARC|SCN8A|GPD1|KCNQ3|ELMO2|EPHA3|RTN4R|PDE1B|MGST3|HPCA|ITPR1|CHRD|SLC1A2|NEDD4L|ITPR3|NLK|CRHR1|NEUROD1|SOCS2|NEUROD2|GRIN2A|DBC1|PLXNA2|KCNMB4|APOD|PIP5K1C|NPTX1|KL|EGR1|HOMER1|JUP|BCL11B|SYT1|HOMER2|PDE2A|INHBA|NR4A2|NR4A1|LHX2|ID2|PPP1R1B|TCF4|MMU-MIR-181B-1|ROBO…
1902656	4.63E-04	4.27E-03	6	42	568	23717	calcium ion import into cytosol	RYR2|ARC|PRKCE|ITPR1|ITPR3|HTR2A
3254	4.63E-04	4.27E-03	6	42	568	23717	regulation of membrane depolarization	LRRK2|NEDD4L|CCK|FGF12|SCN1B|PTPN3
97553	4.63E-04	4.27E-03	6	42	568	23717	calcium ion transmembrane import into cytosol	RYR2|ARC|PRKCE|ITPR1|ITPR3|HTR2A
7528	4.63E-04	4.27E-03	6	42	568	23717	neuromuscular junction development	CACNB3|PAK1|UNC13A|CACNB4|LRRK2|PDZRN3
10675	4.65E-04	4.28E-03	12	159	568	23717	regulation of cellular carbohydrate metabolic process	HSD11B1|MAS1|IGFBP4|AKT2|PRKCE|GPD1|PDK3|PTK2B|TCF4|HTR2A|CBFA2T3|SNCA
10640	4.71E-04	4.31E-03	4	16	568	23717	regulation of platelet-derived growth factor receptor signaling pathway	NDRG4|APOD|PTPRJ|SNCA
21542	4.71E-04	4.31E-03	4	16	568	23717	dentate gyrus development	NEUROD1|EMX2|NEUROD6|FEZF2
32230	4.71E-04	4.31E-03	4	16	568	23717	positive regulation of synaptic transmission, GABAergic	ADORA2A|CCKBR|PRKCE|CAR7
2791	4.72E-04	4.32E-03	14	206	568	23717	regulation of peptide secretion	KCNB1|ABCC8|PRKCE|PAX6|CRHBP|TIAM1|PPP3CA|RBP4|PEX5L|ACVR1C|CCKBR|ADORA1|TCF4|CDK16
1902803	4.82E-04	4.39E-03	5	28	568	23717	regulation of synaptic vesicle transport	RIMS1|UNC13A|LRRK2|ATP2A2|STX1A
35640	4.82E-04	4.39E-03	5	28	568	23717	exploration behavior	PRKCE|LRRK2|SHANK3|CRHR1|SHANK2
30307	4.92E-04	4.48E-03	12	160	568	23717	positive regulation of cell growth	CPNE9|LGI1|RIMS1|SEMA7A|UNC13A|CDKL5|SYT2|SYT1|BCL11A|NEDD4L|PTK2B|NGF
15833	5.08E-04	4.61E-03	8	77	568	23717	peptide transport	SMPD3|NEUROD1|DIO2|CPLX1|CRHR1|CDK16|RAPGEF4|CPLX3
3018	5.16E-04	4.68E-03	13	184	568	23717	vascular process in circulatory system	GUCY1A3|CHRM1|PDE2A|ADRA1D|PTPRJ|HTR2A|PTGS2|ADRA2C|CX3CL1|SMPD3|ADORA2A|ADORA1|PDE5A
3008	5.33E-04	4.81E-03	82	2387	568	23717	system process	SNAP25|RYR2|CHRM1|ZFAND5|ATP2A2|ADRA1D|PTPRJ|HTR2A|CX3CL1|SMPD3|GRM3|PPP3CA|SYNGAP1|GRM4|ADORA1|NEFL|PDE4A|CD34|SCN1B|TMOD1|GUCY1A3|MEF2C|RBFOX1|AGTPBP1|KCND2|ACTN2|TRPC1|PRKCA|TBR1|KCNAB2|ADRA2C|NGF|MYL4|TIAM1|TANC1|RBP4|CACNB4|ADORA2A|CCKBR|SCN8A|PDE5A|PLCB1|RIN1|SCN4B|SHANK3|SHANK2|SLC24A2|NDRG4|RAMP3|RGS14|PDE1B|KCNA1|GPR88|NEDD4L|ITPR3|ADCY1|ATP1A1|PTGS2|CRHR1|NEUROD2|GRIN2A|PAK1|NPY|KCNMB4|…
44238	5.34E-04	4.81E-03	215	7442	568	23717	primary metabolic process	CYFIP2|EPHB6|FAAH|CERK|MT-TT|GLDC|MT-TR|MT-TV|PPP4R2|GM608|AKT2|AKT3|PDK3|PIP4K2C|ATXN7L3|PRKCG|MEF2A|ACVR1|EPHA4|MEF2C|RBFOX1|EPHA7|ST6GAL2|RBFOX3|PRKCB|PRKCE|PRKCD|PRKCA|MT-TA|RBP4|ARC|ADCY9|HECW2|MT-TH|TTLL11|MT-TF|KCTD17|MT-TK|EPHA3|ZBTB8A|NECAB3|PDE1B|PDE1A|NEDD4L|THY1|NLK|KALRN|HSD11B1|NUAK1|D3BWG0562E|DHX33|CHST15|INPP5J|ST8SIA5|TSPAN5|HIVEP3|APOD|PIP5K1C|HIVEP2|CDK17|EGR1|CDK19|BCL11B|BCL…
33674	5.41E-04	4.87E-03	23	447	568	23717	positive regulation of kinase activity	EPHA4|IGHM|FBXW7|LRRK2|PRKCD|AGAP2|HTR2A|ADRA2C|NGF|RASGRP1|CAMKK2|TIAM1|MAS1|PAK1|CCND2|GRM4|CCNY|KITL|NTF3|ADORA1|PTK2B|PDE5A|SNCA
42063	5.44E-04	4.89E-03	13	185	568	23717	gliogenesis	PRDM8|EMX1|EPHA4|NFIX|NAB2|PAX6|PTPRJ|POU3F1|ADORA2A|AKT2|ID2|NTF3|TCF4
51146	5.72E-04	5.09E-03	13	186	568	23717	striated muscle cell differentiation	MEF2A|ACVR1|TMOD1|MEF2C|HOMER1|ACTN2|SORT1|FOXP1|PPP3CA|TANC1|CACNB4|RARB|PLEKHO1
2000124	5.73E-04	5.09E-03	2	2	568	23717	regulation of endocannabinoid signaling pathway	ABHD6|MGLL
35408	5.73E-04	5.09E-03	2	2	568	23717	histone H3-T6 phosphorylation	PRKCB|PRKCA
51866	5.73E-04	5.09E-03	2	2	568	23717	general adaptation syndrome	NR4A2|CRHR1
45105	5.73E-04	5.09E-03	2	2	568	23717	intermediate filament polymerization or depolymerization	NEFL|NEFM
97156	5.73E-04	5.09E-03	2	2	568	23717	fasciculation of motor neuron axon	EPHA4|EPHA3
8152	5.86E-04	5.20E-03	249	8820	568	23717	metabolic process	CYFIP2|EPHB6|FAAH|CERK|MT-TT|GLDC|MT-TR|MT-TV|CRHBP|PPP4R2|GM608|AKT2|AKT3|PDK3|PIP4K2C|ATXN7L3|PRKCG|MEF2A|ACVR1|EPHA4|MEF2C|RBFOX1|EPHA7|UNC13A|ST6GAL2|RBFOX3|PRKCB|PRKCE|PRKCD|PRKCA|MT-TA|RBP4|ARC|ADCY9|HECW2|MT-TH|TTLL11|MT-TF|KCTD17|MT-TK|EPHA3|ZBTB8A|NECAB3|PDE1B|MGST3|PDE1A|AGAP2|NEDD4L|THY1|NLK|KALRN|HSD11B1|GRIN2A|NUAK1|D3BWG0562E|DHX33|CHST15|INPP5J|ST8SIA5|TSPAN5|HIVEP3|APOD|PIP5K1C|HI…
51347	5.88E-04	5.21E-03	25	507	568	23717	positive regulation of transferase activity	IGHM|LRRK2|AGAP2|HTR2A|RASGRP1|CAMKK2|PAK1|CCND2|GRM4|NTF3|ADORA1|PTK2B|SNCA|EPHA4|FBXW7|PRKCD|ADRA2C|NGF|SORL1|TIAM1|MAS1|CCNY|KITL|PDE5A|SERINC2
9166	5.99E-04	5.29E-03	6	44	568	23717	nucleotide catabolic process	PDE10A|PDE1B|PDE1A|PDE2A|PDE4A|PDE5A
51196	5.99E-04	5.29E-03	6	44	568	23717	regulation of coenzyme metabolic process	HSD11B1|GPD1|PDK3|HTR2A|CBFA2T3|SNCA
122	6.03E-04	5.30E-03	34	778	568	23717	negative regulation of transcription from RNA polymerase II promoter	KANK2|NFIX|SATB2|FHL2|CXXC5|NEUROD1|HEY1|MXI1|E2F1|STAT6|FEZF2|CRYM|MEF2A|ZBTB18|EGR1|MEF2C|MLIP|BCL11A|KCNIP3|USP2|PDE2A|PAX6|POU3F1|CBFA2T3|HOPX|SCRT1|FOXP1|NR4A2|MAPK10|ID2|CRY2|ERF|RARB|TCF4
71704	6.03E-04	5.30E-03	222	7737	568	23717	organic substance metabolic process	CYFIP2|EPHB6|FAAH|CERK|MT-TT|GLDC|MT-TR|MT-TV|PPP4R2|GM608|AKT2|AKT3|PDK3|PIP4K2C|ATXN7L3|PRKCG|MEF2A|ACVR1|EPHA4|MEF2C|RBFOX1|EPHA7|UNC13A|ST6GAL2|RBFOX3|PRKCB|PRKCE|PRKCD|PRKCA|MT-TA|RBP4|ARC|ADCY9|HECW2|MT-TH|TTLL11|MT-TF|KCTD17|MT-TK|EPHA3|ZBTB8A|NECAB3|PDE1B|PDE1A|NEDD4L|THY1|NLK|KALRN|HSD11B1|GRIN2A|NUAK1|D3BWG0562E|DHX33|CHST15|INPP5J|ST8SIA5|TSPAN5|HIVEP3|APOD|PIP5K1C|HIVEP2|CDK17|EGR1|CD…
71242	6.04E-04	5.30E-03	4	17	568	23717	cellular response to ammonium ion	CRHBP|GABRA1|LRRK2|KCNQ3
33555	6.04E-04	5.30E-03	8	79	568	23717	multicellular organismal response to stress	PRKCG|NR4A2|NEUROD2|PPP3CA|KCNIP3|GNG7|CCK|CRHR1
51172	6.23E-04	5.44E-03	57	1529	568	23717	negative regulation of nitrogen compound metabolic process	PRDM8|NAB2|FHL2|HEY1|AKT2|ENC1|FEZF2|CD34|MEF2A|KLF10|DUSP5|MEF2C|MLIP|FBXW7|USP2|KCTD1|PRKCA|PAX6|POU3F1|CBFA2T3|DKK3|FOXP1|OLFM1|CRY2|ERF|RARB|PLCB1|KANK2|NFIX|RAMP3|SATB2|HPCA|BHLHE22|CXXC5|NEUROD1|NEUROD2|DBC1|MXI1|E2F1|STAT6|CRYM|RUNX1T1|SNCA|ZBTB18|EGR1|BCL11A|MCRS1|KCNIP3|PDE2A|SORL1|HOPX|SCRT1|NR4A2|MAPK10|ID2|TCF4|MIR129-1
22037	6.23E-04	5.44E-03	9	99	568	23717	metencephalon development	NEUROD1|ZBTB18|NEUROD2|NFIX|AGTPBP1|TRNP1|SEZ6|ATP2B2|SPTBN2
45927	6.25E-04	5.45E-03	16	262	568	23717	positive regulation of growth	CPNE9|LGI1|MEF2C|SEMA7A|UNC13A|CDKL5|SYT2|SYT1|BCL11A|NEDD4L|NGF|HOPX|RIMS1|PTK2B|PLCB1|WNT2
50731	6.48E-04	5.64E-03	12	165	568	23717	positive regulation of peptidyl-tyrosine phosphorylation	IGHM|KITL|FBXW7|NTF3|ADORA1|ENPP2|PTK2B|CCK|HTR2A|ARHGEF2|ADRA2C|NGF
21680	6.72E-04	5.82E-03	5	30	568	23717	cerebellar Purkinje cell layer development	NFIX|AGTPBP1|SEZ6|ATP2B2|SPTBN2
30823	6.72E-04	5.82E-03	5	30	568	23717	regulation of cGMP metabolic process	GUCY1A3|PDE2A|HPCA|PTK2B|PDE5A
8038	6.72E-04	5.82E-03	5	30	568	23717	neuron recognition	ROBO2|EPHA4|SEMA3A|FEZF2|EPHA3
188	6.77E-04	5.84E-03	6	45	568	23717	inactivation of MAPK activity	DUSP5|SPP1|PRKCA|DUSP6|DUSP7|DUSP14
51193	6.77E-04	5.84E-03	6	45	568	23717	regulation of cofactor metabolic process	HSD11B1|GPD1|PDK3|HTR2A|CBFA2T3|SNCA
8219	6.94E-04	5.98E-03	38	910	568	23717	cell death	CYFIP2|KANK2|RYR2|LRRK2|SEMA3A|CAMK2A|ITPR1|HTR2A|1110018G07RIK|PAK1|DBC1|ACVR1C|ZFP385B|AKT2|SPP1|E2F1|NPTX1|SNCA|MEF2A|MEF2C|EPHA7|PRKCB|SORT1|KCNIP3|PRKCD|4933426M11RIK|PRKCA|CCK|INHBA|NGF|USP28|NR4A1|ARC|ADORA2A|CCKBR|KITL|STK17B|ELMO2
1900452	6.99E-04	6.02E-03	3	8	568	23717	regulation of long term synaptic depression	KCNB1|ADORA1|SHANK3
90279	7.20E-04	6.18E-03	9	101	568	23717	regulation of calcium ion import	RYR2|ARC|HOMER1|PRKCE|TRPC1|PTK2B|THY1|NGF|SNCA
10770	7.21E-04	6.18E-03	12	167	568	23717	positive regulation of cell morphogenesis involved in differentiation	ROBO2|EPHA4|TIAM1|SEMA7A|CDKL5|BCL11A|ITPKA|ENPP2|NEFL|TCF4|NGF|BAIAP2
71375	7.60E-04	6.49E-03	11	145	568	23717	cellular response to peptide hormone stimulus	SOCS2|NR4A2|CRHBP|KL|NR4A1|PAK1|AKT2|AKT3|PLCB1|BAIAP2|CRHR1
90075	7.62E-04	6.49E-03	4	18	568	23717	relaxation of muscle	GUCY1A3|ADORA1|ATP2A2|PDE5A
1902305	7.63E-04	6.49E-03	6	46	568	23717	regulation of sodium ion transmembrane transport	NEDD4L|PLCB1|FGF12|SCN4B|SCN1B|PTPN3
51017	7.63E-04	6.49E-03	6	46	568	23717	actin filament bundle assembly	ZYX|PTK2B|PHACTR1|BAIAP2|ADD1|GAS7
1900542	7.70E-04	6.54E-03	13	192	568	23717	regulation of purine nucleotide metabolic process	GUCY1A3|PDE2A|HPCA|ADCY1|HTR2A|CBFA2T3|CRHR1|ADCY9|ADORA2A|GNG7|GPD1|PTK2B|PDE5A
45762	7.85E-04	6.66E-03	5	31	568	23717	positive regulation of adenylate cyclase activity	ADCY9|ADORA2A|HPCA|ADCY1|CRHR1
1903507	7.93E-04	6.71E-03	46	1176	568	23717	negative regulation of nucleic acid-templated transcription	KANK2|PRDM8|NFIX|RAMP3|SATB2|NAB2|FHL2|BHLHE22|CXXC5|NEUROD1|NEUROD2|DBC1|HEY1|MXI1|E2F1|STAT6|FEZF2|CRYM|RUNX1T1|MEF2A|ZBTB18|KLF10|DUSP5|EGR1|MEF2C|MLIP|BCL11A|KCNIP3|USP2|PDE2A|KCTD1|PAX6|POU3F1|CBFA2T3|HOPX|SCRT1|DKK3|FOXP1|NR4A2|MAPK10|ID2|CRY2|ERF|RARB|TCF4|PLCB1
51495	8.01E-04	6.74E-03	12	169	568	23717	positive regulation of cytoskeleton organization	PAK1|ACTN2|PRKCE|WIPF3|NTF3|PTK2B|IQGAP2|WASF1|BAIAP2|SYNPO|PPM1E|ACTR3B
3205	8.01E-04	6.74E-03	12	169	568	23717	cardiac chamber development	ACVR1|RYR2|MEF2C|RBP4|HEY1|PLXND1|LMO4|ID2|PDE2A|RARB|WNT2|EPOR
6109	8.01E-04	6.74E-03	12	169	568	23717	regulation of carbohydrate metabolic process	HSD11B1|MAS1|IGFBP4|AKT2|PRKCE|GPD1|PDK3|PTK2B|TCF4|HTR2A|CBFA2T3|SNCA
48738	8.01E-04	6.74E-03	12	169	568	23717	cardiac muscle tissue development	MEF2A|ACVR1|RYR2|MEF2C|RBP4|HEY1|ACTN2|ID2|RARB|WNT2|EPOR|FOXP1
31644	8.41E-04	7.06E-03	8	83	568	23717	regulation of neurological system process	GRM3|GRIN2A|CCKBR|ADORA1|CCK|ADRA2C|MGLL|RAPGEF4
32271	8.44E-04	7.07E-03	12	170	568	23717	regulation of protein polymerization	TMOD1|PRKCE|WIPF3|PRKCD|INPP5J|PTK2B|IQGAP2|WASF1|BAIAP2|ACTR3B|ADD1|SNCA
45892	8.49E-04	7.11E-03	45	1147	568	23717	negative regulation of transcription, DNA-templated	KANK2|PRDM8|NFIX|RAMP3|SATB2|NAB2|FHL2|BHLHE22|CXXC5|NEUROD1|DBC1|HEY1|MXI1|E2F1|STAT6|FEZF2|CRYM|RUNX1T1|MEF2A|ZBTB18|KLF10|DUSP5|EGR1|MEF2C|MLIP|BCL11A|KCNIP3|USP2|PDE2A|KCTD1|PAX6|POU3F1|CBFA2T3|HOPX|SCRT1|DKK3|FOXP1|NR4A2|MAPK10|ID2|CRY2|ERF|RARB|TCF4|PLCB1
45761	8.57E-04	7.16E-03	6	47	568	23717	regulation of adenylate cyclase activity	ADCY9|ADORA2A|GNG7|HPCA|ADCY1|CRHR1
31333	8.90E-04	7.42E-03	9	104	568	23717	negative regulation of protein complex assembly	TMOD1|TRIM9|ARC|LMO4|PRKCD|INPP5J|SORL1|ADD1|SNCA
43066	9.05E-04	7.53E-03	35	828	568	23717	negative regulation of apoptotic process	LTK|LRRK2|AGAP2|FHL2|1110018G07RIK|CX3CL1|NEUROD1|SYNGAP1|DBC1|AKT2|NTF3|SPP1|ADORA1|NEFL|PTK2B|SNCA|PRKCG|ACVR1|MEF2C|BCL11B|PRKCE|PLK2|PRKCD|PRKCA|NGF|OXR1|EPOR|NR4A2|NR4A1|ARHGAP10|ARC|ADORA2A|KITL|RARB|TCF4
7193	9.12E-04	7.56E-03	7	65	568	23717	adenylate cyclase-inhibiting G-protein coupled receptor signaling pathway	GRM3|GRM2|ADCY9|CHRM1|GRM4|ADORA1|ADCY1
2001222	9.13E-04	7.56E-03	5	32	568	23717	regulation of neuron migration	OLFM1|SEMA3A|PAX6|ZSWIM6|SCRT1
3300	9.13E-04	7.56E-03	5	32	568	23717	cardiac muscle hypertrophy	TIAM1|RYR2|PPP3CA|MEF2C|ATP2A2
43068	9.26E-04	7.66E-03	26	553	568	23717	positive regulation of programmed cell death	LTK|LRRK2|CAMK2A|PTGS2|NEUROD1|GRIN2A|DBC1|ACVR1C|FRZB|SNCA|EGR1|MEF2C|CDK19|EPHA7|FBXW7|SORT1|PRKCD|CCK|INHBA|DUSP6|NR4A1|ADORA2A|STK17B|RARB|TCF4|PDE5A
45986	9.48E-04	7.81E-03	4	19	568	23717	negative regulation of smooth muscle contraction	GUCY1A3|ADORA1|PTGS2|ADRA2C
7413	9.48E-04	7.81E-03	4	19	568	23717	axonal fasciculation	EPHA4|SEMA3A|FEZF2|EPHA3
46434	9.53E-04	7.84E-03	9	105	568	23717	organophosphate catabolic process	PDE10A|PDE1B|PDE1A|PDE2A|GPD1|ENPP2|PDE4A|ABHD6|PDE5A
35690	9.60E-04	7.87E-03	6	48	568	23717	cellular response to drug	CRHBP|PPP3CA|MEF2C|PDE2A|PDE4A|PPM1E
48278	9.60E-04	7.87E-03	6	48	568	23717	vesicle docking	NDRG4|UNC13A|SYT1|KCNB1|STX1A|SYTL2
9150	9.67E-04	7.92E-03	15	247	568	23717	purine ribonucleotide metabolic process	GUCY1A3|PDE1B|LRRK2|PDE1A|PDE2A|ATP2B2|ADCY1|AK5|GUCY2G|ADCY9|CACNB4|PDE10A|PDE4A|PDE5A|SNCA
71702	9.90E-04	8.10E-03	59	1628	568	23717	organic substance transport	ARF3|EPHB6|SMPD3|RIMS1|PPP3CA|GRM2|AKT2|ADORA1|CAR12|SLC16A2|GRASP|WLS|CAR4|SLC36A1|PRKCD|DIO2|LMTK2|VPS37B|SYTL2|FOXP1|SLCO1C1|RBP4|CACNB4|SLC7A8|CCKBR|CRY2|STX1A|RAPGEF4|RAMP3|SLC1A2|CPLX1|CRHR1|CPLX3|NEUROD1|NEURL1B|PAK1|TTR|SEC14L1|SYNDIG1|SLC17A7|CRYM|RAB6B|KCNB1|SORT1|OSBPL3|KCNIP3|PDE2A|INHBA|SORL1|SNAP91|PEX5L|FRAS1|RAB15|MYO5B|TCF4|ESYT1|OSBPL1A|SERINC2|CDK16
1902679	9.93E-04	8.11E-03	46	1189	568	23717	negative regulation of RNA biosynthetic process	KANK2|PRDM8|NFIX|RAMP3|SATB2|NAB2|FHL2|BHLHE22|CXXC5|NEUROD1|NEUROD2|DBC1|HEY1|MXI1|E2F1|STAT6|FEZF2|CRYM|RUNX1T1|MEF2A|ZBTB18|KLF10|DUSP5|EGR1|MEF2C|MLIP|BCL11A|KCNIP3|USP2|PDE2A|KCTD1|PAX6|POU3F1|CBFA2T3|HOPX|SCRT1|DKK3|FOXP1|NR4A2|MAPK10|ID2|CRY2|ERF|RARB|TCF4|PLCB1
10676	9.99E-04	8.14E-03	7	66	568	23717	positive regulation of cellular carbohydrate metabolic process	MAS1|AKT2|PRKCE|GPD1|TCF4|HTR2A|SNCA
44802	1.00E-03	8.16E-03	27	586	568	23717	single-organism membrane organization	SNAP25|RAMP3|CAMK2A|LRRC4|ZDHHC23|ATP2A2|PAK1|SYNGAP1|AKT2|ADORA1|TSPAN5|SNCA|JUP|KCNB1|KCNIP2|ACTN2|KCNIP3|PRKCD|TTC7B|BAIAP2|SYT7|SYTL2|TIAM1|ARC|LIX1|SHANK3|STX1A
19693	1.01E-03	8.18E-03	16	274	568	23717	ribose phosphate metabolic process	GUCY1A3|PDE1B|LRRK2|PDE1A|PDE2A|ATP2B2|ADCY1|AK5|GUCY2G|ADCY9|CACNB4|PDE10A|GPD1|PDE4A|PDE5A|SNCA
32880	1.01E-03	8.21E-03	38	929	568	23717	regulation of protein localization	SNAP25|GPR26|CHRM1|RAMP3|LRRK2|HPCA|NEDD4L|PTGS2|RASGRP1|CX3CL1|PPP3CA|ACVR1C|AKT2|APOD|CD34|WLS|JUP|KCNB1|FBXW7|ACTN2|ABCC8|PRKCE|PRKCD|PDE2A|PPP2R5A|KCNAB2|SORL1|SNAP91|TIAM1|RBP4|ARC|ADORA2A|MYO5B|CAMK4|TCF4|SHANK3|CDK16|RAPGEF4
10807	1.03E-03	8.34E-03	3	9	568	23717	regulation of synaptic vesicle priming	RIMS1|UNC13A|STX1A
10629	1.03E-03	8.34E-03	56	1528	568	23717	negative regulation of gene expression	MMU-MIR-181B-1|PRDM8|LRRK2|NAB2|FHL2|HEY1|AKT2|ENC1|FEZF2|CD34|MEF2A|KLF10|DUSP5|MEF2C|MLIP|USP2|MIR15A|KCTD1|PRKCA|PAX6|POU3F1|CBFA2T3|DKK3|FOXP1|ARC|CRY2|ERF|RARB|PLCB1|KANK2|NFIX|RAMP3|SATB2|BHLHE22|CXXC5|NEUROD1|DBC1|MMU-MIR-30C-2|MXI1|E2F1|STAT6|SLIT3|CRYM|RUNX1T1|ZBTB18|EGR1|BCL11A|KCNIP3|PDE2A|HOPX|SCRT1|NR4A2|MAPK10|ID2|TCF4|MIR129-1
19228	1.05E-03	8.50E-03	5	33	568	23717	neuronal action potential	KCND2|KCNA1|SCN8A|GPR88|KCNMB4
32228	1.05E-03	8.50E-03	5	33	568	23717	regulation of synaptic transmission, GABAergic	ADORA2A|CCKBR|PRKCE|ADORA1|CAR7
10522	1.06E-03	8.54E-03	8	86	568	23717	regulation of calcium ion transport into cytosol	RYR2|ARC|PRKCE|TRPC1|PTK2B|THY1|NGF|SNCA
46888	1.06E-03	8.54E-03	8	86	568	23717	negative regulation of hormone secretion	CRHBP|PPP3CA|ACVR1C|KCNB1|ABCC8|CRY2|ADORA1|CRHR1
61572	1.07E-03	8.60E-03	6	49	568	23717	actin filament bundle organization	ZYX|PTK2B|PHACTR1|BAIAP2|ADD1|GAS7
32269	1.08E-03	8.63E-03	42	1062	568	23717	negative regulation of cellular protein metabolic process	RTN4R|RGS14|LRRK2|LRRC4|PTPRJ|THY1|PPM1E|DUSP14|ZFYVE28|SOCS2|PAK1|DBC1|CAMK2N1|AKT2|NTF3|ENC1|SPP1|INPP5J|CAP2|SNCA|PRKCG|DUSP5|PRKCE|PRKCD|PRKCA|PAX6|RTN4RL2|NGF|SORL1|DUSP6|SYTL2|DUSP7|MAS1|NR4A1|ARC|ADORA2A|RTN4RL1|PPP1R1B|CRY2|TCF4|MIR129-1|PTPN3
70201	1.14E-03	9.10E-03	33	776	568	23717	regulation of establishment of protein localization	SNAP25|GPR26|CHRM1|RAMP3|LRRK2|HPCA|PTGS2|RASGRP1|CX3CL1|PPP3CA|ACVR1C|AKT2|APOD|CD34|WLS|JUP|KCNB1|FBXW7|ABCC8|PRKCE|PRKCD|PDE2A|PPP2R5A|SORL1|SNAP91|TIAM1|RBP4|ARC|ADORA2A|CAMK4|TCF4|CDK16|RAPGEF4
51253	1.15E-03	9.18E-03	47	1231	568	23717	negative regulation of RNA metabolic process	KANK2|PRDM8|NFIX|RAMP3|SATB2|NAB2|FHL2|BHLHE22|CXXC5|NEUROD1|NEUROD2|DBC1|HEY1|AKT2|MXI1|E2F1|STAT6|FEZF2|CRYM|RUNX1T1|MEF2A|ZBTB18|KLF10|DUSP5|EGR1|MEF2C|MLIP|BCL11A|KCNIP3|USP2|PDE2A|KCTD1|PAX6|POU3F1|CBFA2T3|HOPX|SCRT1|DKK3|FOXP1|NR4A2|MAPK10|ID2|CRY2|ERF|RARB|TCF4|PLCB1
10738	1.16E-03	9.20E-03	4	20	568	23717	regulation of protein kinase A signaling	PDE10A|SPHKAP|LRRK2|PDE4A
86002	1.16E-03	9.20E-03	4	20	568	23717	cardiac muscle cell action potential involved in contraction	RYR2|NEDD4L|SCN4B|SCN1B
21544	1.16E-03	9.20E-03	4	20	568	23717	subpallium development	BCL11B|RARB|INHBA|SHANK3
31338	1.16E-03	9.20E-03	4	20	568	23717	regulation of vesicle fusion	TRIM9|SYT1|AKT2|STXBP6
48512	1.16E-03	9.20E-03	4	20	568	23717	circadian behavior	MAPK10|KCND2|ID2|USP2
90276	1.17E-03	9.27E-03	13	201	568	23717	regulation of peptide hormone secretion	KCNB1|ABCC8|PRKCE|PAX6|CRHBP|TIAM1|PPP3CA|RBP4|PEX5L|ACVR1C|CCKBR|TCF4|CDK16
8064	1.18E-03	9.32E-03	11	153	568	23717	regulation of actin polymerization or depolymerization	TMOD1|ACTN2|PRKCE|WIPF3|PRKCD|PTK2B|IQGAP2|WASF1|BAIAP2|ACTR3B|ADD1
60402	1.19E-03	9.39E-03	6	50	568	23717	calcium ion transport into cytosol	RYR2|ARC|PRKCE|ITPR1|ITPR3|HTR2A
45600	1.19E-03	9.39E-03	6	50	568	23717	positive regulation of fat cell differentiation	FNDC5|FRZB|ID2|DKKL1|HTR2A|PTGS2
42127	1.20E-03	9.45E-03	54	1470	568	23717	regulation of cell proliferation	IGHM|LRRK2|PTPRJ|HTR2A|CX3CL1|CCND2|HEY1|ADORA1|ENPP2|FEZF2|EMX1|MEF2C|KLF13|IGFBP2|PRKCA|PAX6|NGF|CBFA2T3|FOXP1|RBP4|ADORA2A|CCKBR|TRNP1|RARB|PDE5A|KANK2|NDRG4|PDE1A|AGAP2|CHRD|PTGS2|PAK1|ACVR1C|FRZB|NTF3|E2F1|PTK2B|STAT6|APOD|SLIT3|WNT2|EGR1|JUP|BCL11B|CCK|INHBA|EPOR|MAS1|NR4A1|KITL|MAB21L1|ID2|KLF9|TCF4
51955	1.21E-03	9.49E-03	5	34	568	23717	regulation of amino acid transport	DRP2|ADORA2A|ADORA1|CCK|SNCA
14897	1.21E-03	9.49E-03	5	34	568	23717	striated muscle hypertrophy	TIAM1|RYR2|PPP3CA|MEF2C|ATP2A2
71822	1.22E-03	9.50E-03	46	1201	568	23717	protein complex subunit organization	SNAP25|SMARCD1|RGS14|KCNA1|LRRK2|ITPR3|IQGAP2|ACTR3B|RASGRP1|ADD1|RIMS1|KCNV1|SEPT9|GRIN2A|SCUBE1|ACVR1C|NEFL|PTK2B|NEFM|PHACTR1|DLGAP3|TMOD1|LGI1|UNC13A|JUP|KCND2|GABRA6|KCNB1|ACTN2|PLK2|MICAL2|KCTD1|KCNAB2|NGF|BAIAP2|CCSAP|SNAP91|NELL2|OLFM1|ARC|MGP|ZYX|ARHGEF2|SHANK3|GAS7|ATPAF1
70482	1.22E-03	9.50E-03	14	227	568	23717	response to oxygen levels	EGR1|RYR2|KCND2|PRKCB|PRKCE|ITPR1|MIR15A|CBFA2T3|CRHR1|NR4A2|ARC|PAK1|ADORA1|PDK3
30832	1.24E-03	9.70E-03	11	154	568	23717	regulation of actin filament length	TMOD1|ACTN2|PRKCE|WIPF3|PRKCD|PTK2B|IQGAP2|WASF1|BAIAP2|ACTR3B|ADD1
51726	1.30E-03	1.02E-02	37	910	568	23717	regulation of cell cycle	KANK2|RTN4R|CCNI|LRRC4|PTGS2|NEUROD1|SOCS2|PAK1|DBC1|CCND2|CAMK2N1|E2F1|GIT1|CDK17|CDK19|CDKL5|FBXW7|PRKCE|PLK2|USP2|PRKCA|RTN4RL2|INHBA|CCSAP|DGKZ|DAZL|NR4A1|CCNY|RTN4RL1|CCNE1|ID2|CCNG2|TRNP1|TCF4|PLCB1|CDK16|PTPN3
1903307	1.33E-03	1.03E-02	6	51	568	23717	positive regulation of regulated secretory pathway	RIMS1|SYT1|KCNB1|PLCB1|STX1A|CRHR1
71322	1.33E-03	1.03E-02	6	51	568	23717	cellular response to carbohydrate stimulus	NEUROD1|PPP3CA|PRKCB|KCNB1|PDK3|PRKCA
97305	1.38E-03	1.07E-02	11	156	568	23717	response to alcohol	SOCS2|CRHBP|GRIN2A|RAMP3|JUP|PRKCE|KLF9|SPP1|PRKCA|INHBA|CRHR1
71396	1.39E-03	1.07E-02	20	393	568	23717	cellular response to lipid	MEF2C|LTK|RAMP3|PRKCE|MIR15A|CCK|INHBA|ATP1A1|ADD1|NR4A2|CRHBP|NR4A1|DBC1|MMU-MIR-30C-2|KLF9|RARB|PDK3|PTK2B|TCF4|EPHA3
6915	1.39E-03	1.07E-02	35	849	568	23717	apoptotic process	CYFIP2|KANK2|RYR2|SEMA3A|CAMK2A|ITPR1|1110018G07RIK|PAK1|DBC1|ACVR1C|ZFP385B|AKT2|SPP1|E2F1|NPTX1|SNCA|MEF2A|MEF2C|EPHA7|PRKCB|SORT1|KCNIP3|PRKCD|PRKCA|CCK|INHBA|NGF|USP28|NR4A1|ARC|ADORA2A|CCKBR|KITL|STK17B|ELMO2
32845	1.39E-03	1.07E-02	10	133	568	23717	negative regulation of homeostatic process	RYR2|ARC|KLF13|KITL|PRKCE|MCRS1|ADORA1|ITPR1|ITPR3|HTR2A
34405	1.41E-03	1.08E-02	4	21	568	23717	response to fluid shear stress	MEF2C|SPP1|PTK2B|PTGS2
19229	1.42E-03	1.09E-02	7	70	568	23717	regulation of vasoconstriction	CHRM1|ADRA1D|PDE5A|HTR2A|PTGS2|ADRA2C|CX3CL1
70296	1.45E-03	1.11E-02	3	10	568	23717	sarcoplasmic reticulum calcium ion transport	RYR2|ARC|ATP2A2
21785	1.45E-03	1.11E-02	3	10	568	23717	branchiomotor neuron axon guidance	PLXND1|SEMA3A|PLXNA2
32026	1.45E-03	1.11E-02	3	10	568	23717	response to magnesium ion	RYR2|KCNA1|SNCA
30833	1.47E-03	1.13E-02	10	134	568	23717	regulation of actin filament polymerization	TMOD1|PRKCE|WIPF3|PRKCD|PTK2B|IQGAP2|WASF1|BAIAP2|ACTR3B|ADD1
31327	1.48E-03	1.13E-02	54	1484	568	23717	negative regulation of cellular biosynthetic process	PRDM8|NAB2|FHL2|HEY1|ENC1|FEZF2|CD34|MEF2A|KLF10|DUSP5|MEF2C|MLIP|FBXW7|USP2|KCTD1|PRKCA|PAX6|POU3F1|CBFA2T3|DKK3|FOXP1|CRY2|ERF|RARB|PLCB1|KANK2|NFIX|RAMP3|SATB2|HPCA|BHLHE22|ATP1A1|CXXC5|NEUROD1|NEUROD2|DBC1|MXI1|E2F1|STAT6|CRYM|RUNX1T1|ZBTB18|EGR1|BCL11A|MCRS1|KCNIP3|PDE2A|HOPX|SCRT1|NR4A2|MAPK10|ID2|TCF4|MIR129-1
6865	1.50E-03	1.15E-02	9	112	568	23717	amino acid transport	SLC36A1|GRM2|PAK1|CACNB4|SLC7A8|PRKCD|SLC1A2|SLC17A7|SERINC2
72001	1.56E-03	1.18E-02	14	233	568	23717	renal system development	ROBO2|KIRREL3|EPHA4|EGR1|MEF2C|EMX2|EPHA7|SCHIP1|LRRK2|KLHL3|RBP4|FRAS1|ID2|RARB
14896	1.58E-03	1.20E-02	5	36	568	23717	muscle hypertrophy	TIAM1|RYR2|PPP3CA|MEF2C|ATP2A2
60429	1.60E-03	1.22E-02	39	986	568	23717	epithelium development	ROBO2|RYR2|PLXND1|SEMA3A|PTGS2|CRHR1|NEUROD1|PAK1|HEY1|FRZB|NTF3|RSPO2|RSPO3|STAT6|ACVR1|TMOD1|EMX1|EPHA4|MEF2C|EPHA7|BCL11B|LMO4|TNFRSF19|PDE2A|KRT12|PAX6|KLHL3|ATP2B2|INHBA|POU3F1|EPOR|FOXP1|FRAS1|LHX2|ID2|MGP|RARB|TCF4|SHANK3
6163	1.61E-03	1.22E-02	15	260	568	23717	purine nucleotide metabolic process	GUCY1A3|PDE1B|LRRK2|PDE1A|PDE2A|ATP2B2|ADCY1|AK5|GUCY2G|ADCY9|CACNB4|PDE10A|PDE4A|PDE5A|SNCA
8285	1.63E-03	1.23E-02	27	606	568	23717	negative regulation of cell proliferation	KANK2|NDRG4|PTPRJ|PTGS2|PAK1|ACVR1C|FRZB|ADORA1|E2F1|PTK2B|APOD|SLIT3|FEZF2|MEF2C|KLF13|BCL11B|PRKCA|PAX6|INHBA|CBFA2T3|RBP4|ADORA2A|ID2|KLF9|RARB|TCF4|PDE5A
34284	1.65E-03	1.24E-02	8	92	568	23717	response to monosaccharide	NEUROD1|EGR1|PPP3CA|ACVR1C|KCNB1|PDK3|TCF4|PLCB1
6366	1.65E-03	1.25E-02	24	516	568	23717	transcription from RNA polymerase II promoter	MEF2A|EGR1|ZFP831|MEF2C|NFIX|KLF13|BCL11B|BCL11A|LMO4|PAX6|ETV1|POU3F1|MEIS2|NEUROD1|NR4A2|NEUROD2|NR4A1|RBP4|NEUROD6|KLF9|HIVEP3|TCF4|HIVEP2|FEZF2
50772	1.67E-03	1.25E-02	7	72	568	23717	positive regulation of axonogenesis	ROBO2|TIAM1|SEMA7A|CDKL5|BCL11A|NEFL|NGF
70509	1.67E-03	1.25E-02	7	72	568	23717	calcium ion import	RYR2|ARC|PRKCE|ITPR1|ATP2A2|ITPR3|HTR2A
7189	1.67E-03	1.25E-02	7	72	568	23717	adenylate cyclase-activating G-protein coupled receptor signaling pathway	ADCY9|GPR26|ADORA2A|ADRA1D|ADCY1|ADRA2C|CRHR1
86003	1.69E-03	1.25E-02	4	22	568	23717	cardiac muscle cell contraction	RYR2|NEDD4L|SCN4B|SCN1B
7176	1.69E-03	1.25E-02	4	22	568	23717	regulation of epidermal growth factor-activated receptor activity	ZFYVE28|FBXW7|ADORA1|ADRA2C
48488	1.69E-03	1.25E-02	4	22	568	23717	synaptic vesicle endocytosis	SYT2|SYT1|SH3GL2|SNCA
7622	1.69E-03	1.25E-02	4	22	568	23717	rhythmic behavior	MAPK10|KCND2|ID2|USP2
1900271	1.69E-03	1.25E-02	4	22	568	23717	regulation of long-term synaptic potentiation	GRIN2A|PAK1|SHANK3|NRGN
33693	1.69E-03	1.25E-02	2	3	568	23717	neurofilament bundle assembly	NEFL|NEFM
2000468	1.69E-03	1.25E-02	2	3	568	23717	regulation of peroxidase activity	LRRK2|SNCA
86029	1.69E-03	1.25E-02	2	3	568	23717	Purkinje myocyte to ventricular cardiac muscle cell signaling	RYR2|SCN1B
86068	1.69E-03	1.25E-02	2	3	568	23717	Purkinje myocyte to ventricular cardiac muscle cell communication	RYR2|SCN1B
55118	1.69E-03	1.25E-02	2	3	568	23717	negative regulation of cardiac muscle contraction	ADORA1|PDE5A
97155	1.69E-03	1.25E-02	2	3	568	23717	fasciculation of sensory neuron axon	EPHA4|EPHA3
6357	1.72E-03	1.27E-02	62	1772	568	23717	regulation of transcription from RNA polymerase II promoter	RYR2|FHL2|PPP3CA|HEY1|AKT2|FEZF2|PKNOX2|MEF2A|ACVR1|MEF2C|MLIP|KLF13|PRKCB|LMO4|USP2|PAX6|TBR1|ETV1|POU3F1|CBFA2T3|FOXP1|CRY2|ERF|RARB|ARHGEF2|KANK2|NFIX|SATB2|AGAP2|CHRD|BHLHE22|CXXC5|DDN|NEUROD1|NEUROD2|ABLIM1|PAK1|NEUROD6|NTF3|MXI1|E2F1|STAT6|CRYM|WNT2|ZBTB18|EGR1|BCL11B|BCL11A|KCNIP3|PDE2A|MICAL2|INHBA|MEIS2|HOPX|SCRT1|NR4A2|MAPK10|NR4A1|LHX2|ID2|KLF9|TCF4
43065	1.74E-03	1.28E-02	25	548	568	23717	positive regulation of apoptotic process	LTK|CAMK2A|PTGS2|NEUROD1|GRIN2A|DBC1|ACVR1C|FRZB|SNCA|EGR1|MEF2C|CDK19|EPHA7|FBXW7|SORT1|PRKCD|CCK|INHBA|DUSP6|NR4A1|ADORA2A|STK17B|RARB|TCF4|PDE5A
70372	1.76E-03	1.29E-02	14	236	568	23717	regulation of ERK1 and ERK2 cascade	SEMA7A|EPHA7|NDRG4|RGS14|FBXW7|PRKCA|CCK|HTR2A|RASGRP1|DUSP6|CX3CL1|EPOR|TIAM1|PTK2B
61337	1.79E-03	1.31E-02	5	37	568	23717	cardiac conduction	MEF2A|RYR2|JUP|SCN4B|SCN1B
9259	1.80E-03	1.32E-02	15	263	568	23717	ribonucleotide metabolic process	GUCY1A3|PDE1B|LRRK2|PDE1A|PDE2A|ATP2B2|ADCY1|AK5|GUCY2G|ADCY9|CACNB4|PDE10A|PDE4A|PDE5A|SNCA
45598	1.81E-03	1.32E-02	9	115	568	23717	regulation of fat cell differentiation	FNDC5|FRZB|SORT1|ID2|E2F1|DKKL1|TCF4|HTR2A|PTGS2
32411	1.81E-03	1.32E-02	7	73	568	23717	positive regulation of transporter activity	RYR2|ARC|ACTN2|PRKCD|NEDD4L|PLCB1|SHANK3
45934	1.82E-03	1.32E-02	50	1361	568	23717	negative regulation of nucleobase-containing compound metabolic process	PRDM8|NAB2|FHL2|HEY1|AKT2|FEZF2|MEF2A|KLF10|DUSP5|MEF2C|MLIP|FBXW7|USP2|KCTD1|PAX6|POU3F1|CBFA2T3|DKK3|FOXP1|CRY2|ERF|RARB|PLCB1|KANK2|NFIX|RAMP3|SATB2|HPCA|BHLHE22|CXXC5|NEUROD1|NEUROD2|DBC1|MXI1|E2F1|STAT6|CRYM|RUNX1T1|ZBTB18|EGR1|BCL11A|MCRS1|KCNIP3|PDE2A|HOPX|SCRT1|NR4A2|MAPK10|ID2|TCF4
30799	1.84E-03	1.34E-02	10	138	568	23717	regulation of cyclic nucleotide metabolic process	GUCY1A3|ADCY9|ADORA2A|GNG7|PDE2A|HPCA|PTK2B|PDE5A|ADCY1|CRHR1
50880	1.87E-03	1.35E-02	11	162	568	23717	regulation of blood vessel size	SMPD3|GUCY1A3|CHRM1|ADORA2A|ADORA1|ADRA1D|PDE5A|HTR2A|PTGS2|ADRA2C|CX3CL1
7015	1.87E-03	1.35E-02	11	162	568	23717	actin filament organization	TMOD1|ZYX|MICAL2|PTK2B|PHACTR1|ARHGEF2|IQGAP2|BAIAP2|ACTR3B|ADD1|GAS7
61024	1.87E-03	1.35E-02	29	674	568	23717	membrane organization	SNAP25|IGHM|RAMP3|CAMK2A|LRRC4|ZDHHC23|ATP2A2|PAK1|SYNGAP1|AKT2|ADORA1|TSPAN5|SNCA|JUP|KCNB1|KCNIP2|ACTN2|KCNIP3|PRKCD|TTC7B|BAIAP2|SNAP91|SYT7|SYTL2|TIAM1|ARC|LIX1|SHANK3|STX1A
2000113	1.87E-03	1.35E-02	50	1363	568	23717	negative regulation of cellular macromolecule biosynthetic process	PRDM8|NAB2|FHL2|HEY1|ENC1|FEZF2|MEF2A|KLF10|DUSP5|MEF2C|MLIP|FBXW7|USP2|KCTD1|PRKCA|PAX6|POU3F1|CBFA2T3|DKK3|FOXP1|CRY2|ERF|RARB|PLCB1|KANK2|NFIX|RAMP3|SATB2|BHLHE22|CXXC5|NEUROD1|DBC1|MXI1|E2F1|STAT6|CRYM|RUNX1T1|ZBTB18|EGR1|BCL11A|MCRS1|KCNIP3|PDE2A|HOPX|SCRT1|NR4A2|MAPK10|ID2|TCF4|MIR129-1
32846	1.89E-03	1.36E-02	13	212	568	23717	positive regulation of homeostatic process	RYR2|PRKCE|TRPC1|THY1|INHBA|PTGS2|ADORA2A|ID2|SPP1|TCF4|CAR7|SMAP1|SNCA
7009	1.89E-03	1.36E-02	13	212	568	23717	plasma membrane organization	RAMP3|JUP|KCNB1|ACTN2|KCNIP3|ZDHHC23|TTC7B|ATP2A2|BAIAP2|SYT7|SYTL2|AKT2|TSPAN5
30802	1.92E-03	1.38E-02	9	116	568	23717	regulation of cyclic nucleotide biosynthetic process	GUCY1A3|ADCY9|ADORA2A|GNG7|PDE2A|HPCA|PTK2B|ADCY1|CRHR1
31401	1.95E-03	1.40E-02	41	1063	568	23717	positive regulation of protein modification process	IGHM|SEMA7A|NDRG4|LRRK2|AGAP2|HTR2A|RASGRP1|CX3CL1|CAMKK2|PAK1|CCND2|GRM4|AKT2|NTF3|ADORA1|ENPP2|PTK2B|SNCA|ACVR1|KL|EPHA4|MEF2C|EPHA7|IGFBP4|FBXW7|PRKCE|PRKCD|PPP2R5A|PRKCA|CCK|INHBA|ADRA2C|NGF|EPOR|TIAM1|MAS1|CCNY|KITL|PDE5A|ARHGEF2|PLCB1
43116	1.95E-03	1.40E-02	3	11	568	23717	negative regulation of vascular permeability	ADORA2A|PDE2A|PTPRJ
45741	1.95E-03	1.40E-02	3	11	568	23717	positive regulation of epidermal growth factor-activated receptor activity	FBXW7|ADORA1|ADRA2C
30431	1.95E-03	1.40E-02	3	11	568	23717	sleep	SNAP25|GRIN2A|HTR2A
14049	1.95E-03	1.40E-02	3	11	568	23717	positive regulation of glutamate secretion	DRP2|ADORA2A|CCK
35150	1.96E-03	1.40E-02	11	163	568	23717	regulation of tube size	SMPD3|GUCY1A3|CHRM1|ADORA2A|ADORA1|ADRA1D|PDE5A|HTR2A|PTGS2|ADRA2C|CX3CL1
31032	1.96E-03	1.40E-02	7	74	568	23717	actomyosin structure organization	MEF2A|TMOD1|ACTN2|ZYX|PTK2B|PHACTR1|FOXP1
23014	1.97E-03	1.40E-02	13	213	568	23717	signal transduction by protein phosphorylation	MEF2A|ACVR1|KCNH3|MEF2C|LRRK2|NLK|MAPK10|PAK1|ACVR1C|CCKBR|PTK2B|FGF12|SHANK3
72657	2.01E-03	1.43E-02	16	293	568	23717	protein localization to membrane	RAMP3|JUP|KCNB1|ACTN2|KCNIP3|LRRC4|ZDHHC23|TTC7B|SYTL2|TIAM1|PAK1|SYNGAP1|AKT2|ADORA1|TSPAN5|SHANK3
7214	2.01E-03	1.43E-02	4	23	568	23717	gamma-aminobutyric acid signaling pathway	GABRA1|CACNB4|GABRA6|GABRA4
21696	2.02E-03	1.43E-02	5	38	568	23717	cerebellar cortex morphogenesis	NFIX|AGTPBP1|TRNP1|ATP2B2|SPTBN2
12501	2.08E-03	1.47E-02	35	870	568	23717	programmed cell death	CYFIP2|KANK2|RYR2|SEMA3A|CAMK2A|ITPR1|1110018G07RIK|PAK1|DBC1|ACVR1C|ZFP385B|AKT2|SPP1|E2F1|NPTX1|SNCA|MEF2A|MEF2C|EPHA7|PRKCB|SORT1|KCNIP3|PRKCD|PRKCA|CCK|INHBA|NGF|USP28|NR4A1|ARC|ADORA2A|CCKBR|KITL|STK17B|ELMO2
7155	2.10E-03	1.49E-02	36	903	568	23717	cell adhesion	CYFIP2|EPHB6|ROBO2|LAMC2|THY1|ICAM5|CDH9|CX3CL1|NUAK1|9430020K01RIK|BOC|SPP1|NPTN|PTK2B|STAT6|PIP5K1C|CD34|EPHA4|EGR1|CADM3|JUP|BCL11B|CADM2|ACTN2|BCL11A|PRKCE|PRKCA|LMO7|CCK|FOXP1|TIAM1|KITL|ZYX|ERF|ELMO2|PLCB1
42886	2.16E-03	1.52E-02	8	96	568	23717	amide transport	SMPD3|NEUROD1|DIO2|CPLX1|CRHR1|CDK16|RAPGEF4|CPLX3
1901292	2.16E-03	1.52E-02	6	56	568	23717	nucleoside phosphate catabolic process	PDE10A|PDE1B|PDE1A|PDE2A|PDE4A|PDE5A
55117	2.16E-03	1.52E-02	6	56	568	23717	regulation of cardiac muscle contraction	RYR2|JUP|ADORA1|ATP2A2|PDE5A|ATP1A1
43170	2.24E-03	1.58E-02	178	6165	568	23717	macromolecule metabolic process	CYFIP2|EPHB6|PRDM8|MT-TT|MT-TR|NAB2|SLA|MT-TV|UBE3B|PPP4R2|GM608|AKT2|AKT3|ENPP2|PDK3|ATXN7L3|PAMR1|PRKCG|MEF2A|ACVR1|KCNH3|EPHA4|MEF2C|RBFOX1|EPHA7|CDKL5|AGTPBP1|ST6GAL2|RBFOX3|PRKCB|FBXW7|LMO4|PRKCE|LMO3|PRKCD|USP2|KCTD1|LMTK2|PRKCA|TBR1|POU3F1|FOXP1|MT-TA|RBP4|ARC|CCNE1|HECW2|ERF|MT-TH|TTLL11|MT-TF|MASP1|KCTD17|RPP25|MT-TK|EPHA3|BRSK1|ZBTB8A|NECAB3|NEDD4L|THY1|BHLHE22|NLK|KALRN|NEUROD1|NEUROD2…
9890	2.25E-03	1.58E-02	54	1513	568	23717	negative regulation of biosynthetic process	PRDM8|NAB2|FHL2|HEY1|ENC1|FEZF2|CD34|MEF2A|KLF10|DUSP5|MEF2C|MLIP|FBXW7|USP2|KCTD1|PRKCA|PAX6|POU3F1|CBFA2T3|DKK3|FOXP1|CRY2|ERF|RARB|PLCB1|KANK2|NFIX|RAMP3|SATB2|HPCA|BHLHE22|ATP1A1|CXXC5|NEUROD1|NEUROD2|DBC1|MXI1|E2F1|STAT6|CRYM|RUNX1T1|ZBTB18|EGR1|BCL11A|MCRS1|KCNIP3|PDE2A|HOPX|SCRT1|NR4A2|MAPK10|ID2|TCF4|MIR129-1
51099	2.27E-03	1.59E-02	10	142	568	23717	positive regulation of binding	NEUROD1|EPHB6|TIAM1|MEF2C|PLXND1|PLK2|LRRK2|TCF4|NGF|ADD1
60384	2.36E-03	1.65E-02	4	24	568	23717	innervation	PRKCG|UNC13A|SEMA3A|NPTX1
86065	2.36E-03	1.65E-02	4	24	568	23717	cell communication involved in cardiac conduction	RYR2|JUP|SCN4B|SCN1B
1903531	2.38E-03	1.66E-02	12	192	568	23717	negative regulation of secretion by cell	CRHBP|TRIM9|PPP3CA|ACVR1C|KCNB1|ABCC8|CRY2|ADORA1|CD34|CRHR1|CX3CL1|SNCA
71901	2.39E-03	1.66E-02	10	143	568	23717	negative regulation of protein serine/threonine kinase activity	DUSP5|RGS14|PRKCD|SPP1|PRKCA|PTPRJ|SORL1|DUSP6|DUSP7|DUSP14
10942	2.39E-03	1.66E-02	26	592	568	23717	positive regulation of cell death	LTK|LRRK2|CAMK2A|PTGS2|NEUROD1|GRIN2A|DBC1|ACVR1C|FRZB|SNCA|EGR1|MEF2C|CDK19|EPHA7|FBXW7|SORT1|PRKCD|CCK|INHBA|DUSP6|NR4A1|ADORA2A|STK17B|RARB|TCF4|PDE5A
45913	2.46E-03	1.71E-02	7	77	568	23717	positive regulation of carbohydrate metabolic process	MAS1|AKT2|PRKCE|GPD1|TCF4|HTR2A|SNCA
22610	2.48E-03	1.72E-02	36	912	568	23717	biological adhesion	CYFIP2|EPHB6|ROBO2|LAMC2|THY1|ICAM5|CDH9|CX3CL1|NUAK1|9430020K01RIK|BOC|SPP1|NPTN|PTK2B|STAT6|PIP5K1C|CD34|EPHA4|EGR1|CADM3|JUP|BCL11B|CADM2|ACTN2|BCL11A|PRKCE|PRKCA|LMO7|CCK|FOXP1|TIAM1|KITL|ZYX|ERF|ELMO2|PLCB1
51223	2.49E-03	1.73E-02	30	719	568	23717	regulation of protein transport	GPR26|CHRM1|LRRK2|HPCA|PTGS2|RASGRP1|CX3CL1|PPP3CA|ACVR1C|AKT2|APOD|CD34|WLS|JUP|KCNB1|FBXW7|ABCC8|PRKCE|PRKCD|PDE2A|SORL1|SNAP91|TIAM1|RBP4|ARC|ADORA2A|CAMK4|TCF4|CDK16|RAPGEF4
50775	2.55E-03	1.75E-02	5	40	568	23717	positive regulation of dendrite morphogenesis	EPHA4|TIAM1|CDKL5|ITPKA|BAIAP2
1902667	2.55E-03	1.75E-02	5	40	568	23717	regulation of axon guidance	PLXND1|SEMA3A|PLXNA2|TBR1|FEZF2
42428	2.56E-03	1.75E-02	3	12	568	23717	serotonin metabolic process	GRIN2A|PDE1B|ATP2B2
1902287	2.56E-03	1.75E-02	3	12	568	23717	semaphorin-plexin signaling pathway involved in axon guidance	PLXND1|SEMA3A|PLXNA2
42762	2.56E-03	1.75E-02	3	12	568	23717	regulation of sulfur metabolic process	PDK3|TCF4|SNCA
2000674	2.56E-03	1.75E-02	3	12	568	23717	regulation of type B pancreatic cell apoptotic process	NEUROD1|TCF4|NGF
51932	2.56E-03	1.75E-02	3	12	568	23717	synaptic transmission, GABAergic	GABRA1|PAK1|GABRA6
61000	2.56E-03	1.75E-02	3	12	568	23717	negative regulation of dendritic spine development	PLK2|ASAP1|NGEF
1655	2.58E-03	1.76E-02	15	273	568	23717	urogenital system development	ACVR1|ROBO2|KIRREL3|EPHA4|EGR1|MEF2C|EMX2|EPHA7|SCHIP1|LRRK2|KLHL3|RBP4|FRAS1|ID2|RARB
50771	2.59E-03	1.77E-02	6	58	568	23717	negative regulation of axonogenesis	RTN4R|EPHA7|SYNGAP1|BCL11A|SEMA3A|THY1
21766	2.59E-03	1.77E-02	6	58	568	23717	hippocampus development	NEUROD1|ZBTB18|EMX2|NEUROD6|KCNA1|FEZF2
44070	2.64E-03	1.80E-02	10	145	568	23717	regulation of anion transport	DRP2|ADORA2A|PRKCB|AKT2|PRKCD|ADORA1|CCK|HTR2A|CAR7|SNCA
1900006	2.65E-03	1.81E-02	7	78	568	23717	positive regulation of dendrite development	EPHA4|TIAM1|CDKL5|ITPKA|SEZ6|BAIAP2|SHANK3
9612	2.71E-03	1.84E-02	9	122	568	23717	response to mechanical stimulus	RYR2|JUP|KCNA1|PDE2A|ETV1|ATP2B2|HTR2A|ATP1A1|SHANK3
51494	2.71E-03	1.84E-02	9	122	568	23717	negative regulation of cytoskeleton organization	KANK2|TMOD1|PRKCD|INPP5J|MAP6D1|ARHGEF2|SHANK3|ADD1|SNCA
3206	2.71E-03	1.84E-02	9	122	568	23717	cardiac chamber morphogenesis	ACVR1|RYR2|MEF2C|RBP4|HEY1|ID2|RARB|WNT2|EPOR
50927	2.76E-03	1.87E-02	4	25	568	23717	positive regulation of positive chemotaxis	AKT2|NTF3|PRKCA|IL16
60828	2.85E-03	1.93E-02	11	171	568	23717	regulation of canonical Wnt signaling pathway	EGR1|DBC1|CCNY|FRZB|LRRK2|RSPO2|RSPO3|TCF4|WNT2|WLS|DKK3
21987	2.97E-03	2.00E-02	8	101	568	23717	cerebral cortex development	ZBTB18|EMX1|EMX2|LHX2|SEMA3A|PAX6|BHLHE22|PLCB1
30808	3.02E-03	2.03E-02	9	124	568	23717	regulation of nucleotide biosynthetic process	GUCY1A3|ADCY9|ADORA2A|GNG7|PDE2A|HPCA|PTK2B|ADCY1|CRHR1
48660	3.02E-03	2.03E-02	9	124	568	23717	regulation of smooth muscle cell proliferation	EGR1|NDRG4|PDE1A|ID2|PRKCA|APOD|TCF4|PTGS2|CX3CL1
1900371	3.02E-03	2.03E-02	9	124	568	23717	regulation of purine nucleotide biosynthetic process	GUCY1A3|ADCY9|ADORA2A|GNG7|PDE2A|HPCA|PTK2B|ADCY1|CRHR1
1775	3.04E-03	2.04E-02	24	541	568	23717	cell activation	EPHB6|EGR1|MEF2C|BCL11B|PRKCB|BCL11A|PRKCE|PRKCD|CCK|ADRA2C|RASGRP1|CX3CL1|FOXP1|ADORA2A|ID2|CAMK4|BLNK|PTK2B|STAT6|TCF4|PIP5K1C|PLCB1|GIT1|SNCA
33043	3.04E-03	2.04E-02	39	1023	568	23717	regulation of organelle organization	KANK2|GPR26|LRRK2|WIPF3|IQGAP2|PPM1E|ACTR3B|ADD1|TRIM9|PAK1|AKT2|NTF3|INPP5J|PTK2B|PIP4K2C|STXBP6|WASF1|SYNPO|SNCA|TMOD1|MEF2C|SYT1|FBXW7|ACTN2|PRKCE|PLK2|MCRS1|PRKCD|VPS37B|BAIAP2|CCSAP|DAZL|ARC|MAP6D1|ARHGEF2|PLCB1|KCTD17|SHANK3|EPHA3
32890	3.08E-03	2.06E-02	6	60	568	23717	regulation of organic acid transport	DRP2|ADORA2A|AKT2|ADORA1|CCK|SNCA
31279	3.08E-03	2.06E-02	6	60	568	23717	regulation of cyclase activity	ADCY9|ADORA2A|GNG7|HPCA|ADCY1|CRHR1
10558	3.09E-03	2.06E-02	51	1432	568	23717	negative regulation of macromolecule biosynthetic process	PRDM8|NAB2|FHL2|HEY1|ENC1|FEZF2|MEF2A|KLF10|DUSP5|MEF2C|MLIP|FBXW7|USP2|KCTD1|PRKCA|PAX6|POU3F1|CBFA2T3|DKK3|FOXP1|CRY2|ERF|RARB|PLCB1|KANK2|NFIX|RAMP3|SATB2|BHLHE22|CXXC5|NEUROD1|NEUROD2|DBC1|MXI1|E2F1|STAT6|CRYM|RUNX1T1|ZBTB18|EGR1|BCL11A|MCRS1|KCNIP3|PDE2A|HOPX|SCRT1|NR4A2|MAPK10|ID2|TCF4|MIR129-1
1903506	3.10E-03	2.07E-02	97	3093	568	23717	regulation of nucleic acid-templated transcription	PRDM8|NAB2|AKT2|ATXN7L3|PKNOX2|MEF2A|ACVR1|MEF2C|MLIP|PRKCB|FBXW7|ACTN2|LMO4|LMO3|USP2|KCTD1|TBR1|POU3F1|DKK3|FOXP1|ERF|ZBTB8A|AGAP2|CHRD|BHLHE22|NLK|NEUROD1|NEUROD2|DBC1|DHX33|NEUROD6|HIVEP3|HIVEP2|WNT2|ZBTB18|EGR1|JUP|BCL11B|BCL11A|PDE2A|MICAL2|INHBA|HOPX|SCRT1|POU6F1|NR4A2|NR4A1|LHX2|ID2|TCF4|RYR2|FHL2|PPP3CA|HEY1|FEZF2|KLF10|DUSP5|EMX1|EMX2|KLF13|PAX6|IL16|ETV1|NGF|CBFA2T3|ADORA2A|TRNP1|CRY2|…
16358	3.15E-03	2.10E-02	8	102	568	23717	dendrite development	MEF2A|PAK1|SYNGAP1|SEMA3A|BAIAP2|FEZF2|SHANK3|GIT1
90659	3.17E-03	2.10E-02	5	42	568	23717	walking behavior	EPHA4|AGTPBP1|CACNB4|SCN8A|OXR1
51954	3.17E-03	2.10E-02	5	42	568	23717	positive regulation of amine transport	DRP2|ADORA2A|KCNB1|CCK|STX1A
7628	3.17E-03	2.10E-02	5	42	568	23717	adult walking behavior	EPHA4|AGTPBP1|CACNB4|SCN8A|OXR1
50926	3.20E-03	2.12E-02	4	26	568	23717	regulation of positive chemotaxis	AKT2|NTF3|PRKCA|IL16
50996	3.20E-03	2.12E-02	4	26	568	23717	positive regulation of lipid catabolic process	ABCD2|AKT2|PRKCE|PRKCD
1903827	3.23E-03	2.14E-02	23	513	568	23717	regulation of cellular protein localization	GPR26|CHRM1|RAMP3|JUP|KCNB1|FBXW7|ACTN2|LRRK2|PRKCD|PDE2A|HPCA|NEDD4L|PPP2R5A|KCNAB2|PTGS2|SORL1|PPP3CA|ARC|AKT2|CAMK4|APOD|TCF4|SHANK3
7204	3.25E-03	2.14E-02	11	174	568	23717	positive regulation of cytosolic calcium ion concentration	RYR2|ARC|CCKBR|PRKCE|ITPR1|PTK2B|ITPR3|ADRA1D|HTR2A|CRHR1|EPOR
1901160	3.27E-03	2.14E-02	3	13	568	23717	primary amino compound metabolic process	GRIN2A|PDE1B|ATP2B2
1902285	3.27E-03	2.14E-02	3	13	568	23717	semaphorin-plexin signaling pathway involved in neuron projection guidance	PLXND1|SEMA3A|PLXNA2
43149	3.27E-03	2.14E-02	3	13	568	23717	stress fiber assembly	ZYX|PTK2B|PHACTR1
70255	3.27E-03	2.14E-02	3	13	568	23717	regulation of mucus secretion	PRKCE|ADORA1|SYTL2
30038	3.27E-03	2.14E-02	3	13	568	23717	contractile actin filament bundle assembly	ZYX|PTK2B|PHACTR1
31103	3.27E-03	2.14E-02	3	13	568	23717	axon regeneration	RTN4RL1|NEFL|RTN4RL2
2001141	3.28E-03	2.14E-02	97	3099	568	23717	regulation of RNA biosynthetic process	PRDM8|NAB2|AKT2|ATXN7L3|PKNOX2|MEF2A|ACVR1|MEF2C|MLIP|PRKCB|FBXW7|ACTN2|LMO4|LMO3|USP2|KCTD1|TBR1|POU3F1|DKK3|FOXP1|ERF|ZBTB8A|AGAP2|CHRD|BHLHE22|NLK|NEUROD1|NEUROD2|DBC1|DHX33|NEUROD6|HIVEP3|HIVEP2|WNT2|ZBTB18|EGR1|JUP|BCL11B|BCL11A|PDE2A|MICAL2|INHBA|HOPX|SCRT1|POU6F1|NR4A2|NR4A1|LHX2|ID2|TCF4|RYR2|FHL2|PPP3CA|HEY1|FEZF2|KLF10|DUSP5|EMX1|EMX2|KLF13|PAX6|IL16|ETV1|NGF|CBFA2T3|ADORA2A|TRNP1|CRY2|…
2001257	3.28E-03	2.14E-02	7	81	568	23717	regulation of cation channel activity	CACNB3|CACNB4|HOMER1|ACTN2|NEDD4L|FGF12|CRHR1
16055	3.31E-03	2.14E-02	14	253	568	23717	Wnt signaling pathway	RYR2|MIR15A|NLK|DKK3|PORCN|DBC1|CCNY|FRZB|CCNE1|RSPO2|RSPO3|TCF4|WNT2|WLS
90154	3.33E-03	2.14E-02	2	4	568	23717	positive regulation of sphingolipid biosynthetic process	SMPD3|PRKCD
33159	3.33E-03	2.14E-02	2	4	568	23717	negative regulation of protein import into nucleus, translocation	PDE2A|TCF4
2000304	3.33E-03	2.14E-02	2	4	568	23717	positive regulation of ceramide biosynthetic process	SMPD3|PRKCD
2000969	3.33E-03	2.14E-02	2	4	568	23717	positive regulation of alpha-amino-3-hydroxy-5-methyl-4-isoxazole propionate selective glutamate receptor activity	ARC|SHANK3
2159	3.33E-03	2.14E-02	2	4	568	23717	desmosome assembly	JUP|PRKCA
2001137	3.33E-03	2.14E-02	2	4	568	23717	positive regulation of endocytic recycling	ACTN2|SORL1
51562	3.33E-03	2.14E-02	2	4	568	23717	negative regulation of mitochondrial calcium ion concentration	ARC|PRKCE
35864	3.33E-03	2.14E-02	2	4	568	23717	response to potassium ion	CRHBP|NPTX1
35865	3.33E-03	2.14E-02	2	4	568	23717	cellular response to potassium ion	CRHBP|NPTX1
31914	3.33E-03	2.14E-02	2	4	568	23717	negative regulation of synaptic plasticity	RGS14|RIN1
1900451	3.33E-03	2.14E-02	2	4	568	23717	positive regulation of glutamate receptor signaling pathway	ARC|SHANK3
1903649	3.33E-03	2.14E-02	20	424	568	23717	regulation of cytoplasmic transport	RYR2|GPR26|JUP|FBXW7|PRKCE|LRRK2|TRPC1|PRKCD|PDE2A|THY1|PTGS2|NGF|SORL1|PPP3CA|ARC|CAMK4|PTK2B|APOD|TCF4|SNCA
1764	3.36E-03	2.16E-02	9	126	568	23717	neuron migration	KIRREL3|NR4A2|MEF2C|CDKL5|SEMA3A|SATB2|PAX6|CCK|FEZF2
48520	3.37E-03	2.16E-02	10	150	568	23717	positive regulation of behavior	TIAM1|MEF2C|ADORA2A|AKT2|NTF3|PTK2B|PRKCA|PTPRJ|IL16|CX3CL1
43393	3.40E-03	2.18E-02	11	175	568	23717	regulation of protein binding	EPHB6|TIAM1|MEF2C|PLXND1|PLK2|LRRK2|TCF4|NGF|SORL1|HOPX|ADD1
6355	3.41E-03	2.18E-02	96	3066	568	23717	regulation of transcription, DNA-templated	PRDM8|RYR2|NAB2|FHL2|PPP3CA|HEY1|AKT2|FEZF2|ATXN7L3|PKNOX2|MEF2A|ACVR1|KLF10|DUSP5|EMX1|MEF2C|EMX2|MLIP|KLF13|PRKCB|FBXW7|LMO4|LMO3|USP2|KCTD1|PAX6|TBR1|IL16|ETV1|NGF|POU3F1|CBFA2T3|DKK3|FOXP1|ADORA2A|TRNP1|CRY2|ERF|RARB|ARHGEF2|PLCB1|KANK2|SMARCD1|ZBTB8A|NFIX|RAMP3|RGS14|SATB2|CAMK2A|AGAP2|CHRD|BHLHE22|CXXC5|NLK|DDN|NEUROD1|PDLIM1|NEUROD2|ABLIM1|PAK1|DBC1|DHX33|NEUROD6|NTF3|MXI1|E2F1|STAT6|HIVEP…
1503	3.42E-03	2.18E-02	13	227	568	23717	ossification	KLF10|MEF2C|SEMA7A|SORT1|SATB2|NAB2|CHRD|PTGS2|HEY1|MGP|RSPO2|SPP1|TCF4
51349	3.52E-03	2.23E-02	5	43	568	23717	positive regulation of lyase activity	ADCY9|ADORA2A|HPCA|ADCY1|CRHR1
45907	3.52E-03	2.23E-02	5	43	568	23717	positive regulation of vasoconstriction	ADRA1D|PDE5A|HTR2A|PTGS2|ADRA2C
31281	3.52E-03	2.23E-02	5	43	568	23717	positive regulation of cyclase activity	ADCY9|ADORA2A|HPCA|ADCY1|CRHR1
48588	3.52E-03	2.23E-02	7	82	568	23717	developmental cell growth	EMX1|TIAM1|SEMA7A|NRN1|LHX2|SEMA3A|SLIT3
32526	3.52E-03	2.23E-02	7	82	568	23717	response to retinoic acid	MEF2C|RBP4|LTK|DBC1|PTK2B|EPHA3|ADD1
50878	3.61E-03	2.29E-02	16	311	568	23717	regulation of body fluid levels	CHRM1|PRKCE|TRPC1|PRKCD|PRKCA|PTPRJ|ATP2B2|ADRA2C|CX3CL1|SYTL2|SOCS2|ADORA2A|ADORA1|TCF4|PIP5K1C|CD34
8104	3.61E-03	2.29E-02	54	1548	568	23717	protein localization	ARF3|EPHB6|RYR2|LRRK2|LRRC4|HTR2A|RIMS1|PPP3CA|SYNGAP1|AKT2|ADORA1|DLGAP1|GRASP|WLS|ANKS1B|ACTN2|TTC7B|LMTK2|PAX6|VPS37B|SYTL2|FOXP1|TIAM1|CRY2|SHANK3|STX1A|RAPGEF4|RAMP3|KCNA1|ZDHHC23|CPLX1|CPLX3|NEUROD1|NEURL1B|GRIN2A|PAK1|SYNDIG1|TSPAN5|PIP5K1C|STXBP6|RAB6B|CADM3|HOMER1|JUP|KCNB1|KCNIP3|PDE2A|SORL1|SNAP91|PEX5L|FRAS1|RAB15|MYO5B|TCF4
51339	3.63E-03	2.29E-02	6	62	568	23717	regulation of lyase activity	ADCY9|ADORA2A|GNG7|HPCA|ADCY1|CRHR1
6940	3.63E-03	2.29E-02	6	62	568	23717	regulation of smooth muscle contraction	GUCY1A3|CHRM1|ADORA1|ADRA1D|PTGS2|ADRA2C
16572	3.69E-03	2.32E-02	4	27	568	23717	histone phosphorylation	PAK1|PRKCB|PRKCD|PRKCA
2000648	3.76E-03	2.37E-02	7	83	568	23717	positive regulation of stem cell proliferation	KITL|CHRD|PAX6|NGF|WNT2|CX3CL1|FOXP1
43392	3.89E-03	2.44E-02	5	44	568	23717	negative regulation of DNA binding	HEY1|FBXW7|LHX2|ID2|E2F1
71277	3.89E-03	2.44E-02	5	44	568	23717	cellular response to calcium ion	MEF2A|CRHBP|NEUROD2|MEF2C|SYT1
8037	3.93E-03	2.47E-02	9	129	568	23717	cell recognition	ROBO2|EPHA4|IGHM|CADM3|CADM2|SEMA3A|FEZF2|EPHA3|GIT1
51928	3.99E-03	2.49E-02	8	106	568	23717	positive regulation of calcium ion transport	RYR2|HOMER1|TRPC1|CAMK2A|ITPR1|ATP2B2|THY1|SNCA
1903508	3.99E-03	2.49E-02	50	1416	568	23717	positive regulation of nucleic acid-templated transcription	PPP3CA|HEY1|AKT2|FEZF2|ATXN7L3|MEF2A|ACVR1|MEF2C|KLF13|PRKCB|LMO4|PAX6|TBR1|ETV1|NGF|POU3F1|FOXP1|RARB|ARHGEF2|PLCB1|SMARCD1|NFIX|SATB2|CAMK2A|AGAP2|DDN|NEUROD1|NEUROD2|ABLIM1|DHX33|NEUROD6|NTF3|E2F1|STAT6|HIVEP3|WNT2|EGR1|JUP|BCL11B|MICAL2|CCK|INHBA|MEIS2|NR4A2|NR4A1|LHX2|ID2|CAMK4|KLF9|TCF4
45893	3.99E-03	2.49E-02	50	1416	568	23717	positive regulation of transcription, DNA-templated	PPP3CA|HEY1|AKT2|FEZF2|ATXN7L3|MEF2A|ACVR1|MEF2C|KLF13|PRKCB|LMO4|PAX6|TBR1|ETV1|NGF|POU3F1|FOXP1|RARB|ARHGEF2|PLCB1|SMARCD1|NFIX|SATB2|CAMK2A|AGAP2|DDN|NEUROD1|NEUROD2|ABLIM1|DHX33|NEUROD6|NTF3|E2F1|STAT6|HIVEP3|WNT2|EGR1|JUP|BCL11B|MICAL2|CCK|INHBA|MEIS2|NR4A2|NR4A1|LHX2|ID2|CAMK4|KLF9|TCF4
50930	4.08E-03	2.55E-02	3	14	568	23717	induction of positive chemotaxis	NTF3|PRKCA|IL16
34767	4.14E-03	2.58E-02	9	130	568	23717	positive regulation of ion transmembrane transport	RYR2|ARC|ACTN2|TRPC1|NEDD4L|THY1|PLCB1|SHANK3|SNCA
1902680	4.16E-03	2.59E-02	50	1419	568	23717	positive regulation of RNA biosynthetic process	PPP3CA|HEY1|AKT2|FEZF2|ATXN7L3|MEF2A|ACVR1|MEF2C|KLF13|PRKCB|LMO4|PAX6|TBR1|ETV1|NGF|POU3F1|FOXP1|RARB|ARHGEF2|PLCB1|SMARCD1|NFIX|SATB2|CAMK2A|AGAP2|DDN|NEUROD1|NEUROD2|ABLIM1|DHX33|NEUROD6|NTF3|E2F1|STAT6|HIVEP3|WNT2|EGR1|JUP|BCL11B|MICAL2|CCK|INHBA|MEIS2|NR4A2|NR4A1|LHX2|ID2|CAMK4|KLF9|TCF4
51252	4.19E-03	2.60E-02	99	3200	568	23717	regulation of RNA metabolic process	PRDM8|NAB2|AKT2|ATXN7L3|PKNOX2|MEF2A|ACVR1|MEF2C|RBFOX1|MLIP|RBFOX3|PRKCB|FBXW7|ACTN2|LMO4|LMO3|USP2|KCTD1|TBR1|POU3F1|DKK3|FOXP1|ERF|ZBTB8A|AGAP2|CHRD|BHLHE22|NLK|NEUROD1|NEUROD2|DBC1|DHX33|NEUROD6|HIVEP3|HIVEP2|WNT2|ZBTB18|EGR1|JUP|BCL11B|BCL11A|PDE2A|MICAL2|INHBA|HOPX|SCRT1|POU6F1|NR4A2|NR4A1|LHX2|ID2|TCF4|RYR2|FHL2|PPP3CA|HEY1|FEZF2|KLF10|DUSP5|EMX1|EMX2|KLF13|PAX6|IL16|ETV1|NGF|CBFA2T3|ADORA…
86004	4.22E-03	2.62E-02	4	28	568	23717	regulation of cardiac muscle cell contraction	RYR2|JUP|ATP2A2|ATP1A1
32414	4.25E-03	2.64E-02	6	64	568	23717	positive regulation of ion transmembrane transporter activity	RYR2|ARC|ACTN2|NEDD4L|PLCB1|SHANK3
72659	4.26E-03	2.64E-02	10	155	568	23717	protein localization to plasma membrane	RAMP3|JUP|KCNB1|ACTN2|AKT2|KCNIP3|ZDHHC23|TTC7B|TSPAN5|SYTL2
45834	4.35E-03	2.69E-02	9	131	568	23717	positive regulation of lipid metabolic process	SMPD3|ABCD2|AKT2|PRKCE|PRKCD|PTK2B|ABHD6|TCF4|HTR2A
80134	4.36E-03	2.69E-02	43	1181	568	23717	regulation of response to stress	SEMA7A|LRRK2|PTPRJ|PTGS2|PHYHIP|RASGRP1|CX3CL1|PPP3CA|NUAK1|PAK1|DBC1|SEC14L1|PPP4R2|ADORA1|PTK2B|APOD|PIP4K2C|CAR7|LZTS1|CD34|SNCA|PRKCG|EPHA4|MEF2C|CDK19|FBXW7|PRKCE|PRKCD|PDE2A|DKKL1|PRKCA|CCK|HOPX|EPOR|TIAM1|MAS1|ARC|ADORA2A|FAM131B|PDE5A|PLCB1|SHANK3|MGLL
51247	4.57E-03	2.82E-02	50	1426	568	23717	positive regulation of protein metabolic process	CYFIP2|IGHM|LRRK2|HTR2A|CX3CL1|CCND2|GRM4|AKT2|ADORA1|ENPP2|ACVR1|EPHA4|MEF2C|EPHA7|IGFBP4|FBXW7|PRKCE|PRKCD|PPP2R5A|PRKCA|ADRA2C|NGF|CBFA2T3|TIAM1|RBP4|CCNY|PDE5A|ARHGEF2|PLCB1|SEMA7A|NDRG4|AGAP2|NEDD4L|RASGRP1|CAMKK2|PAK1|ACVR1C|NTF3|PTK2B|SNCA|KL|PLK2|CCK|INHBA|SORL1|EPOR|DAZL|MAS1|KITL|TCF4
10771	4.73E-03	2.91E-02	8	109	568	23717	negative regulation of cell morphogenesis involved in differentiation	RTN4R|PPP3CA|EPHA7|SYNGAP1|BCL11A|SEMA3A|THY1|NGEF
30111	4.73E-03	2.91E-02	13	236	568	23717	regulation of Wnt signaling pathway	EGR1|LRRK2|NLK|DKK3|TIAM1|DBC1|CCNY|FRZB|RSPO2|RSPO3|TCF4|WNT2|WLS
9896	4.74E-03	2.92E-02	16	320	568	23717	positive regulation of catabolic process	ABCD2|FBXW7|PRKCE|PLK2|LRRK2|PRKCD|NEDD4L|CCK|HTR2A|SORL1|CBFA2T3|AKT2|GPD1|PTK2B|PIP4K2C|SNCA
6897	4.76E-03	2.92E-02	19	408	568	23717	endocytosis	IGHM|RAMP3|SYT2|SYT1|SORT1|LRRK2|WIPF3|ICAM5|PRSS12|SORL1|DRP2|NEURL1B|ARC|ENPP2|ELMO2|PIP5K1C|RIN1|SH3GL2|SNCA
19933	4.81E-03	2.94E-02	4	29	568	23717	cAMP-mediated signaling	ADCY9|PDE2A|ADCY1|RAPGEF4
72337	4.81E-03	2.94E-02	4	29	568	23717	modified amino acid transport	SLCO1C1|TTR|SLC16A2|CRYM
1990778	4.87E-03	2.98E-02	10	158	568	23717	protein localization to cell periphery	RAMP3|JUP|KCNB1|ACTN2|AKT2|KCNIP3|ZDHHC23|TTC7B|TSPAN5|SYTL2
9059	4.89E-03	2.99E-02	87	2769	568	23717	macromolecule biosynthetic process	PRDM8|MT-TT|MT-TR|NAB2|FHL2|SLA|MT-TL1|MT-TV|MT-TL2|ADAMTS3|HEY1|GM608|AKT2|FEZF2|ATXN7L3|MEF2A|KLF10|MEF2C|ST6GAL2|KLF13|PRKCB|LMO4|LMO3|KCTD1|PAX6|TBR1|IL16|ETV1|POU3F1|CBFA2T3|FOXP1|MT-TA|RBP4|CCNE1|TRNP1|CRY2|ERF|MT-TH|RARB|MT-TF|MT-TK|ST6GALNAC5|KANK2|ZBTB8A|NFIX|SATB2|ZDHHC23|BHLHE22|NLK|NEUROD1|NEUROD2|PORCN|PAK1|EXTL1|DBC1|NEUROD6|MGAT5B|LARGE|MXI1|E2F1|ST8SIA5|STAT6|HIVEP3|HIVEP2|RUNX1T1…
90316	4.90E-03	2.99E-02	13	237	568	23717	positive regulation of intracellular protein transport	GPR26|CHRM1|JUP|KCNB1|FBXW7|PRKCD|HPCA|PTGS2|SORL1|PPP3CA|AKT2|CAMK4|TCF4
7389	5.00E-03	3.03E-02	20	440	568	23717	pattern specification process	ACVR1|EMX1|MEF2C|EMX2|PLXND1|SEMA3A|SATB2|CHRD|PAX6|TBR1|BHLHE22|PCSK6|DUSP6|NEUROD1|ARC|SYNGAP1|HEY1|LHX2|FEZF2|WLS
2000310	5.02E-03	3.03E-02	3	15	568	23717	regulation of N-methyl-D-aspartate selective glutamate receptor activity	CRHBP|MEF2C|PTK2B
10919	5.02E-03	3.03E-02	3	15	568	23717	regulation of inositol phosphate biosynthetic process	MAS1|PTK2B|SNCA
86019	5.02E-03	3.03E-02	3	15	568	23717	cell-cell signaling involved in cardiac conduction	RYR2|SCN4B|SCN1B
38166	5.02E-03	3.03E-02	3	15	568	23717	angiotensin-activated signaling pathway	MAS1|ACTN2|CAMK2A
55012	5.02E-03	3.03E-02	3	15	568	23717	ventricular cardiac muscle cell differentiation	MEF2A|MEF2C|RARB
71636	5.02E-03	3.03E-02	3	15	568	23717	positive regulation of transforming growth factor beta production	PTGS2|CD34|CX3CL1
1900273	5.02E-03	3.03E-02	3	15	568	23717	positive regulation of long-term synaptic potentiation	GRIN2A|SHANK3|NRGN
32270	5.05E-03	3.05E-02	47	1329	568	23717	positive regulation of cellular protein metabolic process	CYFIP2|IGHM|SEMA7A|NDRG4|LRRK2|AGAP2|HTR2A|RASGRP1|CX3CL1|CAMKK2|PAK1|CCND2|GRM4|ACVR1C|AKT2|NTF3|ADORA1|ENPP2|PTK2B|SNCA|ACVR1|KL|EPHA4|MEF2C|EPHA7|IGFBP4|FBXW7|PRKCE|PLK2|PRKCD|PPP2R5A|PRKCA|CCK|INHBA|ADRA2C|NGF|CBFA2T3|EPOR|DAZL|TIAM1|MAS1|RBP4|CCNY|KITL|PDE5A|ARHGEF2|PLCB1
48729	5.07E-03	3.06E-02	26	627	568	23717	tissue morphogenesis	RYR2|PLXND1|SEMA3A|CHRD|THY1|BHLHE22|PAK1|HEY1|FRZB|RSPO2|RSPO3|WNT2|WLS|ACVR1|EPHA4|MEF2C|EPHA7|LMO4|KLHL3|INHBA|EPOR|RBP4|FRAS1|LHX2|MGP|SHANK3
46834	5.18E-03	3.12E-02	5	47	568	23717	lipid phosphorylation	CERK|TTC7B|PIP4K2C|PIP5K1C|DGKZ
7416	5.18E-03	3.12E-02	5	47	568	23717	synapse assembly	PLXND1|BSN|SHANK3|SHANK2|SPTBN2
9749	5.20E-03	3.12E-02	7	88	568	23717	response to glucose	NEUROD1|EGR1|PPP3CA|ACVR1C|KCNB1|PDK3|TCF4
9582	5.27E-03	3.16E-02	8	111	568	23717	detection of abiotic stimulus	PCP2|RBP4|CACNB4|JUP|KCNA1|ADORA1|ATP2B2|HTR2A
6936	5.32E-03	3.18E-02	10	160	568	23717	muscle contraction	MYL4|SMPD3|TMOD1|RYR2|HOMER1|ACTN2|NEDD4L|HTR2A|SCN4B|SCN1B
33157	5.32E-03	3.18E-02	17	353	568	23717	regulation of intracellular protein transport	GPR26|CHRM1|JUP|KCNB1|FBXW7|LRRK2|PRKCD|PDE2A|HPCA|PTGS2|SORL1|PPP3CA|ARC|AKT2|CAMK4|APOD|TCF4
6942	5.33E-03	3.19E-02	6	67	568	23717	regulation of striated muscle contraction	RYR2|JUP|ADORA1|ATP2A2|PDE5A|ATP1A1
34645	5.34E-03	3.19E-02	86	2741	568	23717	cellular macromolecule biosynthetic process	PRDM8|MT-TT|MT-TR|NAB2|FHL2|SLA|MT-TL1|MT-TV|MT-TL2|HEY1|GM608|AKT2|FEZF2|ATXN7L3|MEF2A|KLF10|MEF2C|ST6GAL2|KLF13|PRKCB|LMO4|LMO3|KCTD1|PAX6|TBR1|IL16|ETV1|POU3F1|CBFA2T3|FOXP1|MT-TA|RBP4|CCNE1|TRNP1|CRY2|ERF|MT-TH|RARB|MT-TF|MT-TK|ST6GALNAC5|KANK2|ZBTB8A|NFIX|SATB2|ZDHHC23|BHLHE22|NLK|NEUROD1|NEUROD2|PORCN|PAK1|EXTL1|DBC1|NEUROD6|MGAT5B|LARGE|MXI1|E2F1|ST8SIA5|STAT6|HIVEP3|HIVEP2|RUNX1T1|ZBTB18|…
33036	5.36E-03	3.19E-02	61	1828	568	23717	macromolecule localization	ARF3|EPHB6|RYR2|LRRK2|LRRC4|HTR2A|RIMS1|PPP3CA|SYNGAP1|AKT2|ADORA1|DLGAP1|GRASP|WLS|ANKS1B|ACTN2|TTC7B|LMTK2|PAX6|VPS37B|SYTL2|FOXP1|SLCO1C1|TIAM1|RBP4|CRY2|SHANK3|STX1A|RAPGEF4|RAMP3|KCNA1|ZDHHC23|CPLX1|CPLX3|NEUROD1|NEURL1B|GRIN2A|PAK1|ACVR1C|SYNDIG1|TSPAN5|PIP5K1C|STXBP6|RAB6B|CADM3|HOMER1|JUP|KCNB1|OSBPL3|KCNIP3|PDE2A|INHBA|SORL1|SNAP91|PEX5L|FRAS1|RAB15|MYO5B|TCF4|ESYT1|OSBPL1A
1901342	5.44E-03	3.20E-02	13	240	568	23717	regulation of vasculature development	EGR1|PLXND1|PRKCB|FBXW7|PRKCA|PTGS2|CX3CL1|ADD1|HEY1|ENPP2|PTK2B|TCF4|CD34
17085	5.46E-03	3.20E-02	2	5	568	23717	response to insecticide	NR4A2|SCN1B
2000303	5.46E-03	3.20E-02	2	5	568	23717	regulation of ceramide biosynthetic process	SMPD3|PRKCD
50812	5.46E-03	3.20E-02	2	5	568	23717	regulation of acyl-CoA biosynthetic process	PDK3|SNCA
1903215	5.46E-03	3.20E-02	2	5	568	23717	negative regulation of protein targeting to mitochondrion	ARC|LRRK2
60666	5.46E-03	3.20E-02	2	5	568	23717	dichotomous subdivision of terminal units involved in salivary gland branching	PLXND1|SEMA3A
70671	5.46E-03	3.20E-02	2	5	568	23717	response to interleukin-12	CCK|PLCB1
21764	5.46E-03	3.20E-02	2	5	568	23717	amygdala development	PAK1|TBR1
71225	5.46E-03	3.20E-02	2	5	568	23717	cellular response to muramyl dipeptide	CCK|ARHGEF2
31944	5.46E-03	3.20E-02	2	5	568	23717	negative regulation of glucocorticoid metabolic process	ATP1A1|DKK3
31947	5.46E-03	3.20E-02	2	5	568	23717	negative regulation of glucocorticoid biosynthetic process	ATP1A1|DKK3
32227	5.46E-03	3.20E-02	2	5	568	23717	negative regulation of synaptic transmission, dopaminergic	PTGS2|SNCA
32252	5.46E-03	3.20E-02	2	5	568	23717	secretory granule localization	TCF4|RASGRP1
1822	5.47E-03	3.21E-02	12	213	568	23717	kidney development	ROBO2|KIRREL3|EPHA4|EGR1|MEF2C|EPHA7|FRAS1|SCHIP1|LRRK2|ID2|RARB|KLHL3
3002	5.49E-03	3.21E-02	16	325	568	23717	regionalization	EMX1|MEF2C|EMX2|SEMA3A|CHRD|PAX6|TBR1|BHLHE22|PCSK6|DUSP6|NEUROD1|ARC|HEY1|LHX2|FEZF2|WLS
60538	5.55E-03	3.25E-02	9	136	568	23717	skeletal muscle organ development	ZBTB18|EGR1|PPP3CA|NR4A1|MEF2C|HOMER1|LARGE|HIVEP3|FOXP1
9581	5.56E-03	3.25E-02	8	112	568	23717	detection of external stimulus	PCP2|RBP4|CACNB4|JUP|KCNA1|ADORA1|ATP2B2|HTR2A
14013	5.56E-03	3.25E-02	8	112	568	23717	regulation of gliogenesis	EMX1|LINGO1|EPHA4|TIAM1|ID2|NTF3|ENPP2|TCF4
21587	5.67E-03	3.30E-02	5	48	568	23717	cerebellum morphogenesis	NFIX|AGTPBP1|TRNP1|ATP2B2|SPTBN2
71229	5.67E-03	3.30E-02	12	214	568	23717	cellular response to acid chemical	EGR1|MEF2C|GRIN2A|LTK|DBC1|PRKCE|MIR15A|PDK3|PTK2B|NGF|EPHA3|ADD1
43502	5.73E-03	3.33E-02	6	68	568	23717	regulation of muscle adaptation	PPP3CA|ARC|MLIP|ATP2A2|PRKCA|PDE5A
2000112	5.74E-03	3.33E-02	106	3500	568	23717	regulation of cellular macromolecule biosynthetic process	PRDM8|NAB2|SLA|AKT2|ATXN7L3|PKNOX2|MEF2A|ACVR1|MEF2C|MLIP|PRKCB|FBXW7|LMO4|LMO3|USP2|KCTD1|PRKCA|TBR1|POU3F1|DKK3|FOXP1|RBP4|ERF|ZBTB8A|NECAB3|AGAP2|CHRD|BHLHE22|NLK|NEUROD1|NEUROD2|DBC1|DHX33|NEUROD6|HIVEP3|HIVEP2|WNT2|ZBTB18|EGR1|JUP|BCL11B|BCL11A|PDE2A|MICAL2|INHBA|HOPX|SCRT1|POU6F1|DAZL|NR4A2|NR4A1|KITL|LHX2|ID2|TCF4|MIR129-1|RYR2|FHL2|PPP3CA|HEY1|ENC1|FEZF2|KLF10|DUSP5|EMX1|EMX2|KLF13|PAX6|I…
10556	5.75E-03	3.33E-02	109	3614	568	23717	regulation of macromolecule biosynthetic process	PRDM8|NAB2|SLA|AKT2|ATXN7L3|PKNOX2|MEF2A|ACVR1|MEF2C|MLIP|PRKCB|FBXW7|ACTN2|LMO4|LMO3|PRKCD|USP2|KCTD1|PRKCA|TBR1|POU3F1|DKK3|FOXP1|RBP4|ERF|ZBTB8A|NECAB3|AGAP2|CHRD|BHLHE22|NLK|NEUROD1|NEUROD2|DBC1|DHX33|NEUROD6|HIVEP3|HIVEP2|WNT2|ZBTB18|EGR1|JUP|BCL11B|BCL11A|PDE2A|MICAL2|INHBA|HOPX|SCRT1|POU6F1|DAZL|NR4A2|NR4A1|KITL|LHX2|ID2|TCF4|MIR129-1|RYR2|FHL2|SMPD3|PPP3CA|HEY1|ENC1|FEZF2|KLF10|DUSP5|EMX1…
7265	5.87E-03	3.40E-02	8	113	568	23717	Ras protein signal transduction	TIAM1|ARHGAP32|PAK1|SYNGAP1|PLK2|WASF1|BAIAP2|RASGRP1
10557	5.90E-03	3.41E-02	55	1622	568	23717	positive regulation of macromolecule biosynthetic process	PPP3CA|HEY1|AKT2|FEZF2|ATXN7L3|MEF2A|ACVR1|MEF2C|KLF13|PRKCB|LMO4|PAX6|TBR1|ETV1|NGF|POU3F1|FOXP1|RBP4|RARB|ARHGEF2|PLCB1|SMARCD1|NFIX|SATB2|CAMK2A|AGAP2|DDN|NEUROD1|NEUROD2|ABLIM1|DHX33|NEUROD6|NTF3|E2F1|PTK2B|STAT6|HIVEP3|WNT2|EGR1|JUP|BCL11B|MICAL2|CCK|INHBA|MEIS2|DAZL|NR4A2|MAS1|NR4A1|KITL|LHX2|ID2|CAMK4|KLF9|TCF4
33993	5.95E-03	3.44E-02	26	635	568	23717	response to lipid	LTK|RAMP3|ATP1A1|PTGS2|ADD1|SOCS2|CRHBP|DBC1|MMU-MIR-30C-2|SPP1|PDK3|PTK2B|SNCA|MEF2C|PRKCE|MIR15A|PRKCA|CCK|INHBA|NR4A2|NR4A1|RBP4|KLF9|RARB|TCF4|EPHA3
45165	6.02E-03	3.48E-02	13	243	568	23717	cell fate commitment	ACVR1|MEF2C|BCL11B|SATB2|PAX6|TBR1|NEUROD1|ID2|NTF3|STAT6|TCF4|FEZF2|WNT2
1904892	6.04E-03	3.48E-02	10	163	568	23717	regulation of STAT cascade	RTN4R|NEUROD1|SOCS2|RTN4RL1|AGAP2|LRRC4|PTK2B|RTN4RL2|TCF4|NLK
46425	6.04E-03	3.48E-02	10	163	568	23717	regulation of JAK-STAT cascade	RTN4R|NEUROD1|SOCS2|RTN4RL1|AGAP2|LRRC4|PTK2B|RTN4RL2|TCF4|NLK
51481	6.06E-03	3.48E-02	3	16	568	23717	negative regulation of cytosolic calcium ion concentration	SMPD3|RYR2|ARC
61003	6.06E-03	3.48E-02	3	16	568	23717	positive regulation of dendritic spine morphogenesis	TIAM1|ITPKA|BAIAP2
34764	6.10E-03	3.50E-02	9	138	568	23717	positive regulation of transmembrane transport	RYR2|ARC|ACTN2|TRPC1|NEDD4L|THY1|PLCB1|SHANK3|SNCA
71320	6.13E-03	3.52E-02	4	31	568	23717	cellular response to cAMP	CRHBP|GPD1|ITPR1|ITPR3
90263	6.16E-03	3.52E-02	6	69	568	23717	positive regulation of canonical Wnt signaling pathway	DBC1|LRRK2|RSPO2|RSPO3|WNT2|WLS
31214	6.16E-03	3.52E-02	6	69	568	23717	biomineral tissue development	KLF10|RSPO2|SPP1|TCF4|ATP2B2|PTGS2
97306	6.16E-03	3.52E-02	6	69	568	23717	cellular response to alcohol	CRHBP|RAMP3|JUP|PRKCE|KLF9|INHBA
9746	6.24E-03	3.56E-02	7	91	568	23717	response to hexose	NEUROD1|EGR1|PPP3CA|ACVR1C|KCNB1|PDK3|TCF4
51048	6.55E-03	3.73E-02	12	218	568	23717	negative regulation of secretion	CRHBP|TRIM9|PPP3CA|ACVR1C|KCNB1|ABCC8|CRY2|ADORA1|CD34|CRHR1|CX3CL1|SNCA
70374	6.57E-03	3.74E-02	10	165	568	23717	positive regulation of ERK1 and ERK2 cascade	SEMA7A|NDRG4|FBXW7|PTK2B|PRKCA|CCK|HTR2A|RASGRP1|CX3CL1|EPOR
34333	6.88E-03	3.91E-02	4	32	568	23717	adherens junction assembly	JUP|ACTN2|PTK2B|THY1
1903034	6.97E-03	3.96E-02	18	393	568	23717	regulation of response to wounding	EPHA4|CDK19|SEMA7A|PRKCE|PRKCD|PDE2A|PRKCA|PTPRJ|PTGS2|HOPX|CX3CL1|MAS1|ADORA2A|ADORA1|APOD|PDE5A|CD34|MGLL
51222	6.99E-03	3.97E-02	20	454	568	23717	positive regulation of protein transport	GPR26|CHRM1|JUP|KCNB1|FBXW7|PRKCE|PRKCD|HPCA|PTGS2|SORL1|RASGRP1|PPP3CA|RBP4|ADORA2A|AKT2|CAMK4|TCF4|CD34|WLS|RAPGEF4
45944	7.08E-03	4.01E-02	38	1043	568	23717	positive regulation of transcription from RNA polymerase II promoter	NFIX|SATB2|AGAP2|DDN|NEUROD1|NEUROD2|PPP3CA|ABLIM1|HEY1|NEUROD6|AKT2|NTF3|E2F1|STAT6|FEZF2|WNT2|MEF2A|ACVR1|EGR1|MEF2C|KLF13|BCL11B|LMO4|MICAL2|PAX6|TBR1|ETV1|INHBA|POU3F1|MEIS2|FOXP1|NR4A2|NR4A1|LHX2|KLF9|RARB|TCF4|ARHGEF2
98901	7.23E-03	4.08E-02	3	17	568	23717	regulation of cardiac muscle cell action potential	RYR2|JUP|ATP2A2
42659	7.23E-03	4.08E-02	3	17	568	23717	regulation of cell fate specification	LMO4|PAX6|DUSP6
2000678	7.23E-03	4.08E-02	3	17	568	23717	negative regulation of transcription regulatory region DNA binding	HEY1|FBXW7|LHX2
1963	7.23E-03	4.08E-02	3	17	568	23717	synaptic transmission, dopaminergic	CRHBP|ADORA2A|SNCA
50851	7.42E-03	4.18E-02	7	94	568	23717	antigen receptor-mediated signaling pathway	IGHM|MEF2C|CACNB3|CACNB4|PRKCB|CCK|THY1
14074	7.42E-03	4.18E-02	7	94	568	23717	response to purine-containing compound	CRHBP|RYR2|ADORA2A|PDE2A|GPD1|ITPR1|ITPR3
51254	7.55E-03	4.24E-02	50	1465	568	23717	positive regulation of RNA metabolic process	PPP3CA|HEY1|AKT2|FEZF2|ATXN7L3|MEF2A|ACVR1|MEF2C|KLF13|PRKCB|LMO4|PAX6|TBR1|ETV1|NGF|POU3F1|FOXP1|RARB|ARHGEF2|PLCB1|SMARCD1|NFIX|SATB2|CAMK2A|AGAP2|DDN|NEUROD1|NEUROD2|ABLIM1|DHX33|NEUROD6|NTF3|E2F1|STAT6|HIVEP3|WNT2|EGR1|JUP|BCL11B|MICAL2|CCK|INHBA|MEIS2|NR4A2|NR4A1|LHX2|ID2|CAMK4|KLF9|TCF4
1900544	7.57E-03	4.24E-02	8	118	568	23717	positive regulation of purine nucleotide metabolic process	GUCY1A3|ADCY9|ADORA2A|GPD1|HPCA|ADCY1|HTR2A|CRHR1
19318	7.57E-03	4.24E-02	8	118	568	23717	hexose metabolic process	B3GALTL|RBP4|AKT2|GPD1|CHST15|PDK3|APOD|TCF4
45981	7.57E-03	4.24E-02	8	118	568	23717	positive regulation of nucleotide metabolic process	GUCY1A3|ADCY9|ADORA2A|GPD1|HPCA|ADCY1|HTR2A|CRHR1
72091	7.57E-03	4.24E-02	8	118	568	23717	regulation of stem cell proliferation	KITL|LRRK2|CHRD|PAX6|NGF|WNT2|CX3CL1|FOXP1
43267	7.68E-03	4.29E-02	4	33	568	23717	negative regulation of potassium ion transport	ACTN2|NEDD4L|PTK2B|HTR2A
1903115	7.68E-03	4.29E-02	4	33	568	23717	regulation of actin filament-based movement	RYR2|JUP|ATP2A2|ATP1A1
9887	7.71E-03	4.30E-02	34	913	568	23717	organ morphogenesis	RYR2|PLXND1|SCHIP1|LRRK2|SEMA3A|SATB2|NAB2|ZFAND5|THY1|BHLHE22|NEUROD1|HEY1|FRZB|RSPO2|STAT6|SLIT3|WNT2|ACVR1|EMX1|MEF2C|AGTPBP1|BCL11B|PAX6|TBR1|KLHL3|ATP2B2|INHBA|EPOR|RBP4|FRAS1|ID2|RARB|TCF4|SHANK3
35023	7.85E-03	4.36E-02	7	95	568	23717	regulation of Rho protein signal transduction	TIAM2|TIAM1|PLEKHG5|ARHGEF3|ARHGEF2|KALRN|NGEF
42058	7.97E-03	4.36E-02	5	52	568	23717	regulation of epidermal growth factor receptor signaling pathway	ZFYVE28|FBXW7|ADORA1|PTPRJ|ADRA2C
21575	7.97E-03	4.36E-02	5	52	568	23717	hindbrain morphogenesis	NFIX|AGTPBP1|TRNP1|ATP2B2|SPTBN2
6835	7.97E-03	4.36E-02	5	52	568	23717	dicarboxylic acid transport	GRM2|PAK1|PRKCD|SLC1A2|SLC17A7
32410	7.97E-03	4.36E-02	5	52	568	23717	negative regulation of transporter activity	ACTN2|NEDD4L|FGF12|CRHR1|SNCA
30308	8.04E-03	4.36E-02	10	170	568	23717	negative regulation of cell growth	RTN4R|EPHA7|DBC1|FRZB|BCL11A|SEMA3A|PTPRJ|TCF4|SLIT3|INHBA
90336	8.06E-03	4.36E-02	2	6	568	23717	positive regulation of brown fat cell differentiation	FNDC5|PTGS2
1902074	8.06E-03	4.36E-02	2	6	568	23717	response to salt	HPCA|NEFL
2000822	8.06E-03	4.36E-02	2	6	568	23717	regulation of behavioral fear response	MEF2C|SHANK3
10701	8.06E-03	4.36E-02	2	6	568	23717	positive regulation of norepinephrine secretion	KCNB1|STX1A
35542	8.06E-03	4.36E-02	2	6	568	23717	regulation of SNARE complex assembly	TRIM9|STXBP6
1903365	8.06E-03	4.36E-02	2	6	568	23717	regulation of fear response	MEF2C|SHANK3
1903514	8.06E-03	4.36E-02	2	6	568	23717	calcium ion transport from endoplasmic reticulum to cytosol	RYR2|ARC
60385	8.06E-03	4.36E-02	2	6	568	23717	axonogenesis involved in innervation	SEMA3A|NPTX1
1903748	8.06E-03	4.36E-02	2	6	568	23717	negative regulation of establishment of protein localization to mitochondrion	ARC|LRRK2
36005	8.06E-03	4.36E-02	2	6	568	23717	response to macrophage colony-stimulating factor	PDE1B|PDE2A
36006	8.06E-03	4.36E-02	2	6	568	23717	cellular response to macrophage colony-stimulating factor stimulus	PDE1B|PDE2A
86012	8.06E-03	4.36E-02	2	6	568	23717	membrane depolarization during cardiac muscle cell action potential	SCN4B|SCN1B
45110	8.06E-03	4.36E-02	2	6	568	23717	intermediate filament bundle assembly	NEFL|NEFM
21797	8.06E-03	4.36E-02	2	6	568	23717	forebrain anterior/posterior pattern specification	PAX6|FEZF2
46541	8.06E-03	4.36E-02	2	6	568	23717	saliva secretion	CHRM1|TRPC1
14051	8.06E-03	4.36E-02	2	6	568	23717	gamma-aminobutyric acid secretion	PAK1|CACNB4
71447	8.06E-03	4.36E-02	2	6	568	23717	cellular response to hydroperoxide	PRKCD|OXR1
31133	8.06E-03	4.36E-02	2	6	568	23717	regulation of axon diameter	NEFL|NEFM
14808	8.06E-03	4.36E-02	2	6	568	23717	release of sequestered calcium ion into cytosol by sarcoplasmic reticulum	RYR2|ARC
31915	8.06E-03	4.36E-02	2	6	568	23717	positive regulation of synaptic plasticity	NEUROD2|PTGS2
90032	8.06E-03	4.36E-02	2	6	568	23717	negative regulation of steroid hormone biosynthetic process	ATP1A1|DKK3
70555	8.07E-03	4.37E-02	6	73	568	23717	response to interleukin-1	EGR1|PRKCA|CCK|PLCB1|CX3CL1|SNCA
50921	8.34E-03	4.51E-02	8	120	568	23717	positive regulation of chemotaxis	TIAM1|AKT2|NTF3|PTK2B|PRKCA|PTPRJ|IL16|CX3CL1
2682	8.39E-03	4.53E-02	41	1158	568	23717	regulation of immune system process	MMU-MIR-181B-1|EPHB6|IGHM|SEMA7A|PTPRJ|THY1|PHYHIP|RASGRP1|CRHR1|CX3CL1|PAK1|SEC14L1|ADORA1|PTK2B|STAT6|APOD|CAR7|SNCA|KLF10|MEF2C|KLF13|PRKCB|PRKCE|IGFBP2|DKKL1|PRKCA|CCK|INHBA|MEIS2|FOXP1|RBP4|CACNB3|CACNB4|ADORA2A|KITL|ID2|FAM131B|PDE5A|MASP1|PLCB1|SMAP1
9894	8.47E-03	4.55E-02	25	621	568	23717	regulation of catabolic process	ABCD2|LRRK2|AGAP2|NEDD4L|HTR2A|HSD11B1|GRIN2A|DBC1|AKT2|ADORA1|PTK2B|DLGAP1|PIP4K2C|LZTS1|SNCA|PRKCG|FBXW7|PRKCE|PLK2|PRKCD|CCK|SORL1|CBFA2T3|GPD1|PTPN3
42053	8.53E-03	4.55E-02	3	18	568	23717	regulation of dopamine metabolic process	NR4A2|PDE1B|SNCA
43153	8.53E-03	4.55E-02	3	18	568	23717	entrainment of circadian clock by photoperiod	ID2|USP2|CRY2
3299	8.53E-03	4.55E-02	3	18	568	23717	muscle hypertrophy in response to stress	PPP3CA|MEF2C|ATP2A2
21692	8.53E-03	4.55E-02	3	18	568	23717	cerebellar Purkinje cell layer morphogenesis	AGTPBP1|ATP2B2|SPTBN2
14061	8.53E-03	4.55E-02	3	18	568	23717	regulation of norepinephrine secretion	ADORA2A|KCNB1|STX1A
6171	8.53E-03	4.55E-02	3	18	568	23717	cAMP biosynthetic process	GUCY1A3|ADCY9|ADCY1
14887	8.53E-03	4.55E-02	3	18	568	23717	cardiac muscle adaptation	PPP3CA|MEF2C|ATP2A2
14898	8.53E-03	4.55E-02	3	18	568	23717	cardiac muscle hypertrophy in response to stress	PPP3CA|MEF2C|ATP2A2
48016	8.53E-03	4.55E-02	3	18	568	23717	inositol phosphate-mediated signaling	PPP3CA|ITPR1|ITPR3
6730	8.54E-03	4.55E-02	4	34	568	23717	one-carbon metabolic process	CAR12|CAR8|CAR7|CAR4
72583	8.54E-03	4.55E-02	4	34	568	23717	clathrin-mediated endocytosis	SYT2|SYT1|SH3GL2|SNCA
45685	8.61E-03	4.58E-02	6	74	568	23717	regulation of glial cell differentiation	LINGO1|EPHA4|ID2|NTF3|ENPP2|TCF4
48259	8.61E-03	4.58E-02	6	74	568	23717	regulation of receptor-mediated endocytosis	NTF3|NEDD4L|PRKCA|SMAP1|SNAP91|SH3GL2
44060	8.63E-03	4.58E-02	5	53	568	23717	regulation of endocrine process	CRHBP|PEX5L|CRY2|INHBA|CRHR1
72521	8.66E-03	4.59E-02	15	312	568	23717	purine-containing compound metabolic process	GUCY1A3|PDE1B|LRRK2|PDE1A|PDE2A|ATP2B2|ADCY1|AK5|GUCY2G|ADCY9|CACNB4|PDE10A|PDE4A|PDE5A|SNCA
43409	8.70E-03	4.61E-02	10	172	568	23717	negative regulation of MAPK cascade	DUSP5|RGS14|PRKCD|SPP1|PRKCA|PTPRJ|SORL1|DUSP6|DUSP7|DUSP14
51101	8.77E-03	4.64E-02	7	97	568	23717	regulation of DNA binding	NEUROD1|HEY1|FBXW7|LHX2|ID2|E2F1|RUNX1T1
1903533	8.94E-03	4.73E-02	14	284	568	23717	regulation of protein targeting	GPR26|JUP|KCNB1|FBXW7|LRRK2|PRKCD|PDE2A|HPCA|PTGS2|PPP3CA|ARC|AKT2|APOD|TCF4
34766	9.18E-03	4.85E-02	6	75	568	23717	negative regulation of ion transmembrane transport	ACTN2|AKT2|PRKCE|NEDD4L|FGF12|CRHR1
30817	9.25E-03	4.88E-02	7	98	568	23717	regulation of cAMP biosynthetic process	ADCY9|ADORA2A|GNG7|PDE2A|HPCA|ADCY1|CRHR1
32774	9.31E-03	4.91E-02	62	1914	568	23717	RNA biosynthetic process	PRDM8|NAB2|FHL2|SLA|HEY1|FEZF2|ATXN7L3|MEF2A|KLF10|MEF2C|KLF13|PRKCB|LMO4|LMO3|KCTD1|PAX6|TBR1|IL16|ETV1|POU3F1|CBFA2T3|FOXP1|RBP4|TRNP1|CRY2|ERF|RARB|KANK2|ZBTB8A|NFIX|SATB2|BHLHE22|NLK|NEUROD1|NEUROD2|PAK1|DBC1|NEUROD6|MXI1|E2F1|STAT6|HIVEP3|HIVEP2|RUNX1T1|ZBTB18|EGR1|ZFP831|BCL11B|BCL11A|MCRS1|KCNIP3|MEIS2|HOPX|SCRT1|POU6F1|NR4A2|NR4A1|LHX2|ID2|KLF9|PPP1R1B|TCF4
50994	9.33E-03	4.91E-02	5	54	568	23717	regulation of lipid catabolic process	ABCD2|AKT2|PRKCE|PRKCD|ADORA1
45471	9.33E-03	4.91E-02	5	54	568	23717	response to ethanol	CRHBP|GRIN2A|PRKCE|PRKCA|CRHR1
2000272	9.47E-03	4.96E-02	4	35	568	23717	negative regulation of receptor activity	ZFYVE28|CRHBP|LYNX1|PTPRJ
52652	9.47E-03	4.96E-02	4	35	568	23717	cyclic purine nucleotide metabolic process	GUCY1A3|ADCY9|ADCY1|GUCY2G
19935	9.47E-03	4.96E-02	4	35	568	23717	cyclic-nucleotide-mediated signaling	ADCY9|PDE2A|ADCY1|RAPGEF4
30282	9.47E-03	4.96E-02	4	35	568	23717	bone mineralization	KLF10|RSPO2|TCF4|PTGS2
611down_CC
Selected statistical test : Hypergeometric test
Selected correction : Benjamini & Hochberg False Discovery Rate (FDR) correction
Selected significance level : 0.05
Testing option : Use whole annotation as reference set
The selected cluster :
CYFIP2	TEX40	TMEM200B	MT-TT	GLDC	WIPF3	MT-TR	MT-TV	ZFYVE28	CRHBP	SYNGAP1	PPP4R2	AKT2	AKT3	HOMER3	PIP4K2C	WLS	ANKS1B	PKNOX2	PRKCG	MEF2A	MEF2C	RBFOX1	UNC13A	RBFOX3	PRKCB	PRKCE	STARD8	PRKCD	AC153801.1	PRKCA	HPCAL4	SYTL2	DKK3	MT-TA	MYL4	RBP4	ADCY9	HECW2	MT-TH	MT-TF	NGEF	MT-TK	ZBTB8A	AGAP2	NEDD4L	THY1	IQGAP2	NYAP2	GM4908
TRPC1	TNFRSF19	RTN4RL2	KCNAB2	VPS37B	ADRA2C	KCNAB3	NGF	SLCO1C1	ADORA2A	RTN4RL1	GM22190	3110047P20RIK	GM6058	ST6GALNAC5	SLC24A2	SMARCD1	LUZP2	SEMA3A	CXXC5	PPM1E	ABLIM1	TTR	MMU-MIR-30C-2	MGAT5B	E2F1	MAL2	LRRC8B	WASF1	CACNG3	KCNJ3	KCNJ4	LINGO1	KCNIP2	KCNIP3	FBXL16	BAIAP2	SORL1	OXR1	GM15681	NELL2	FRAS1	RAB15	MAB21L1	KLF9	MGAT4B	MGP	TLL1	A830018L16RIK	KCNK1
SCUBE1	LARGE	D630004N19RIK	WNT2	MFAP3L	RAP1GAP2	MIR3061	SYT2	SYT1	EPHX4	INHBA	ARHGAP25	SYT7	NR4A2	ARHGAP32	NR4A1	FAM163B	MAP6D1	TCF4	MANSC1	FGF12	ABCD2	MCTP1	SOWAHB	MAST3	ATP2A3	MT-TL1	ATP2A2	GTDC1	LAMC2	1110018G07RIK	MT-TL2	GRM3	GRM2	Sep-09	GRM4	MFSD4	RASGEF1B	RASGEF1C	NPTN	BLNK	PDE4A	A130050O07RIK	C530030P08RIK	KLF10	KLF13	GM20699	ABCC8	PPP2R5A	ETV1
No annotations were retrieved for the following entities:
MMU-MIR-181B-1	MEI1	CCNI	RP23-359C15.10	GM19932	GM16227	UBE3B	GM16464	RAPGEFL1	GM5815	GM24169	RASGEF1C	N-R5S25	AC163292.1	GM22066	C530030P08RIK	DUSP5	GM15665	KCNH4	GM6580	GM20699	GM7150	A430110C17RIK	LMO3	MIR15A	AC153801.1	4930405O22RIK	GM23243	GM22190	GM6970	GM6058	GM15828	GM17535	GM15992	RP23-155H5.3	GM25639	NYAP2	N-R5S154	GM4908	GM20705	RP23-175C13.4	MMU-MIR-30C-2	GM5278	AC129605.1	RP23-61D6.4	GM4660	GM13937	CDK17	MPP3	MIR3061
GO-ID	p-value	corr p-value	x	n	X	N	Description	Genes in test set
45202	4.10E-55	2.17E-52	113	796	558	23363	synapse	CYFIP2|CHRM1|RIMS1|SYNGAP1|ADORA1|HOMER3|BSN|SYNPO|LZTS1|ANKS1B|PRKCG|EPHA4|EPHA7|UNC13A|SLC30A3|SHISA6|OLFM1|TIAM1|TANC1|ARC|CACNB4|PVALB|STX1A|BRSK1|NRN1|CTTNBP2|HPCA|ITPR1|SLC1A2|CPLX1|CPLX3|GRIN2A|SYNDIG1|GSG1L|SPTBN2|SYT2|HOMER1|SYT1|CADM2|HOMER2|PDE2A|SNAP91|SYT7|ARHGAP32|MYO5B|CNIH3|MIR129-1|CDK16|SNAP25|LRRK2|LRRC4|ATP2A2|NRGN|GRM3|TRIM9|GRM2|SIPA1L1|GRM4|DLGAP1|NEFM|PHACTR1|DLGAP3|GIT1|K…
97458	1.12E-51	2.96E-49	142	1392	558	23363	neuron part	CYFIP2|EPHB6|CHRM1|LAMP5|CRHBP|RIMS1|SYNGAP1|ADORA1|BSN|SYNPO|LZTS1|SCN1B|WLS|RGS7|PRKCG|KIRREL3|EPHA4|EPHA7|UNC13A|CDKL5|RBFOX3|SLC30A3|PRKCA|TBR1|PCP2|OLFM1|TIAM1|TANC1|ADCY9|SCN8A|KCNQ3|RIN1|PVALB|STX1A|RTN4R|BRSK1|PDE1B|CTTNBP2|PDE1A|HPCA|ITPR1|SLC1A2|ITPR3|THY1|KALRN|CPLX1|CRHR1|GRIN2A|SYNDIG1|INPP5J|APOD|NPTX1|SPTBN2|RAP1GAP2|SYT2|HOMER1|BCL11B|SYT1|CADM2|HOMER2|PLK2|PDE2A|SNAP91|GNG13|PEX5…
44456	1.30E-48	2.28E-46	93	597	558	23363	synapse part	SNAP25|CHRM1|LRRK2|LRRC4|NRGN|GRM3|TRIM9|RIMS1|GRM2|SYNGAP1|SIPA1L1|GRM4|ADORA1|HOMER3|DLGAP1|NEFM|DLGAP3|BSN|SYNPO|LZTS1|ANKS1B|PRKCG|EPHA4|EPHA7|UNC13A|KCND2|SLC30A3|ABCC8|KCNAB2|PRSS12|SEPT5|SYN1|SEPT3|OLFM1|TIAM1|TANC1|ARC|ADORA2A|LRRC7|ITPKA|ARHGEF2|SHANK3|PVALB|STX1A|SHANK2|RAPGEF4|BRSK1|RGS14|CTTNBP2|KCNA1|HPCA|CAMK2A|SEZ6|ITPR1|SLC1A2|ASAP1|ATP1A1|CPLX1|STRN4|ADD1|DRP2|GRIN2A|ABLIM1|PAK1|…
43005	3.55E-48	4.69E-46	122	1091	558	23363	neuron projection	CYFIP2|CHRM1|LAMP5|CRHBP|SYNGAP1|ADORA1|BSN|SYNPO|LZTS1|SCN1B|WLS|RGS7|PRKCG|KIRREL3|EPHA4|EPHA7|UNC13A|CDKL5|SLC30A3|PRKCA|OLFM1|TIAM1|TANC1|ADCY9|SCN8A|KCNQ3|RIN1|PVALB|STX1A|RTN4R|HPCA|ITPR1|SLC1A2|ITPR3|THY1|KALRN|CPLX1|CRHR1|GRIN2A|SYNDIG1|INPP5J|APOD|NPTX1|RAP1GAP2|SYT2|HOMER1|BCL11B|SYT1|CADM2|HOMER2|PLK2|PDE2A|SNAP91|GNG13|PEX5L|MYO5B|CNIH3|CDK16|ROBO2|SNAP25|RYR2|LRRK2|LRRC4|HTR2A|NRGN|G…
36477	1.04E-44	1.10E-42	102	809	558	23363	somatodendritic compartment	CHRM1|CRHBP|SYNGAP1|ADORA1|BSN|SYNPO|LZTS1|WLS|RGS7|PRKCG|KIRREL3|EPHA4|EPHA7|CDKL5|RBFOX3|PRKCA|PCP2|OLFM1|TIAM1|TANC1|ADCY9|SCN8A|KCNQ3|RIN1|PVALB|RTN4R|PDE1B|PDE1A|HPCA|ITPR1|SLC1A2|ITPR3|THY1|KALRN|CPLX1|CRHR1|GRIN2A|SYNDIG1|INPP5J|APOD|SPTBN2|HOMER1|CADM2|HOMER2|PLK2|PDE2A|GNG13|PEX5L|MYO5B|PPP1R1B|CNIH3|SNAP25|LRRK2|LRRC4|HTR2A|NRGN|GRM3|TRIM9|SIPA1L1|GRM4|BOC|ENC1|NEFM|DLGAP3|KCND2|PRSS12|…
30425	7.24E-43	6.37E-41	82	525	558	23363	dendrite	CHRM1|LRRK2|LRRC4|HTR2A|NRGN|GRM3|CRHBP|TRIM9|SYNGAP1|SIPA1L1|GRM4|ADORA1|DLGAP3|BSN|SYNPO|LZTS1|WLS|RGS7|PRKCG|KIRREL3|EPHA4|EPHA7|CDKL5|KCND2|PRKCA|PRSS12|SYN1|TIAM1|TANC1|ADCY9|ADORA2A|LRRC7|SCN8A|ITPKA|KCNQ3|ARHGEF2|RIN1|SHANK2|RAPGEF4|RGS14|KCNA1|SEMA3A|HPCA|CAMK2A|SEZ6|ITPR1|SLC1A2|ITPR3|ASAP1|THY1|CPLX1|CRHR1|STRN4|ADD1|DDN|DRP2|GRIN2A|PAK1|CAMK2N1|SYNDIG1|INPP5J|PTK2B|APOD|NCDN|KCNJ4|HOME…
42995	1.22E-42	9.17E-41	155	1954	558	23363	cell projection	CYFIP2|CHRM1|PLXND1|LAMP5|CRHBP|SYNGAP1|AKT2|ADORA1|BSN|SYNPO|LZTS1|SCN1B|WLS|ANKS1B|CAR4|RGS7|PRKCG|KIRREL3|EPHA4|EPHA7|UNC13A|CDKL5|SLC30A3|PRKCB|ACTN2|PRKCA|DGKZ|TIAM2|OLFM1|TIAM1|TANC1|ARC|ADCY9|SCN8A|KCNQ3|TTLL11|RIN1|NGEF|PVALB|STX1A|RTN4R|NDRG4|CTTNBP2|HPCA|ITPR1|SLC1A2|ITPR3|THY1|IQGAP2|KALRN|ACTR3B|CPLX1|CRHR1|GRIN2A|SYNDIG1|INPP5J|APOD|PIP5K1C|NPTX1|RAP1GAP2|AFAP1L1|SYT2|HOMER1|BCL11B|S…
5623	1.21E-34	8.02E-33	481	14762	558	23363	cell	CYFIP2|TEX40|MT-TT|GLDC|WIPF3|MT-TR|MT-TV|ZFYVE28|CRHBP|SYNGAP1|PPP4R2|AKT2|AKT3|HOMER3|PIP4K2C|WLS|ANKS1B|PKNOX2|PRKCG|MEF2A|MEF2C|RBFOX1|UNC13A|RBFOX3|PRKCB|PRKCE|PRKCD|PRKCA|HPCAL4|SYTL2|MT-TA|MYL4|RBP4|ADCY9|HECW2|MT-TH|MT-TF|NGEF|MT-TK|ZBTB8A|AGAP2|NEDD4L|THY1|IQGAP2|HSD11B1|GRIN2A|D3BWG0562E|CHST15|SYNDIG1|GSG1L|KCNMB4|PIP5K1C|CDK19|CADM3|AFAP1L1|ARPP21|HOMER1|GPR12|JUP|CADM2|HOMER2|PLK2|PO…
44464	3.21E-34	1.88E-32	480	14748	558	23363	cell part	CYFIP2|TEX40|MT-TT|GLDC|WIPF3|MT-TR|MT-TV|ZFYVE28|CRHBP|SYNGAP1|PPP4R2|AKT2|AKT3|HOMER3|PIP4K2C|WLS|ANKS1B|PKNOX2|PRKCG|MEF2A|MEF2C|RBFOX1|UNC13A|RBFOX3|PRKCB|PRKCE|PRKCD|PRKCA|HPCAL4|SYTL2|MT-TA|MYL4|RBP4|ADCY9|HECW2|MT-TH|MT-TF|NGEF|MT-TK|ZBTB8A|AGAP2|NEDD4L|THY1|IQGAP2|HSD11B1|GRIN2A|D3BWG0562E|CHST15|SYNDIG1|GSG1L|KCNMB4|PIP5K1C|CDK19|CADM3|AFAP1L1|ARPP21|HOMER1|GPR12|JUP|CADM2|HOMER2|PLK2|PO…
98794	8.89E-34	4.69E-32	64	405	558	23363	postsynapse	CHRM1|LRRC4|NRGN|GRM3|RIMS1|SYNGAP1|SIPA1L1|ADORA1|HOMER3|DLGAP1|NEFM|DLGAP3|BSN|SYNPO|LZTS1|ANKS1B|PRKCG|EPHA4|EPHA7|KCND2|KCNAB2|SYN1|TIAM1|TANC1|ARC|ADORA2A|LRRC7|ITPKA|ARHGEF2|SHANK3|SHANK2|RAPGEF4|RGS14|HPCA|CAMK2A|SEZ6|ITPR1|SLC1A2|ASAP1|ATP1A1|STRN4|ADD1|DRP2|GRIN2A|ABLIM1|PAK1|CAMK2N1|SYNDIG1|PTK2B|GABRD|CAP2|KCNJ4|GABRA1|HOMER1|GABRA6|HOMER2|KCNB1|GABRA4|BAIAP2|SNAP91|MAPK10|ARHGAP32|MYO…
71944	3.83E-33	1.84E-31	229	4506	558	23363	cell periphery	EPHB6|GLDC|ICAM5|SYNGAP1|RASSF3|AKT2|AKT3|HOMER3|BSN|SYNPO|SCN1B|WLS|ANKS1B|CALN1|PRKCG|ACVR1|EPHA4|EPHA7|UNC13A|PRKCB|PRKCE|KCNK12|PRKCD|PRKCA|SYTL2|FNDC5|TIAM1|ARC|ADCY9|CCNY|KCNQ3|KCNQ5|RIN1|EPHA3|STX1A|NRN1|THY1|CRHR1|GRIN2A|D3BWG0562E|TSPAN9|SYNDIG1|INPP5J|GSG1L|KCNMB4|TSPAN5|PIP5K1C|STXBP6|SPTBN2|CADM3|AFAP1L1|HOMER1|GPR12|JUP|CADM2|HOMER2|PDE2A|SNAP91|GNG13|KITL|MYO5B|CDK16|ROBO2|RYR2|IGHM…
5886	1.84E-32	8.09E-31	224	4392	558	23363	plasma membrane	EPHB6|GLDC|ICAM5|SYNGAP1|RASSF3|AKT2|AKT3|HOMER3|SYNPO|SCN1B|WLS|ANKS1B|CALN1|PRKCG|ACVR1|EPHA4|EPHA7|UNC13A|PRKCB|PRKCE|KCNK12|PRKCD|PRKCA|SYTL2|FNDC5|TIAM1|ARC|ADCY9|CCNY|KCNQ3|KCNQ5|RIN1|EPHA3|STX1A|NRN1|THY1|CRHR1|GRIN2A|D3BWG0562E|TSPAN9|SYNDIG1|INPP5J|GSG1L|KCNMB4|TSPAN5|PIP5K1C|STXBP6|SPTBN2|CADM3|AFAP1L1|HOMER1|GPR12|JUP|CADM2|HOMER2|PDE2A|SNAP91|GNG13|KITL|CDK16|ROBO2|RYR2|IGHM|GPR26|GPR…
44463	4.71E-32	1.91E-30	94	961	558	23363	cell projection part	ROBO2|SNAP25|CHRM1|LRRK2|LRRC4|PTPRJ|HTR2A|NRGN|LAMP5|GRM3|CRHBP|SYNGAP1|SIPA1L1|GRM4|AKT2|BOC|ADORA1|NEFL|DLGAP1|NEFM|DLGAP3|BSN|SYNPO|LZTS1|SCN1B|WLS|CAR4|RGS7|PRKCG|KIRREL3|EPHA4|UNC13A|CDKL5|KCND2|PRKCB|KCNAB2|ADRA2C|PRSS12|CCSAP|SEPT5|SYN1|OLFM1|TIAM1|TANC1|ADORA2A|LRRC7|SCN8A|ITPKA|KCNQ3|PLEKHO1|ARHGEF2|SHANK3|MGLL|PVALB|SHANK2|RAPGEF4|RTN4R|NDRG4|RGS14|KCNA1|HPCA|CAMK2A|SEZ6|SLC1A2|ASAP1|T…
44459	1.95E-28	7.36E-27	142	2228	558	23363	plasma membrane part	EPHB6|CHRM1|PLXND1|SLA|ICAM5|LAMP5|RIMS1|SYNGAP1|AKT2|ADORA1|ENPP2|HOMER3|CAR11|SLC16A2|SYNPO|LZTS1|SCN1B|WLS|ANKS1B|CAR4|RGS7|PRKCG|ACVR1|EPHA4|EPHA7|UNC13A|PRKCB|KCNK12|IGFBP2|LMO7|SYTL2|SHISA6|OLFM1|TIAM1|TANC1|CACNB3|ARC|ADCY9|CACNB4|SCN8A|KCNQ3|KCNQ5|EPHA3|RTN4R|SEMA7A|NDRG4|NRN1|GPR88|HPCA|ITPR1|SLC1A2|ITPR3|ABHD6|THY1|CABP1|CRHR1|KCNV1|GRIN2A|PORCN|SCUBE1|D3BWG0562E|TSPAN9|SYNDIG1|PLXNA2|K…
30054	2.17E-28	7.62E-27	97	1136	558	23363	cell junction	CYFIP2|CHRM1|RIMS1|SYNGAP1|HOMER3|BSN|SYNPO|LZTS1|SCN1B|ANKS1B|PRKCG|EPHA4|UNC13A|SLC30A3|ACTN2|STARD8|PRKCD|LMO7|OLFM1|TIAM1|TANC1|ARC|STX1A|BRSK1|NRN1|THY1|CPLX3|GRIN2A|TSPAN9|9430020K01RIK|SYNDIG1|GSG1L|PIP5K1C|SPTBN2|CADM3|AFAP1L1|SYT2|HOMER1|JUP|SYT1|CADM2|HOMER2|SYT7|ARHGAP32|CNIH3|CDK16|SNAP25|LRRK2|LRRC4|FHL2|PTPRJ|NRGN|TRIM9|GRM2|SIPA1L1|DLGAP1|PHACTR1|DLGAP3|GIT1|KCND2|PLEKHG5|KCNAB2|SE…
97060	7.09E-28	2.34E-26	48	270	558	23363	synaptic membrane	CHRM1|RGS14|KCNA1|LRRC4|ITPR1|SLC1A2|DRP2|GRM3|RIMS1|GRM2|GRIN2A|SIPA1L1|GRM4|CAMK2N1|SYNDIG1|ADORA1|HOMER3|DLGAP1|DLGAP3|SYNPO|LZTS1|GABRD|ANKS1B|PRKCG|KCNJ4|GABRA1|EPHA4|EPHA7|UNC13A|HOMER1|KCND2|GABRA6|SYT1|HOMER2|KCNB1|GABRA4|PDE2A|ATP2B1|SNAP91|SEPT3|OLFM1|TANC1|ARHGAP32|ARC|ADORA2A|LRRC7|CNIH3|SHANK3
60076	2.10E-26	6.53E-25	43	225	558	23363	excitatory synapse	CHRM1|RGS14|CAMK2A|LRRC4|ITPR1|ATP1A1|ADD1|NRGN|GRM3|RIMS1|GRIN2A|ABLIM1|PAK1|SYNGAP1|SIPA1L1|CAMK2N1|SYNDIG1|ADORA1|PTK2B|HOMER3|DLGAP1|NEFM|SLC17A7|BSN|LZTS1|CAP2|PRKCG|EPHA4|UNC13A|HOMER1|KCND2|SYT1|KCNAB2|BAIAP2|SNAP91|SYN1|MAPK10|ADORA2A|LRRC7|ARHGEF2|SHANK3|SHANK2|RAPGEF4
30424	1.56E-25	4.58E-24	60	491	558	23363	axon	ROBO2|SNAP25|CHRM1|LRRK2|NRGN|GRM3|CRHBP|GRM2|GRM4|BOC|ADORA1|NEFL|NEFM|BSN|SCN1B|KIRREL3|EPHA4|UNC13A|PRKCA|KCNAB2|ADRA2C|PRSS12|CCSAP|SEPT5|SYN1|OLFM1|TIAM1|TANC1|ADCY9|ADORA2A|LRRC7|SCN8A|KCNQ3|MGLL|PVALB|RAPGEF4|RTN4R|KCNA1|SEMA3A|HPCA|CAMK2A|SLC1A2|CPLX1|DRP2|GRIN2A|PAK1|SV2B|NPY|PTK2B|SLC17A7|SNCA|SYT2|HOMER1|SYT1|CADM2|KCNB1|KCNIP3|PDE2A|CCK|SNAP91
5737	2.50E-25	6.95E-24	356	9864	558	23363	cytoplasm	CYFIP2|FAAH|TEX40|CERK|MT-TT|GLDC|WIPF3|MT-TR|MT-TV|ZFYVE28|CRHBP|SYNGAP1|PPP4R2|RASSF3|GM608|AKT2|AKT3|PDK3|HOMER3|PIP4K2C|BSN|SYNPO|WLS|ANKS1B|PKNOX2|CALN1|PRKCG|MEF2A|EPHA4|MEF2C|RBFOX1|UNC13A|ST6GAL2|RBFOX3|PRKCB|ACTN2|PRKCE|PRKCD|PRKCA|SYTL2|KRT9|MT-TA|MYL4|TIAM2|FNDC5|TIAM1|RBP4|ARC|CCNY|HECW2|MT-TH|KCNQ5|TTLL11|MT-TF|RIN1|KCTD17|NGEF|MT-TK|EPHA3|STX1A|NECAB1|NECAB3|PDE1B|MGST3|PDE1A|AGAP2|…
43025	4.79E-25	1.26E-23	65	590	558	23363	neuronal cell body	SNAP25|LRRK2|HTR2A|NRGN|CRHBP|SIPA1L1|BOC|ENC1|ADORA1|NEFM|DLGAP3|BSN|EPHA4|EPHA7|RBFOX3|KCND2|PRKCA|PCP2|OLFM1|TIAM1|TANC1|ADORA2A|SCN8A|KCNQ3|ARHGEF2|RIN1|PVALB|SHANK2|RAPGEF4|RTN4R|PDE1B|KCNA1|PDE1A|HPCA|CAMK2A|SEZ6|ITPR1|ITPR3|KALRN|CPLX1|CRHR1|DRP2|CAMK2N1|NPY|PTK2B|APOD|NCDN|SPTBN2|KCNJ4|HOMER1|GABRA6|CADM2|HOMER2|KCNB1|SORT1|CCK|ATP2B2|ATP2B1|BAIAP2|SORL1|NELL2|MAPK10|PDE10A|MYO5B|PPP1R1B
98590	6.00E-24	1.51E-22	77	855	558	23363	plasma membrane region	ROBO2|CHRM1|LRRK2|LRRC4|SLA|PTPRJ|LAMP5|GRM3|RIMS1|GRM2|SIPA1L1|GRM4|AKT2|ADORA1|HOMER3|DLGAP1|CAR11|DLGAP3|SYNPO|LZTS1|CD34|WLS|ANKS1B|CAR4|PRKCG|EPHA4|EPHA7|UNC13A|KCND2|PRKCB|TRPC1|IGFBP2|LMO7|SEPT3|OLFM1|TIAM1|TANC1|CACNB3|ARC|ADORA2A|LRRC7|PLEKHO1|ARHGEF2|SHANK3|SHANK2|RAPGEF4|NDRG4|RGS14|KCNA1|HPCA|ITPR1|SLC1A2|THY1|CABP1|ATP1A1|DRP2|GRIN2A|CAMK2N1|SYNDIG1|GABRD|SPTBN2|KCNJ4|GABRA1|HOMER1|J…
98589	9.18E-24	2.20E-22	86	1055	558	23363	membrane region	ROBO2|SNAP25|CHRM1|LRRK2|LRRC4|SLA|PTPRJ|LAMP5|GRM3|RIMS1|GRM2|SIPA1L1|GRM4|AKT2|ADORA1|HOMER3|DLGAP1|CAR11|DLGAP3|SYNPO|LZTS1|CD34|WLS|ANKS1B|CAR4|PRKCG|EPHA4|EPHA7|UNC13A|KCND2|PRKCB|TRPC1|IGFBP2|PRKCA|RTN4RL2|LMO7|SEPT3|OLFM1|TIAM1|TANC1|CACNB3|ARC|ADORA2A|LRRC7|RTN4RL1|KCNQ3|PLEKHO1|ARHGEF2|SHANK3|SHANK2|RAPGEF4|NDRG4|RGS14|KCNA1|HPCA|ITPR1|SLC1A2|THY1|CABP1|ATP1A1|DRP2|GRIN2A|CAMK2N1|SYNDIG1…
44297	1.17E-23	2.68E-22	67	663	558	23363	cell body	SNAP25|LRRK2|HTR2A|NRGN|CRHBP|SIPA1L1|BOC|ENC1|ADORA1|NEFM|DLGAP3|BSN|LZTS1|EPHA4|EPHA7|RBFOX3|KCND2|PRKCA|PCP2|OLFM1|TIAM1|TANC1|ADORA2A|SCN8A|KCNQ3|ARHGEF2|RIN1|PVALB|SHANK2|RAPGEF4|RTN4R|PDE1B|KCNA1|PDE1A|HPCA|CAMK2A|SEZ6|ITPR1|ITPR3|KALRN|CPLX1|CRHR1|DRP2|CAMK2N1|NPY|SYNDIG1|PTK2B|APOD|NCDN|SPTBN2|KCNJ4|HOMER1|GABRA6|CADM2|HOMER2|KCNB1|SORT1|CCK|ATP2B2|ATP2B1|BAIAP2|SORL1|NELL2|MAPK10|PDE10A|…
99572	4.83E-23	1.02E-21	38	204	558	23363	postsynaptic specialization	CHRM1|RGS14|CAMK2A|ITPR1|ATP1A1|ADD1|NRGN|GRM3|RIMS1|GRIN2A|ABLIM1|PAK1|SYNGAP1|SIPA1L1|CAMK2N1|SYNDIG1|ADORA1|PTK2B|HOMER3|DLGAP1|NEFM|BSN|LZTS1|CAP2|PRKCG|EPHA4|HOMER1|KCND2|KCNAB2|BAIAP2|SNAP91|SYN1|MAPK10|ADORA2A|LRRC7|ARHGEF2|SHANK3|SHANK2
14069	4.83E-23	1.02E-21	38	204	558	23363	postsynaptic density	CHRM1|RGS14|CAMK2A|ITPR1|ATP1A1|ADD1|NRGN|GRM3|RIMS1|GRIN2A|ABLIM1|PAK1|SYNGAP1|SIPA1L1|CAMK2N1|SYNDIG1|ADORA1|PTK2B|HOMER3|DLGAP1|NEFM|BSN|LZTS1|CAP2|PRKCG|EPHA4|HOMER1|KCND2|KCNAB2|BAIAP2|SNAP91|SYN1|MAPK10|ADORA2A|LRRC7|ARHGEF2|SHANK3|SHANK2
5622	1.90E-22	3.86E-21	415	12770	558	23363	intracellular	CYFIP2|TEX40|MT-TT|GLDC|WIPF3|MT-TR|MT-TV|ZFYVE28|CRHBP|SYNGAP1|PPP4R2|AKT2|AKT3|HOMER3|PIP4K2C|WLS|ANKS1B|PKNOX2|PRKCG|MEF2A|MEF2C|RBFOX1|UNC13A|RBFOX3|PRKCB|PRKCE|PRKCD|PRKCA|HPCAL4|SYTL2|MT-TA|MYL4|RBP4|HECW2|MT-TH|MT-TF|NGEF|MT-TK|ZBTB8A|AGAP2|NEDD4L|THY1|IQGAP2|HSD11B1|GRIN2A|CHST15|SYNDIG1|PIP5K1C|CDK19|AFAP1L1|ARPP21|HOMER1|JUP|CADM2|HOMER2|PLK2|POU6F1|DAZL|KITL|MT-TS2|CDK16|ARF3|MTMR12|LR…
44424	1.51E-20	2.95E-19	407	12632	558	23363	intracellular part	CYFIP2|TEX40|MT-TT|GLDC|WIPF3|MT-TR|MT-TV|ZFYVE28|CRHBP|SYNGAP1|PPP4R2|AKT2|AKT3|HOMER3|PIP4K2C|WLS|ANKS1B|PKNOX2|PRKCG|MEF2A|MEF2C|RBFOX1|UNC13A|RBFOX3|PRKCB|PRKCE|PRKCD|PRKCA|SYTL2|MT-TA|MYL4|RBP4|HECW2|MT-TH|MT-TF|NGEF|MT-TK|ZBTB8A|AGAP2|NEDD4L|THY1|IQGAP2|HSD11B1|GRIN2A|CHST15|SYNDIG1|PIP5K1C|CDK19|AFAP1L1|ARPP21|HOMER1|JUP|CADM2|HOMER2|PLK2|POU6F1|DAZL|KITL|MT-TS2|CDK16|ARF3|MTMR12|LRRC4|JPH…
98793	3.95E-20	7.44E-19	38	245	558	23363	presynapse	BRSK1|SNAP25|CTTNBP2|KCNA1|LRRK2|SLC1A2|CPLX1|GRM3|TRIM9|RIMS1|GRM2|GRIN2A|GRM4|SV2B|NPY|ADORA1|SLC17A7|BSN|SPTBN2|SNCA|UNC13A|SYT2|GABRA6|SLC30A3|SYT1|ABCC8|PDE2A|CCK|PRSS12|SEPT5|SNAP91|SYN1|SEPT3|ADORA2A|PVALB|STX1A|SHANK2|CDK16
33267	4.25E-20	7.74E-19	39	260	558	23363	axon part	RTN4R|ROBO2|SNAP25|CHRM1|KCNA1|LRRK2|SLC1A2|CPLX1|CRHBP|GRIN2A|GRM4|SV2B|NPY|BOC|ADORA1|SCN1B|SNCA|EPHA4|UNC13A|SYT2|SYT1|KCNIP3|CCK|KCNAB2|ADRA2C|PRSS12|SEPT5|SNAP91|SYN1|OLFM1|TIAM1|TANC1|ADORA2A|LRRC7|SCN8A|KCNQ3|MGLL|PVALB|RAPGEF4
98805	6.48E-20	1.14E-18	101	1583	558	23363	whole membrane	CHRM1|SLA|ZFYVE28|LAMP5|RIMS1|AKT2|ADORA1|HOMER3|CAR11|SYNPO|LZTS1|WLS|ANKS1B|CAR4|PRKCG|EPHA4|EPHA7|UNC13A|SLC30A3|PRKCB|IGFBP2|PRKCA|LMO7|OLFM1|TIAM1|TANC1|CACNB3|ARC|KCNQ3|STX1A|NDRG4|HPCA|ITPR1|SLC1A2|ITPR3|THY1|CABP1|GRIN2A|SYNDIG1|SPTBN2|SYT2|HOMER1|JUP|SYT1|HOMER2|PDE2A|SNAP91|ARHGAP32|PEX5L|CNIH3|ROBO2|SNAP25|ABCD2|LRRK2|LRRC4|PTPRJ|NRGN|GRM3|GRM2|SIPA1L1|GRM4|DLGAP1|DLGAP3|CD34|SLC36A1|K…
45211	2.12E-19	3.62E-18	35	214	558	23363	postsynaptic membrane	CHRM1|RGS14|LRRC4|DRP2|GRM3|GRIN2A|SIPA1L1|CAMK2N1|SYNDIG1|ADORA1|HOMER3|DLGAP1|DLGAP3|SYNPO|LZTS1|GABRD|ANKS1B|KCNJ4|GABRA1|EPHA4|EPHA7|HOMER1|KCND2|GABRA6|HOMER2|KCNB1|GABRA4|SNAP91|TANC1|ARHGAP32|ARC|ADORA2A|LRRC7|CNIH3|SHANK3
44309	2.18E-17	3.61E-16	27	137	558	23363	neuron spine	RGS14|HPCA|LRRC4|SEZ6|SLC1A2|ASAP1|STRN4|ADD1|NRGN|GRM3|GRIN2A|SIPA1L1|SYNDIG1|ADORA1|DLGAP3|SYNPO|LZTS1|EPHA4|KCND2|BAIAP2|TIAM1|LRRC7|MYO5B|ITPKA|SHANK3|SHANK2|RAPGEF4
43197	1.06E-16	1.70E-15	26	133	558	23363	dendritic spine	RGS14|HPCA|LRRC4|SEZ6|SLC1A2|ASAP1|STRN4|ADD1|NRGN|GRM3|GRIN2A|SIPA1L1|SYNDIG1|ADORA1|DLGAP3|SYNPO|LZTS1|EPHA4|KCND2|BAIAP2|TIAM1|LRRC7|MYO5B|ITPKA|SHANK2|RAPGEF4
1902495	3.96E-16	6.14E-15	34	254	558	23363	transmembrane transporter complex	SNAP25|RYR2|NRN1|KCNA1|ATP2A2|ABHD6|ATP1A1|KCNV1|GRIN2A|PORCN|KCNMB4|PTK2B|CACNG3|GABRD|SCN1B|GABRA1|KCND2|GABRA6|KCNB1|KCNIP2|ABCC8|GABRA4|KCNIP3|KCNAB2|SHISA6|OLFM1|CACNB3|CACNB4|SCN8A|KCNQ3|KCNQ5|KCNK1|CNIH3|SCN4B
16020	6.28E-16	9.38E-15	311	9130	558	23363	membrane	CYFIP2|EPHB6|FAAH|CERK|GLDC|ICAM5|ZFYVE28|SYNGAP1|RASSF3|GM608|AKT2|AKT3|HOMER3|PIP4K2C|BSN|SYNPO|SCN1B|WLS|ANKS1B|CALN1|PRKCG|ACVR1|EPHA4|EPHA7|UNC13A|ST6GAL2|PRKCB|PRKCE|KCNK12|PRKCD|PRKCA|SYTL2|TIAM2|FNDC5|TIAM1|ARC|ADCY9|CCNY|KCNQ3|KCNQ5|RIN1|NGEF|EPHA3|STX1A|NRN1|NECAB3|MGST3|AGAP2|THY1|CRHR1|HSD11B1|GRIN2A|D3BWG0562E|TSPAN9|CHST15|SYNDIG1|INPP5J|GSG1L|KCNMB4|ST8SIA5|TSPAN5|PIP5K1C|STXBP6|SP…
1990351	6.39E-16	9.38E-15	34	258	558	23363	transporter complex	SNAP25|RYR2|NRN1|KCNA1|ATP2A2|ABHD6|ATP1A1|KCNV1|GRIN2A|PORCN|KCNMB4|PTK2B|CACNG3|GABRD|SCN1B|GABRA1|KCND2|GABRA6|KCNB1|KCNIP2|ABCC8|GABRA4|KCNIP3|KCNAB2|SHISA6|OLFM1|CACNB3|CACNB4|SCN8A|KCNQ3|KCNQ5|KCNK1|CNIH3|SCN4B
31226	8.37E-16	1.19E-14	78	1203	558	23363	intrinsic component of plasma membrane	EPHB6|SNAP25|CHRM1|PLXND1|GPR22|ATP2A3|ATP2A2|ADRA1D|HTR2A|ICAM5|GRM3|GRM2|SYNGAP1|GRM4|BOC|ENPP2|SLC16A2|CD34|SCN1B|CAR4|ACVR1|EPHA4|EPHA7|KCND2|ABCC8|TRPC1|KCNK12|RTN4RL2|KCNAB2|ADRA2C|SHISA6|SLCO1C1|OLFM1|ADCY9|ADORA2A|RTN4RL1|SCN8A|KCNQ3|KCNQ5|SCN4B|EPHA3|RTN4R|SLC24A2|NRN1|KCNA1|GPR88|SLC1A2|ITPR3|ABHD6|THY1|ATP1A1|CRHR1|KCNV1|GRIN2A|PORCN|ACVR1C|D3BWG0562E|TSPAN9|SYNDIG1|PLXNA2|KCNMB4|TSPAN…
34702	1.24E-15	1.72E-14	32	232	558	23363	ion channel complex	SNAP25|RYR2|NRN1|KCNA1|ABHD6|KCNV1|GRIN2A|PORCN|KCNMB4|PTK2B|CACNG3|GABRD|SCN1B|GABRA1|KCND2|GABRA6|KCNB1|KCNIP2|ABCC8|GABRA4|KCNIP3|KCNAB2|SHISA6|OLFM1|CACNB3|CACNB4|SCN8A|KCNQ3|KCNQ5|KCNK1|CNIH3|SCN4B
44306	5.24E-15	7.10E-14	28	183	558	23363	neuron projection terminus	SNAP25|CHRM1|KCNA1|LRRK2|CPLX1|CRHBP|GRIN2A|GRM4|SV2B|NPY|ADORA1|BSN|SNCA|EPHA4|UNC13A|SYT2|SYT1|KCNIP3|CCK|KCNAB2|ADRA2C|PRSS12|SEPT5|SNAP91|SYN1|TANC1|PVALB|RAPGEF4
43679	6.26E-15	8.27E-14	27	170	558	23363	axon terminus	SNAP25|CHRM1|KCNA1|LRRK2|CPLX1|CRHBP|GRIN2A|GRM4|SV2B|NPY|ADORA1|SNCA|EPHA4|UNC13A|SYT2|SYT1|KCNIP3|CCK|KCNAB2|ADRA2C|PRSS12|SEPT5|SNAP91|SYN1|TANC1|PVALB|RAPGEF4
5887	3.69E-14	4.76E-13	72	1135	558	23363	integral component of plasma membrane	EPHB6|SNAP25|CHRM1|PLXND1|GPR22|ATP2A3|ATP2A2|ADRA1D|HTR2A|ICAM5|GRM3|GRM2|GRM4|BOC|ENPP2|SLC16A2|CD34|SCN1B|ACVR1|EPHA4|EPHA7|KCND2|ABCC8|TRPC1|KCNK12|KCNAB2|ADRA2C|SHISA6|SLCO1C1|OLFM1|ADCY9|ADORA2A|SCN8A|KCNQ3|KCNQ5|SCN4B|EPHA3|RTN4R|SLC24A2|NRN1|KCNA1|GPR88|SLC1A2|ITPR3|ABHD6|ATP1A1|KCNV1|GRIN2A|PORCN|ACVR1C|D3BWG0562E|TSPAN9|SYNDIG1|PLXNA2|KCNMB4|TSPAN5|PTK2B|CACNG3|KCNJ3|KCNJ4|GABRA1|CADM3|…
42734	1.06E-12	1.33E-11	15	53	558	23363	presynaptic membrane	UNC13A|GABRA6|SYT1|KCNA1|PDE2A|SLC1A2|SNAP91|SEPT3|GRM3|RIMS1|GRM2|GRIN2A|GRM4|ADORA2A|ADORA1
44444	2.06E-12	2.53E-11	234	6612	558	23363	cytoplasmic part	CYFIP2|FAAH|CERK|MT-TT|GLDC|MT-TR|MT-TV|ZFYVE28|CRHBP|GM608|AKT2|AKT3|PDK3|HOMER3|PIP4K2C|BSN|WLS|CALN1|PRKCG|EPHA4|RBFOX1|ST6GAL2|PRKCB|ACTN2|PRKCE|PRKCD|PRKCA|SYTL2|KRT9|MT-TA|MYL4|FNDC5|TIAM1|RBP4|ARC|CCNY|MT-TH|KCNQ5|MT-TF|KCTD17|MT-TK|EPHA3|STX1A|NECAB3|MGST3|AGAP2|THY1|KALRN|CRHR1|HSD11B1|GRIN2A|CHST15|SYNDIG1|ST8SIA5|APOD|PIP5K1C|STXBP6|SPTBN2|CDK19|HOMER1|JUP|SPHKAP|PLK2|PDE2A|SNAP91|MSRA…
98797	2.66E-11	3.19E-10	36	413	558	23363	plasma membrane protein complex	SNAP25|IGHM|NRN1|KCNA1|ABHD6|ATP1A1|KCNV1|GRIN2A|PORCN|ACVR1C|GNG7|KCNMB4|PTK2B|CACNG3|SCN1B|RGS7|ACVR1|JUP|KCND2|KCNB1|KCNIP2|ABCC8|KCNIP3|KCNAB2|SNAP91|GNG13|SHISA6|OLFM1|CACNB3|CACNB4|SCN8A|KCNQ3|KCNQ5|KCNK1|CNIH3|SCN4B
43195	3.44E-11	4.04E-10	18	102	558	23363	terminal bouton	SNAP25|UNC13A|SYT2|SYT1|LRRK2|CCK|PRSS12|CPLX1|SEPT5|SNAP91|SYN1|GRIN2A|GRM4|SV2B|NPY|ADORA1|PVALB|SNCA
44425	4.91E-11	5.64E-10	232	6733	558	23363	membrane part	EPHB6|FAAH|CERK|ICAM5|SYNGAP1|AKT2|HOMER3|BSN|SYNPO|SCN1B|WLS|ANKS1B|CALN1|PRKCG|ACVR1|EPHA4|EPHA7|UNC13A|ST6GAL2|PRKCB|KCNK12|PRKCA|SYTL2|FNDC5|TIAM1|ARC|ADCY9|KCNQ3|KCNQ5|EPHA3|STX1A|NRN1|NECAB3|MGST3|THY1|CRHR1|HSD11B1|GRIN2A|D3BWG0562E|TSPAN9|CHST15|SYNDIG1|INPP5J|GSG1L|KCNMB4|ST8SIA5|TSPAN5|STXBP6|SPTBN2|CADM3|HOMER1|GPR12|JUP|CADM2|HOMER2|PDE2A|6330403A02RIK|SNAP91|GNG13|KITL|CDK16|ROBO2|RY…
97481	8.38E-11	9.42E-10	15	70	558	23363	neuronal postsynaptic density	PRKCG|HOMER1|CAMK2A|ATP1A1|MAPK10|GRIN2A|ABLIM1|PAK1|SYNGAP1|DLGAP1|NEFM|ARHGEF2|BSN|SHANK3|CAP2
34703	1.46E-10	1.60E-09	19	125	558	23363	cation channel complex	SNAP25|RYR2|KCND2|KCNB1|KCNIP2|ABCC8|KCNA1|KCNIP3|KCNAB2|KCNV1|CACNB3|CACNB4|SCN8A|KCNQ3|KCNMB4|KCNQ5|KCNK1|SCN4B|SCN1B
43229	6.32E-10	6.81E-09	333	10961	558	23363	intracellular organelle	CYFIP2|FAAH|CERK|MT-TT|GLDC|WIPF3|MT-TR|MT-TV|ZFYVE28|CRHBP|SYNGAP1|PPP4R2|RASSF3|GM608|AKT2|AKT3|PDK3|HOMER3|PIP4K2C|BSN|SYNPO|ATXN7L3|WLS|ANKS1B|PKNOX2|CALN1|PRKCG|MEF2A|EPHA4|MEF2C|RBFOX1|ST6GAL2|RBFOX3|PRKCB|ACTN2|PRKCE|PRKCD|PRKCA|SYTL2|KRT9|MT-TA|MYL4|FNDC5|TIAM1|RBP4|ARC|CCNY|MT-TH|TTLL11|MT-TF|RIN1|KCTD17|MT-TK|EPHA3|STX1A|NECAB1|ZBTB8A|NECAB3|MGST3|PDE1A|AGAP2|THY1|IQGAP2|NLK|KALRN|ACTR3…
8076	1.65E-09	1.74E-08	13	61	558	23363	voltage-gated potassium channel complex	SNAP25|KCND2|KCNB1|KCNIP2|ABCC8|KCNA1|KCNIP3|KCNAB2|KCNV1|KCNQ3|KCNMB4|KCNQ5|KCNK1
43226	2.01E-09	2.08E-08	355	11989	558	23363	organelle	CYFIP2|CPNE9|FAAH|CERK|MT-TT|GLDC|CPNE4|WIPF3|MT-TR|MT-TV|ZFYVE28|CRHBP|SYNGAP1|PPP4R2|RASSF3|GM608|AKT2|AKT3|PDK3|HOMER3|PIP4K2C|BSN|SYNPO|ATXN7L3|WLS|ANKS1B|PKNOX2|CALN1|PRKCG|MEF2A|EPHA4|MEF2C|RBFOX1|ST6GAL2|RBFOX3|PRKCB|ACTN2|ARL15|PRKCE|PRKCD|PRKCA|SYTL2|KRT9|MT-TA|MYL4|TIAM2|FNDC5|TIAM1|RBP4|ARC|CCNY|MT-TH|TTLL11|MT-TF|RIN1|KCTD17|MT-TK|EPHA3|STX1A|NECAB1|ZBTB8A|NECAB3|MGST3|PDE1A|AGAP2|NED…
44304	2.05E-09	2.08E-08	14	74	558	23363	main axon	ROBO2|KCNA1|SLC1A2|CCK|KCNAB2|CRHBP|TIAM1|ADORA2A|LRRC7|SCN8A|ADORA1|KCNQ3|MGLL|SCN1B
34705	2.52E-09	2.51E-08	13	63	558	23363	potassium channel complex	SNAP25|KCND2|KCNB1|KCNIP2|ABCC8|KCNA1|KCNIP3|KCNAB2|KCNV1|KCNQ3|KCNMB4|KCNQ5|KCNK1
70382	3.07E-09	3.00E-08	19	149	558	23363	exocytic vesicle	BRSK1|SYT2|SLC30A3|SYT1|CTTNBP2|ABCC8|LRRK2|SEPT5|SNAP91|SYN1|SYTL2|TRIM9|GRIN2A|SV2B|SLC17A7|STX1A|CDK16|SPTBN2|SNCA
8021	3.44E-09	3.30E-08	18	134	558	23363	synaptic vesicle	BRSK1|SYT2|SLC30A3|SYT1|CTTNBP2|ABCC8|LRRK2|SEPT5|SNAP91|SYN1|TRIM9|GRIN2A|SV2B|SLC17A7|STX1A|CDK16|SPTBN2|SNCA
48786	5.16E-09	4.86E-08	9	26	558	23363	presynaptic active zone	GRM3|RIMS1|GRM4|ADORA2A|ADORA1|SLC17A7|BSN|SYN1|SHANK2
43198	1.23E-08	1.14E-07	12	59	558	23363	dendritic shaft	KIRREL3|SYNGAP1|GRM4|HOMER1|SYNDIG1|SEZ6|INPP5J|SLC1A2|HTR2A|ARHGEF2|LZTS1|CNIH3
30426	1.53E-08	1.39E-07	18	147	558	23363	growth cone	RTN4R|SNAP25|EPHA4|CDKL5|LRRK2|THY1|LAMP5|DRP2|OLFM1|TIAM1|PAK1|BOC|INPP5J|NEFL|PTK2B|SHANK2|RAPGEF4|SNCA
48471	1.66E-08	1.49E-07	37	548	558	23363	perinuclear region of cytoplasm	CYFIP2|SNAP25|IGHM|SEZ6|ITPR1|SLA|ATP2A2|ITPR3|LAMC2|KALRN|CX3CL1|ADD1|SEPT9|NPY|SPP1|PDE4A|PTK2B|APOD|CD34|SPTBN2|CAR4|SNCA|PRKCG|KCND2|FBXW7|SORT1|PRKCE|OSBPL3|USP2|PDE2A|LMTK2|PRKCA|INHBA|SORL1|KRT9|PEX5L|MYO5B
30427	2.59E-08	2.28E-07	18	152	558	23363	site of polarized growth	RTN4R|SNAP25|EPHA4|CDKL5|LRRK2|THY1|LAMP5|DRP2|OLFM1|TIAM1|PAK1|BOC|INPP5J|NEFL|PTK2B|SHANK2|RAPGEF4|SNCA
30133	3.62E-08	3.13E-07	22	229	558	23363	transport vesicle	BRSK1|SYT2|SLC30A3|SYT1|SORT1|CTTNBP2|ABCC8|LRRK2|SEPT5|SNAP91|SYN1|SYTL2|NRGN|TRIM9|GRIN2A|SV2B|SLC17A7|STX1A|CDK16|SPTBN2|CAR4|SNCA
5829	4.30E-08	3.66E-07	72	1548	558	23363	cytosol	SNAP25|RYR2|LRRK2|ADRA1D|HTR2A|1110018G07RIK|ZFYVE28|SMPD3|RGS4|PPP3CA|CCND2|AKT2|PDE4A|HOMER3|PHACTR1|CAR7|RGS7|PRKCG|GUCY1A3|AGTPBP1|PRKCB|PRKCE|TRPC1|PRKCD|TTC7B|PRKCA|KCNAB2|DUSP6|SYN1|DUSP7|SEPT3|TIAM1|ARHGAP10|ARC|CCKBR|GPD1|ELMO2|PDE5A|PLCB1|MGLL|PVALB|RAPGEF4|KCNA1|ITPR1|ITPR3|THY1|GUCY2G|CRHR1|CPLX3|DRP2|PAK1|PTK2B|APOD|PIP5K1C|NCDN|CRYM|CAP2|SNCA|CDK19|JUP|OSBPL3|KCNIP3|PDE2A|PLEKHA5|KL…
12505	5.39E-08	4.52E-07	125	3289	558	23363	endomembrane system	FAAH|SLA|ZFYVE28|LAMP5|CRHBP|CCND2|GM608|AKT2|AKT3|ADORA1|ENPP2|PIP4K2C|TMEM38A|BSN|WLS|CALN1|CAR4|EPHA4|RBFOX1|MLIP|ST6GAL2|SLC30A3|FBXW7|PRKCE|PRKCD|LMTK2|PRKCA|SYTL2|FNDC5|OLFM1|ARC|GPD1|ERF|KCTD17|EPHA3|STX1A|RTN4R|BRSK1|NDRG4|NECAB3|CTTNBP2|MGST3|AGAP2|ITPR1|ITPR3|THY1|CABP1|RASGRP1|CRHR1|HSD11B1|GRIN2A|PORCN|LARGE|CHST15|SYNDIG1|ST8SIA5|APOD|IGFBP6|RAB6B|SPTBN2|RAP1GAP2|SYT2|SYT1|OSBPL3|TME…
31252	7.23E-08	5.97E-07	25	300	558	23363	cell leading edge	ROBO2|SNAP25|PLXND1|HPCA|SLC1A2|PTPRJ|IQGAP2|LAMP5|ABLIM1|PAK1|AKT2|ADORA1|INPP5J|PTK2B|WASF1|WLS|KCNB1|PLEKHG5|ATP2B1|DGKZ|TIAM1|ADORA2A|PLEKHO1|ARHGEF2|GAS7
15629	1.44E-07	1.17E-06	28	378	558	23363	actin cytoskeleton	SNAP25|CTTNBP2|WIPF3|FHL2|ACTR3B|ADD1|SEPT9|ABLIM1|SYNPO|PKNOX2|SPTBN2|SNCA|TMOD1|ACTN2|MCRS1|BAIAP2|CORO2B|SEPT5|POU6F1|MYL4|MSRA|ARHGAP32|ARC|MYO5B|STK17B|ZYX|STX1A|GAS7
98796	1.53E-07	1.22E-06	47	864	558	23363	membrane protein complex	SNAP25|RYR2|IGHM|NRN1|KCNA1|ATP2A2|ABHD6|ATP1A1|COX6A2|CPLX1|KCNV1|GRIN2A|PORCN|ACVR1C|GNG7|KCNMB4|PTK2B|CACNG3|CD34|GABRD|SCN1B|RGS7|ACVR1|GABRA1|JUP|KCND2|GABRA6|KCNB1|KCNIP2|ABCC8|GABRA4|KCNIP3|KCNAB2|VPS37B|SNAP91|GNG13|SHISA6|OLFM1|CACNB3|CACNB4|SCN8A|KCNQ3|KCNQ5|KCNK1|CNIH3|SCN4B|STX1A
43228	1.86E-07	1.44E-06	131	3572	558	23363	non-membrane-bounded organelle	CHRM1|WIPF3|CRHBP|RIMS1|SYNGAP1|CCND2|PPP4R2|RASSF3|ADORA1|HOMER3|BSN|SYNPO|LZTS1|PKNOX2|PRKCG|MEF2A|TMOD1|EPHA4|PRKCB|FBXW7|ACTN2|PRKCE|USP2|TUBA4A|KRT9|MYL4|RBP4|ARC|CCNE1|SCN8A|TTLL11|RIN1|RPP25|STX1A|BRSK1|CTTNBP2|AGAP2|ITPR1|ITPR3|AK5|IQGAP2|KALRN|ACTR3B|GRIN2A|NUAK1|DBC1|DHX33|SYNDIG1|APOD|SPTBN2|ZBTB18|RAP1GAP2|HOMER1|JUP|SPHKAP|HOMER2|PLK2|CORO2B|SNAP91|POU6F1|MSRA|ARHGAP32|KITL|MYO5B|ID2…
43232	1.86E-07	1.44E-06	131	3572	558	23363	intracellular non-membrane-bounded organelle	CHRM1|WIPF3|CRHBP|RIMS1|SYNGAP1|CCND2|PPP4R2|RASSF3|ADORA1|HOMER3|BSN|SYNPO|LZTS1|PKNOX2|PRKCG|MEF2A|TMOD1|EPHA4|PRKCB|FBXW7|ACTN2|PRKCE|USP2|TUBA4A|KRT9|MYL4|RBP4|ARC|CCNE1|SCN8A|TTLL11|RIN1|RPP25|STX1A|BRSK1|CTTNBP2|AGAP2|ITPR1|ITPR3|AK5|IQGAP2|KALRN|ACTR3B|GRIN2A|NUAK1|DBC1|DHX33|SYNDIG1|APOD|SPTBN2|ZBTB18|RAP1GAP2|HOMER1|JUP|SPHKAP|HOMER2|PLK2|CORO2B|SNAP91|POU6F1|MSRA|ARHGAP32|KITL|MYO5B|ID2…
31256	2.09E-07	1.60E-06	14	105	558	23363	leading edge membrane	ROBO2|KCNB1|HPCA|SLC1A2|PTPRJ|ATP2B1|LAMP5|TIAM1|ADORA2A|AKT2|ADORA1|PLEKHO1|ARHGEF2|WLS
5856	9.05E-07	6.82E-06	76	1804	558	23363	cytoskeleton	SNAP25|WIPF3|FHL2|CRHBP|TRIM9|SEPT9|SIPA1L1|PPP4R2|RASSF3|ENC1|NEFL|NEFM|BSN|SYNPO|PKNOX2|TMOD1|PRKCB|ACTN2|PRKCE|USP2|KCNAB2|CCSAP|SEPT5|TUBA4A|KRT9|SEPT3|MYL4|ARHGAP10|ARC|KIFC2|CCNE1|PITPNM2|TTLL11|ARHGEF2|RIN1|RPP25|STX1A|SHANK2|GAS7|BRSK1|RGS14|CTTNBP2|AK5|IQGAP2|KALRN|ACTR3B|ADD1|DRP2|PDLIM1|ABLIM1|NUAK1|PTK2B|WASF1|SPTBN2|SNCA|ZBTB18|RAP1GAP2|JUP|PLK2|MCRS1|KRT12|KLHL3|CCK|BAIAP2|CORO2B|PO…
31253	9.19E-07	6.84E-06	20	233	558	23363	cell projection membrane	ROBO2|NDRG4|PRKCB|KCNB1|HPCA|SLC1A2|PTPRJ|ATP2B1|LAMP5|TIAM1|ADORA2A|AKT2|ADORA1|PLEKHO1|ARHGEF2|KCNK1|SHANK3|SHANK2|WLS|CAR4
8328	1.19E-06	8.72E-06	9	46	558	23363	ionotropic glutamate receptor complex	OLFM1|GRIN2A|PORCN|NRN1|PTK2B|ABHD6|CNIH3|CACNG3|SHISA6
43235	1.23E-06	8.93E-06	23	303	558	23363	receptor complex	ACVR1|GABRA1|IGHM|NRN1|RAMP3|GABRA6|PLXND1|GABRA4|TRPC1|ITPR3|ABHD6|SHISA6|OLFM1|GRIN2A|PORCN|PEX5L|ACVR1C|PLXNA2|PTK2B|KCNK1|CNIH3|CACNG3|GABRD
32589	1.73E-06	1.24E-05	9	48	558	23363	neuron projection membrane	LAMP5|ROBO2|ADORA2A|KCNB1|HPCA|ADORA1|SLC1A2|ATP2B1|WLS
32809	3.27E-06	2.30E-05	7	28	558	23363	neuronal cell body membrane	KCND2|GABRA6|CADM2|KCNB1|HPCA|ATP2B2|ATP2B1
45177	3.71E-06	2.58E-05	25	371	558	23363	apical part of cell	KCNA1|ITPR3|THY1|CABP1|ATP1A1|CRHR1|HSD11B1|SPP1|LZTS1|CD34|SPTBN2|CAR4|ACVR1|HOMER1|HOMER2|IGFBP2|PRKCA|LMO7|ATP2B2|ATP2B1|CACNB3|MYO5B|KCNK1|SHANK2|RAPGEF4
30658	4.12E-06	2.83E-05	9	53	558	23363	transport vesicle membrane	SYT2|SLC30A3|SYT1|ABCC8|SLC17A7|STX1A|SYN1|NRGN|CAR4
44298	4.22E-06	2.86E-05	7	29	558	23363	cell body membrane	KCND2|GABRA6|CADM2|KCNB1|HPCA|ATP2B2|ATP2B1
32281	5.39E-06	3.60E-05	7	30	558	23363	AMPA glutamate receptor complex	OLFM1|PORCN|NRN1|ABHD6|CNIH3|CACNG3|SHISA6
43227	1.93E-05	1.27E-04	312	11033	558	23363	membrane-bounded organelle	CYFIP2|CPNE9|FAAH|CERK|MT-TT|GLDC|CPNE4|MT-TR|MT-TV|ZFYVE28|CRHBP|PPP4R2|GM608|AKT2|AKT3|PDK3|PIP4K2C|BSN|ATXN7L3|WLS|ANKS1B|PKNOX2|CALN1|PRKCG|MEF2A|EPHA4|MEF2C|RBFOX1|ST6GAL2|RBFOX3|PRKCB|ACTN2|ARL15|PRKCE|PRKCD|PRKCA|SYTL2|MT-TA|TIAM2|FNDC5|TIAM1|RBP4|ARC|CCNY|MT-TH|MT-TF|KCTD17|MT-TK|EPHA3|STX1A|NECAB1|ZBTB8A|NECAB3|MGST3|PDE1A|AGAP2|NEDD4L|THY1|IQGAP2|NLK|KALRN|ACTR3B|CRHR1|HSD11B1|GRIN2A|NU…
43204	2.21E-05	1.44E-04	12	116	558	23363	perikaryon	NELL2|MAPK10|CRHBP|EPHA4|PDE10A|RBFOX3|KCNB1|LRRK2|NPY|HPCA|NEFM|CCK
99501	2.36E-05	1.50E-04	7	37	558	23363	exocytic vesicle membrane	SYT2|SLC30A3|SYT1|ABCC8|SLC17A7|STX1A|SYN1
30672	2.36E-05	1.50E-04	7	37	558	23363	synaptic vesicle membrane	SYT2|SLC30A3|SYT1|ABCC8|SLC17A7|STX1A|SYN1
31982	2.50E-05	1.57E-04	118	3447	558	23363	vesicle	CYFIP2|CPNE9|CPNE4|LAMP5|CRHBP|RIMS1|AKT2|PIP4K2C|TMEM38A|SH3GL2|WLS|CAR4|SLC30A3|PRKCB|ACTN2|ARL15|PRKCD|IGFBP2|PRKCA|TUBA4A|SYTL2|TIAM2|RBP4|ARC|CCNY|GPD1|PVALB|STX1A|RTN4R|BRSK1|NDRG3|CTTNBP2|MGST3|AGAP2|ITPR1|NEDD4L|ABHD6|THY1|IQGAP2|KALRN|ACTR3B|CRHR1|GRIN2A|APOD|NPTX1|IGFBP6|RAB6B|SPTBN2|KL|SYT2|JUP|SPHKAP|SYT1|TMEM132A|SNAP91|SYT7|MSRA|MYO5B|MAP6D1|OSBPL1A|SERINC2|CDK16|ARF3|ROBO2|RYR2|LRR…
30017	2.95E-05	1.83E-04	14	159	558	23363	sarcomere	TMOD1|RYR2|HOMER1|JUP|SPHKAP|ACTN2|TRPC1|FHL2|PPP2R5A|JPH1|MYL4|PPP3CA|PAK1|SCN8A
30018	2.98E-05	1.83E-04	11	101	558	23363	Z disc	RYR2|PPP3CA|PAK1|HOMER1|JUP|SPHKAP|ACTN2|SCN8A|FHL2|PPP2R5A|JPH1
31410	3.09E-05	1.88E-04	47	1052	558	23363	cytoplasmic vesicle	BRSK1|CTTNBP2|KCNA1|LRRK2|ITPR1|HTR2A|NRGN|LAMP5|CRHBP|TRIM9|GRIN2A|PAK1|GRM4|SV2B|AKT2|NTF3|SLC17A7|NPTX1|RAB6B|WLS|SPTBN2|CAR4|SNCA|KCNJ4|SYT2|SLC30A3|SYT1|SORT1|ABCC8|PLEKHG5|IGFBP2|NGF|BAIAP2|PRSS12|SEPT5|SNAP91|SYN1|SYT7|SYTL2|ARHGAP10|ARC|FMNL1|MAP6D1|ARHGEF2|KCNK1|STX1A|CDK16
44295	3.49E-05	2.09E-04	6	27	558	23363	axonal growth cone	RTN4R|OLFM1|SNAP25|EPHA4|TIAM1|BOC
99568	4.18E-05	2.48E-04	17	230	558	23363	cytoplasmic region	TMOD1|CDKL5|LRRK2|USP2|HPCA|CAMK2A|LAMC2|SEPT5|ARHGAP32|AKT2|MYO5B|PTK2B|STXBP6|BSN|WLS|SPTBN2|SNCA
70032	5.32E-05	3.12E-04	3	4	558	23363	synaptobrevin 2-SNAP-25-syntaxin-1a-complexin I complex	SNAP25|CPLX1|STX1A
98802	5.39E-05	3.13E-04	13	147	558	23363	plasma membrane receptor complex	ACVR1|IGHM|NRN1|ABHD6|SHISA6|OLFM1|GRIN2A|PORCN|ACVR1C|PTK2B|KCNK1|CNIH3|CACNG3
98562	6.17E-05	3.54E-04	14	170	558	23363	cytoplasmic side of membrane	RYR2|JUP|LRRK2|ATP2A2|KCNAB2|ATP2B1|GNG13|TIAM1|SYNGAP1|GNG7|PTK2B|CDK16|PTPN3|RGS7
5783	6.62E-05	3.76E-04	58	1437	558	23363	endoplasmic reticulum	RYR2|FAAH|MCTP1|LRRK2|ATP2A3|ATP2A2|JPH1|GM608|ADORA1|PIP4K2C|TMEM38A|CAR4|SLC36A1|EPHA4|KCND2|FBXW7|PRKCE|PRKCD|PRKCA|FNDC5|OLFM1|ARC|GPD1|KCTD17|RTN4R|NDRG4|LTK|NECAB3|KCNA1|MGST3|SEZ6|ITPR1|ITPR3|THY1|ATP1A1|PTGS2|RASGRP1|DDN|HSD11B1|GRIN2A|PORCN|EXTL1|SPP1|APOD|SNCA|SORT1|OSBPL3|KCNIP3|TMEM132A|PDE2A|TTC9B|ATP2B2|SORL1|B3GALTL|ARHGAP32|MGP|ESYT1|CBLN3
44449	7.00E-05	3.93E-04	14	172	558	23363	contractile fiber part	TMOD1|RYR2|HOMER1|JUP|SPHKAP|ACTN2|TRPC1|FHL2|PPP2R5A|JPH1|MYL4|PPP3CA|PAK1|SCN8A
99503	9.30E-05	5.17E-04	24	423	558	23363	secretory vesicle	BRSK1|SYT2|SLC30A3|SYT1|CTTNBP2|ABCC8|LRRK2|ITPR1|BAIAP2|SEPT5|SNAP91|SYN1|SYTL2|CRHBP|TRIM9|GRIN2A|SV2B|AKT2|SLC17A7|STX1A|CDK16|SPTBN2|CAR4|SNCA
16529	9.74E-05	5.36E-04	8	61	558	23363	sarcoplasmic reticulum	RYR2|ARC|ITPR1|ATP2A3|ATP2A2|TMEM38A|JPH1|CAR4
5794	1.13E-04	6.03E-04	51	1238	558	23363	Golgi apparatus	ARF3|SNAP25|FAAH|LRRK2|NRGN|SMPD3|GM608|AKT3|ENPP2|BSN|WLS|CALN1|CAR4|EPHA4|RBFOX1|ST6GAL2|FBXW7|PRKCE|LMTK2|CBFA2T3|ARHGAP10|ERF|ARHGEF2|ST6GALNAC5|NECAB3|CABP1|ATP1A1|RASGRP1|CRHR1|PAK1|MGAT5B|NPY|LARGE|CHST15|ST8SIA5|IGFBP6|RAB6B|SPTBN2|SNCA|SYT1|GOLM1|SORT1|KCNIP3|TMEM132A|PDE2A|SORL1|HS3ST2|ARHGAP32|MGAT4B|MAP6D1|CBLN3
9898	1.13E-04	6.03E-04	13	158	558	23363	cytoplasmic side of plasma membrane	RYR2|JUP|ATP2A2|KCNAB2|ATP2B1|GNG13|TIAM1|SYNGAP1|GNG7|PTK2B|CDK16|PTPN3|RGS7
32839	1.13E-04	6.03E-04	5	21	558	23363	dendrite cytoplasm	CDKL5|LRRK2|HPCA|CAMK2A|WLS
31674	1.16E-04	6.11E-04	11	117	558	23363	I band	RYR2|PPP3CA|PAK1|HOMER1|JUP|SPHKAP|ACTN2|SCN8A|FHL2|PPP2R5A|JPH1
43231	1.17E-04	6.11E-04	280	9916	558	23363	intracellular membrane-bounded organelle	CYFIP2|FAAH|CERK|MT-TT|GLDC|MT-TR|MT-TV|ZFYVE28|CRHBP|PPP4R2|GM608|AKT2|AKT3|PDK3|PIP4K2C|BSN|ATXN7L3|WLS|ANKS1B|PKNOX2|CALN1|PRKCG|MEF2A|EPHA4|MEF2C|RBFOX1|ST6GAL2|RBFOX3|PRKCB|PRKCE|PRKCD|PRKCA|SYTL2|MT-TA|FNDC5|TIAM1|RBP4|ARC|CCNY|MT-TH|MT-TF|KCTD17|MT-TK|EPHA3|STX1A|NECAB1|ZBTB8A|NECAB3|MGST3|PDE1A|AGAP2|THY1|NLK|CRHR1|HSD11B1|GRIN2A|NUAK1|DHX33|CHST15|SYNDIG1|ST8SIA5|HIVEP3|APOD|HIVEP2|SPTBN…
30016	1.28E-04	6.64E-04	14	182	558	23363	myofibril	TMOD1|RYR2|HOMER1|JUP|SPHKAP|ACTN2|TRPC1|FHL2|PPP2R5A|JPH1|MYL4|PPP3CA|PAK1|SCN8A
98552	1.47E-04	7.54E-04	26	491	558	23363	side of membrane	RYR2|IGHM|SEMA7A|LRRK2|ATP2A2|THY1|GUCY2G|SYNGAP1|SCUBE1|D3BWG0562E|GNG7|PTK2B|CD34|KCNJ3|CAR4|RGS7|JUP|RTN4RL2|KCNAB2|ATP2B1|EPOR|GNG13|TIAM1|RTN4RL1|CDK16|PTPN3
31224	1.66E-04	8.42E-04	175	5758	558	23363	intrinsic component of membrane	EPHB6|FAAH|CHRM1|PLXND1|CERK|SLA|ICAM5|CDH9|LAMP5|LAPTM4B|SYNGAP1|ADORA1|ENPP2|CAR12|TMEM38A|SLC16A2|SCN1B|WLS|CALN1|CAR4|ACVR1|KIRREL3|KCNH3|EPHA4|EPHA7|ST6GAL2|SLC30A3|FBXW7|KCNK12|DIO2|LMTK2|SHISA6|FNDC5|OLFM1|CACNB3|ADCY9|CACNB4|SCN8A|KCNQ3|KCNQ5|NPTXR|EPHA3|STX1A|RTN4R|SEMA7A|NRN1|MGST3|GPR88|ITPR1|SLC1A2|ITPR3|ABHD6|THY1|CRHR1|SEL1L3|HSD11B1|KCNV1|GRIN2A|PORCN|D3BWG0562E|TSPAN9|LARGE|CHST15…
43194	1.94E-04	9.75E-04	4	13	558	23363	axon initial segment	LRRC7|SCN8A|KCNQ3|CCK
16023	2.01E-04	1.00E-03	34	734	558	23363	cytoplasmic, membrane-bounded vesicle	BRSK1|CTTNBP2|LRRK2|ITPR1|NRGN|LAMP5|CRHBP|TRIM9|GRIN2A|PAK1|SV2B|AKT2|NTF3|SLC17A7|WLS|SPTBN2|CAR4|SNCA|SYT2|SLC30A3|SYT1|SORT1|ABCC8|PLEKHG5|NGF|BAIAP2|SEPT5|SNAP91|SYN1|SYTL2|FMNL1|MAP6D1|STX1A|CDK16
16528	2.34E-04	1.16E-03	8	69	558	23363	sarcoplasm	RYR2|ARC|ITPR1|ATP2A3|ATP2A2|TMEM38A|JPH1|CAR4
43292	2.63E-04	1.28E-03	14	195	558	23363	contractile fiber	TMOD1|RYR2|HOMER1|JUP|SPHKAP|ACTN2|TRPC1|FHL2|PPP2R5A|JPH1|MYL4|PPP3CA|PAK1|SCN8A
16021	2.65E-04	1.28E-03	170	5615	558	23363	integral component of membrane	EPHB6|FAAH|CHRM1|PLXND1|CERK|SLA|ICAM5|CDH9|LAMP5|LAPTM4B|ADORA1|ENPP2|CAR12|TMEM38A|SLC16A2|SCN1B|WLS|CALN1|ACVR1|KIRREL3|KCNH3|EPHA4|EPHA7|ST6GAL2|SLC30A3|FBXW7|KCNK12|DIO2|LMTK2|SHISA6|FNDC5|OLFM1|CACNB3|ADCY9|CACNB4|SCN8A|KCNQ3|KCNQ5|NPTXR|EPHA3|STX1A|RTN4R|NRN1|MGST3|GPR88|ITPR1|SLC1A2|ITPR3|ABHD6|CRHR1|SEL1L3|HSD11B1|KCNV1|GRIN2A|PORCN|D3BWG0562E|TSPAN9|LARGE|CHST15|SYNDIG1|PLXNA2|GSG1L|KCN…
30659	3.29E-04	1.58E-03	13	176	558	23363	cytoplasmic vesicle membrane	SYT2|SLC30A3|SYT1|ABCC8|ITPR1|SNAP91|SYN1|NRGN|LAMP5|SLC17A7|STX1A|CAR4|SNCA
32279	3.56E-04	1.69E-03	4	15	558	23363	asymmetric synapse	CHRM1|ADORA2A|ADORA1|GSG1L
31988	3.62E-04	1.71E-03	104	3157	558	23363	membrane-bounded vesicle	CYFIP2|CPNE9|CPNE4|LAMP5|CRHBP|AKT2|PIP4K2C|TMEM38A|SH3GL2|WLS|CAR4|SLC30A3|PRKCB|ACTN2|ARL15|PRKCD|IGFBP2|PRKCA|TUBA4A|SYTL2|TIAM2|RBP4|CCNY|GPD1|PVALB|STX1A|RTN4R|BRSK1|NDRG3|CTTNBP2|MGST3|AGAP2|ITPR1|NEDD4L|ABHD6|THY1|IQGAP2|KALRN|ACTR3B|GRIN2A|APOD|IGFBP6|SPTBN2|KL|SYT2|JUP|SPHKAP|SYT1|TMEM132A|SNAP91|SYT7|MSRA|MYO5B|MAP6D1|OSBPL1A|SERINC2|CDK16|ARF3|ROBO2|RYR2|LRRK2|ATP2A2|PTPRJ|PRSS23|NRGN|…
12506	4.37E-04	2.04E-03	14	205	558	23363	vesicle membrane	SYT2|SLC30A3|SYT1|ABCC8|ITPR1|ATP2A2|SNAP91|SYN1|NRGN|LAMP5|SLC17A7|STX1A|CAR4|SNCA
19897	4.90E-04	2.27E-03	11	138	558	23363	extrinsic component of plasma membrane	TIAM1|RYR2|JUP|GNG7|ATP2A2|PTK2B|KCNAB2|SYTL2|CDK16|GNG13|RGS7
32838	5.64E-04	2.59E-03	5	29	558	23363	cell projection cytoplasm	CDKL5|LRRK2|HPCA|CAMK2A|WLS
31234	6.10E-04	2.78E-03	9	99	558	23363	extrinsic component of cytoplasmic side of plasma membrane	TIAM1|RYR2|GNG7|ATP2A2|PTK2B|KCNAB2|CDK16|GNG13|RGS7
44433	6.48E-04	2.92E-03	13	189	558	23363	cytoplasmic vesicle part	SYT2|SLC30A3|SYT1|ABCC8|ITPR1|SNAP91|SYN1|NRGN|LAMP5|SLC17A7|STX1A|CAR4|SNCA
32590	6.64E-04	2.97E-03	5	30	558	23363	dendrite membrane	LAMP5|KCNB1|HPCA|ATP2B1|WLS
43234	7.03E-04	3.12E-03	116	3662	558	23363	protein complex	PRDM8|PLXND1|GLDC|COX6A2|RGS4|CCND2|PPP4R2|ATXN7L3|SCN1B|RGS7|MEF2A|ACVR1|GUCY1A3|MEF2C|UNC13A|FBXW7|LMO4|PRKCA|POU3F1|SHISA6|MYL4|OLFM1|RBP4|CACNB3|CACNB4|CCNY|CCNE1|SCN8A|GPD1|KCNQ3|KCNQ5|KCTD17|PVALB|STX1A|NRN1|ITPR1|ITPR3|ABHD6|ACTR3B|CPLX1|NEUROD1|KCNV1|GRIN2A|PORCN|DBC1|PLXNA2|KCNMB4|HIVEP2|STXBP6|JUP|INHBA|SNAP91|GNG13|NR4A1|PEX5L|MYO5B|ID2|TCF4|CNIH3|SNAP25|RYR2|IGHM|LRRK2|ATP2A2|LAMC2|JP…
45121	7.39E-04	3.21E-03	17	293	558	23363	membrane raft	SNAP25|KCND2|LRRK2|TRPC1|PDE2A|ITPR1|PRKCA|RTN4RL2|ATP2B2|THY1|ATP1A1|ATP2B1|RTN4RL1|KCNQ3|MAL2|PTK2B|STAT6
98857	7.39E-04	3.21E-03	17	293	558	23363	membrane microdomain	SNAP25|KCND2|LRRK2|TRPC1|PDE2A|ITPR1|PRKCA|RTN4RL2|ATP2B2|THY1|ATP1A1|ATP2B1|RTN4RL1|KCNQ3|MAL2|PTK2B|STAT6
1902711	7.55E-04	3.21E-03	4	18	558	23363	GABA-A receptor complex	GABRA1|GABRA6|GABRA4|GABRD
1902710	7.55E-04	3.21E-03	4	18	558	23363	GABA receptor complex	GABRA1|GABRA6|GABRA4|GABRD
30673	7.55E-04	3.21E-03	4	18	558	23363	axolemma	ROBO2|ADORA2A|ADORA1|SLC1A2
5883	1.02E-03	4.32E-03	3	9	558	23363	neurofilament	NEFL|NEFM|SHANK2
16324	1.10E-03	4.59E-03	16	277	558	23363	apical plasma membrane	KCNA1|IGFBP2|LMO7|ATP2B2|THY1|CABP1|ATP1A1|ATP2B1|CACNB3|KCNK1|LZTS1|CD34|SHANK2|RAPGEF4|SPTBN2|CAR4
33017	1.15E-03	4.78E-03	4	20	558	23363	sarcoplasmic reticulum membrane	RYR2|ATP2A3|ATP2A2|JPH1
48179	1.68E-03	6.88E-03	2	3	558	23363	activin receptor complex	ACVR1|ACVR1C
71664	1.68E-03	6.88E-03	2	3	558	23363	catenin-TCF7L2 complex	JUP|TCF4
19898	2.51E-03	1.02E-02	14	246	558	23363	extrinsic component of membrane	RYR2|JUP|ATP2A2|KCNAB2|SYTL2|GNG13|TIAM1|GNG7|INPP5J|PTK2B|BSN|MGLL|CDK16|RGS7
9986	2.67E-03	1.08E-02	33	821	558	23363	cell surface	RTN4R|EPHB6|ROBO2|IGHM|SEMA7A|RAMP3|KCNA1|SLC1A2|PTPRJ|THY1|IQGAP2|PCSK6|GUCY2G|CX3CL1|GRIN2A|PAK1|SCUBE1|ACVR1C|D3BWG0562E|BOC|RSPO2|BSN|CD34|KCNJ3|CAR4|EPHA4|SORT1|RTN4RL2|SEPT5|EPOR|MAS1|RTN4RL1|KCNQ3
46658	2.81E-03	1.13E-02	5	41	558	23363	anchored component of plasma membrane	NRN1|RTN4RL1|RTN4RL2|THY1|CAR4
1518	3.24E-03	1.28E-02	3	13	558	23363	voltage-gated sodium channel complex	SCN8A|SCN4B|SCN1B
42641	3.30E-03	1.28E-02	6	61	558	23363	actomyosin	SEPT9|ABLIM1|ZYX|SYNPO|SEPT5|STX1A
70033	3.31E-03	1.28E-02	2	4	558	23363	synaptobrevin 2-SNAP-25-syntaxin-1a-complexin II complex	SNAP25|STX1A
5955	3.31E-03	1.28E-02	2	4	558	23363	calcineurin complex	PPP3CA|ITPR1
5938	3.66E-03	1.41E-02	12	203	558	23363	cell cortex	TMOD1|ARHGAP32|AKT2|MYO5B|USP2|PTK2B|LAMC2|STXBP6|BSN|SEPT5|SPTBN2|SNCA
44291	4.53E-03	1.73E-02	6	65	558	23363	cell-cell contact zone	TIAM1|PAK1|JUP|ATP1A1|SCN4B|SCN1B
44431	4.74E-03	1.80E-02	19	409	558	23363	Golgi apparatus part	SNAP25|RBFOX1|NECAB3|SORT1|PRKCE|LRRK2|CABP1|SORL1|CRHR1|NRGN|SMPD3|GM608|ST8SIA5|MAP6D1|BSN|WLS|CALN1|SPTBN2|CAR4
32587	5.12E-03	1.93E-02	5	47	558	23363	ruffle membrane	TIAM1|AKT2|PLEKHO1|PTPRJ|ARHGEF2
70044	5.43E-03	2.03E-02	2	5	558	23363	synaptobrevin 2-SNAP-25-syntaxin-1a complex	SNAP25|STX1A
33268	6.02E-03	2.22E-02	3	16	558	23363	node of Ranvier	SCN8A|KCNQ3|SCN1B
34706	6.02E-03	2.22E-02	3	16	558	23363	sodium channel complex	SCN8A|SCN4B|SCN1B
31672	6.07E-03	2.23E-02	4	31	558	23363	A band	MYL4|RYR2|FHL2|PPP2R5A
5768	6.30E-03	2.29E-02	27	672	558	23363	endosome	SNAP25|LRRK2|AGAP2|SLA|ATP1A1|CRHR1|ZFYVE28|LAMP5|CRHBP|NEURL1B|PAK1|RASGEF1B|AKT2|SYNDIG1|WLS|SPTBN2|EPHA4|SLC30A3|SORT1|LMTK2|VPS37B|SORL1|ARHGAP32|ARC|OSBPL1A|KCNK1|EPHA3
1726	6.40E-03	2.32E-02	8	115	558	23363	ruffle	TIAM1|PAK1|AKT2|INPP5J|PLEKHO1|PTPRJ|ARHGEF2|GAS7
97517	7.88E-03	2.81E-02	5	52	558	23363	contractile actin filament bundle	SEPT9|ABLIM1|ZYX|SYNPO|SEPT5
1725	7.88E-03	2.81E-02	5	52	558	23363	stress fiber	SEPT9|ABLIM1|ZYX|SYNPO|SEPT5
5767	8.01E-03	2.84E-02	2	6	558	23363	secondary lysosome	CRHBP|LRRK2
5771	8.46E-03	2.98E-02	4	34	558	23363	multivesicular body	CRHBP|LRRK2|SORL1|CRHR1
98588	8.78E-03	3.07E-02	40	1130	558	23363	bounding membrane of organelle	RYR2|NDRG4|ABCD2|NECAB3|LRRK2|ITPR1|ATP2A3|ATP2A2|ITPR3|CABP1|JPH1|NRGN|ZFYVE28|LAMP5|PORCN|GM608|SYNDIG1|ST8SIA5|SLC17A7|WASF1|CALN1|SPTBN2|CAR4|SNCA|SLC36A1|EPHA4|SYT2|SLC30A3|SYT1|ABCC8|PRKCE|TTC9B|VPS37B|SNAP91|SYN1|PEX5L|ESYT1|SHANK3|STX1A|SHANK2
14704	9.22E-03	3.20E-02	5	54	558	23363	intercalated disc	PAK1|JUP|ATP1A1|SCN4B|SCN1B
31901	9.38E-03	3.24E-02	4	35	558	23363	early endosome membrane	ZFYVE28|LAMP5|EPHA4|SYNDIG1
5576	9.82E-03	3.37E-02	123	4233	558	23363	extracellular region	CYFIP2|CPNE9|EPHB6|CPNE4|CRHBP|ENPP2|CAR11|PIP4K2C|TMEM38A|PAMR1|SH3GL2|CAR4|KIRREL3|PRKCB|IGFBP4|ACTN2|ARL15|PRKCD|IGFBP2|PRKCA|TUBA4A|DKK3|TIAM2|FNDC5|OLFM1|RBP4|CCNY|GPD1|MASP1|NPTXR|PVALB|EPHA3|RTN4R|NRN1|NDRG3|NXPH3|MGST3|AGAP2|CHRD|NEDD4L|ABHD6|THY1|IQGAP2|KALRN|ACTR3B|IGSF21|SCUBE1|APOD|IGFBP6|WNT2|SPTBN2|ZBTB18|KL|JUP|SPHKAP|TMEM132A|INHBA|SYT7|MSRA|KITL|MYO5B|OSBPL1A|SERINC2|ARF3|ROBO2|R…
16323	9.88E-03	3.37E-02	11	203	558	23363	basolateral plasma membrane	KCNJ4|NDRG4|TRPC1|ADORA1|SLA|CAR11|CABP1|ATP1A1|ATP2B1|CD34|RAPGEF4
97470	1.10E-02	3.74E-02	2	7	558	23363	ribbon synapse	ATP2A2|BSN
32432	1.24E-02	4.16E-02	5	58	558	23363	actin filament bundle	SEPT9|ABLIM1|ZYX|SYNPO|SEPT5
5911	1.32E-02	4.40E-02	17	390	558	23363	cell-cell junction	PRKCG|CADM3|JUP|CADM2|PLEKHG5|PRKCD|PTPRJ|LMO7|ATP1A1|TIAM1|PAK1|9430020K01RIK|ZYX|ARHGEF2|SYNPO|SCN4B|SCN1B
31594	1.33E-02	4.40E-02	5	59	558	23363	neuromuscular junction	EPHA4|EPHA7|UNC13A|NEFM|PDZRN3
611down_MF
Selected statistical test : Hypergeometric test
Selected correction : Benjamini & Hochberg False Discovery Rate (FDR) correction
Selected significance level : 0.05
Testing option : Use whole annotation as reference set
The selected cluster :
CYFIP2	TEX40	TMEM200B	MT-TT	GLDC	WIPF3	MT-TR	MT-TV	ZFYVE28	CRHBP	SYNGAP1	PPP4R2	AKT2	AKT3	HOMER3	PIP4K2C	WLS	ANKS1B	PKNOX2	PRKCG	MEF2A	MEF2C	RBFOX1	UNC13A	RBFOX3	PRKCB	PRKCE	STARD8	PRKCD	AC153801.1	PRKCA	HPCAL4	SYTL2	DKK3	MT-TA	MYL4	RBP4	ADCY9	HECW2	MT-TH	MT-TF	NGEF	MT-TK	ZBTB8A	AGAP2	NEDD4L	THY1	IQGAP2	NYAP2	GM4908
TRPC1	TNFRSF19	RTN4RL2	KCNAB2	VPS37B	ADRA2C	KCNAB3	NGF	SLCO1C1	ADORA2A	RTN4RL1	GM22190	3110047P20RIK	GM6058	ST6GALNAC5	SLC24A2	SMARCD1	LUZP2	SEMA3A	CXXC5	PPM1E	ABLIM1	TTR	MMU-MIR-30C-2	MGAT5B	E2F1	MAL2	LRRC8B	WASF1	CACNG3	KCNJ3	KCNJ4	LINGO1	KCNIP2	KCNIP3	FBXL16	BAIAP2	SORL1	OXR1	GM15681	NELL2	FRAS1	RAB15	MAB21L1	KLF9	MGAT4B	MGP	TLL1	A830018L16RIK	KCNK1
SCUBE1	LARGE	D630004N19RIK	WNT2	MFAP3L	RAP1GAP2	MIR3061	SYT2	SYT1	EPHX4	INHBA	ARHGAP25	SYT7	NR4A2	ARHGAP32	NR4A1	FAM163B	MAP6D1	TCF4	MANSC1	FGF12	ABCD2	MCTP1	SOWAHB	MAST3	ATP2A3	MT-TL1	ATP2A2	GTDC1	LAMC2	1110018G07RIK	MT-TL2	GRM3	GRM2	Sep-09	GRM4	MFSD4	RASGEF1B	RASGEF1C	NPTN	BLNK	PDE4A	A130050O07RIK	C530030P08RIK	KLF10	KLF13	GM20699	ABCC8	PPP2R5A	ETV1
No annotations were retrieved for the following entities:
MMU-MIR-181B-1	MEI1	RP23-359C15.10	GM19932	GM16227	GM16464	GM5815	GM24169	N-R5S25	AC163292.1	CAR11	LZTS1	GM22066	C530030P08RIK	GM15665	GM6580	GM20699	GM7150	A430110C17RIK	TNFRSF19	MIR15A	AC153801.1	4930405O22RIK	DKK3	GM23243	GM22190	GM6970	GM6058	GM15828	GM17535	GM15992	RP23-155H5.3	GM25639	N-R5S154	GM4908	GM20705	RP23-175C13.4	MMU-MIR-30C-2	GM5278	AC129605.1	RP23-61D6.4	SPTBN2	GM4660	GM13937	MIR3061	GM15681	MAB21L1	CCNG2	GM15809	MIR129-1
GO-ID	p-value	corr p-value	x	n	X	N	Description	Genes in test set
5515	2.50E-34	3.13E-31	330	7779	561	22941	protein binding	CYFIP2|FAAH|GLDC|CPNE4|WIPF3|ICAM5|SYNGAP1|PPP4R2|RASSF3|AKT2|AKT3|HOMER3|PIP4K2C|BSN|SYNPO|SCN1B|WLS|ANKS1B|PKNOX2|PRKCG|MEF2A|ACVR1|EPHA4|MEF2C|RBFOX1|EPHA7|UNC13A|RBFOX3|PRKCB|ACTN2|PRKCE|PRKCD|PRKCA|HPCAL4|SYTL2|MYL4|TIAM2|FNDC5|TIAM1|RBP4|ARC|CCNY|KCNQ3|RIN1|KCTD17|NGEF|EPHA3|STX1A|NRN1|NECAB3|PDE1B|PDE1A|AGAP2|NEDD4L|THY1|IQGAP2|NYAP2|NLK|KALRN|ACTR3B|CRHR1|GRIN2A|NUAK1|SEC14L1|D3BWG0562E|D…
5488	4.65E-27	2.91E-24	421	12218	561	22941	binding	CYFIP2|MT-TT|GLDC|WIPF3|MT-TR|MT-TV|ZFYVE28|CRHBP|SYNGAP1|PPP4R2|AKT2|AKT3|HOMER3|PIP4K2C|WLS|ANKS1B|PKNOX2|PRKCG|MEF2A|MEF2C|RBFOX1|UNC13A|RBFOX3|PRKCB|PRKCE|STARD8|PRKCD|PRKCA|HPCAL4|SYTL2|MT-TA|MYL4|RBP4|ADCY9|MT-TH|MT-TF|NGEF|MT-TK|ZBTB8A|AGAP2|NEDD4L|THY1|IQGAP2|NYAP2|HSD11B1|GRIN2A|D3BWG0562E|CHST15|SYNDIG1|PIP5K1C|CDK17|CDK19|CADM3|AFAP1L1|ARPP21|HOMER1|GPR12|JUP|CADM2|HOMER2|PLK2|POU6F1|D…
98772	2.59E-19	1.08E-16	83	1135	561	22941	molecular function regulator	CCNI|LRRK2|LRRC4|RAPGEFL1|RGS4|GRM3|GRM2|SYNGAP1|SIPA1L1|PPP4R2|RASGEF1B|RASGEF1C|PHACTR1|RGS8|SCN1B|GIT1|GARNL3|RGS7|PSD|LYNX1|PRKCB|FBXW7|ACTN2|PRKCE|STARD8|PLEKHG5|PRKCD|LMTK2|PPP2R5A|RTN4RL2|KCNAB2|NGF|HPCAL4|DGKZ|TIAM2|PCP2|TIAM1|ARHGAP10|ARC|CCNY|RTN4RL1|CCNE1|ARHGEF3|ARHGEF2|RAPGEF5|PLCB1|RIN1|SCN4B|NGEF|STX1A|RAPGEF4|RTN4R|RGS14|AGAP2|ITPR1|NEDD4L|ASAP1|THY1|IQGAP2|KALRN|RASGRP1|SOCS2|DBC…
43167	1.66E-15	5.18E-13	208	5155	561	22941	ion binding	EPHB6|FAAH|CERK|GLDC|ZFYVE28|AKT2|AKT3|PDK3|PIP4K2C|BSN|ATXN7L3|CALN1|PRKCG|ACVR1|EPHA4|EPHA7|UNC13A|PRKCB|ACTN2|ARL15|PRKCE|PRKCD|PRKCA|HPCAL4|SYTL2|MYL4|TIAM1|ARC|ADCY9|TTLL11|EPHA3|NECAB1|ZBTB8A|NECAB3|PDE1B|PDE1A|AGAP2|THY1|IQGAP2|NLK|KALRN|ACTR3B|GRIN2A|NUAK1|DHX33|CHST15|HIVEP3|PIP5K1C|HIVEP2|STXBP6|CDK17|EGR1|CDK19|GPR12|BCL11B|BCL11A|PLK2|PDE2A|MICAL2|SNAP91|MYO5B|CDK16|ARF3|RYR2|DIRAS2|P…
46873	1.98E-14	4.95E-12	40	389	561	22941	metal ion transmembrane transporter activity	SLC24A2|SNAP25|RYR2|KCNA1|ITPR1|SLC1A2|ATP2A3|ATP2A2|ITPR3|ATP1A1|KCNV1|GRIN2A|KCNMB4|SLC17A7|TMEM38A|CACNG3|SCN1B|KCNJ3|KCNJ4|KCNH3|KCNH4|KCND2|SLC30A3|KCNB1|KCNIP2|ABCC8|TRPC1|KCNIP3|KCNK12|ATP2B2|KCNAB2|ATP2B1|KCNAB3|CACNB3|CACNB4|SCN8A|KCNQ3|KCNQ5|KCNK1|SCN4B
22836	3.84E-14	8.00E-12	34	289	561	22941	gated channel activity	SNAP25|RYR2|KCNA1|ITPR1|ITPR3|KCNV1|GRIN2A|KCNMB4|SLC17A7|TMEM38A|CACNG3|GABRD|SCN1B|KCNJ3|KCNJ4|GABRA1|KCNH3|KCNH4|KCND2|GABRA6|KCNB1|KCNIP2|GABRA4|KCNIP3|KCNAB2|KCNAB3|CACNB3|PEX5L|CACNB4|SCN8A|KCNQ3|KCNQ5|KCNK1|SCN4B
5261	1.18E-13	2.11E-11	33	283	561	22941	cation channel activity	SLC24A2|SNAP25|RYR2|KCNA1|ITPR1|ITPR3|KCNV1|GRIN2A|KCNMB4|TMEM38A|CACNG3|SCN1B|KCNJ3|KCNJ4|KCNH3|KCNH4|KCND2|KCNB1|KCNIP2|ABCC8|TRPC1|KCNIP3|KCNK12|KCNAB2|KCNAB3|CACNB3|PEX5L|CACNB4|SCN8A|KCNQ3|KCNQ5|KCNK1|SCN4B
5216	1.85E-13	2.89E-11	38	378	561	22941	ion channel activity	SLC24A2|SNAP25|RYR2|KCNA1|ITPR1|ITPR3|KCNV1|GRIN2A|KCNMB4|SLC17A7|TMEM38A|CACNG3|GABRD|SCN1B|KCNJ3|KCNJ4|GABRA1|KCNH3|KCNH4|KCND2|GABRA6|KCNB1|KCNIP2|ABCC8|GABRA4|TRPC1|KCNIP3|KCNK12|KCNAB2|KCNAB3|CACNB3|PEX5L|CACNB4|SCN8A|KCNQ3|KCNQ5|KCNK1|SCN4B
22838	4.54E-13	6.30E-11	38	389	561	22941	substrate-specific channel activity	SLC24A2|SNAP25|RYR2|KCNA1|ITPR1|ITPR3|KCNV1|GRIN2A|KCNMB4|SLC17A7|TMEM38A|CACNG3|GABRD|SCN1B|KCNJ3|KCNJ4|GABRA1|KCNH3|KCNH4|KCND2|GABRA6|KCNB1|KCNIP2|ABCC8|GABRA4|TRPC1|KCNIP3|KCNK12|KCNAB2|KCNAB3|CACNB3|PEX5L|CACNB4|SCN8A|KCNQ3|KCNQ5|KCNK1|SCN4B
22890	9.78E-13	1.22E-10	42	479	561	22941	inorganic cation transmembrane transporter activity	SLC24A2|SNAP25|RYR2|KCNA1|ITPR1|SLC1A2|ATP2A3|ATP2A2|ITPR3|ATP1A1|COX6A2|KCNV1|GRIN2A|KCNMB4|SLC17A7|TMEM38A|CACNG3|SCN1B|KCNJ3|SLC36A1|KCNJ4|KCNH3|KCNH4|KCND2|SLC30A3|KCNB1|KCNIP2|ABCC8|TRPC1|KCNIP3|KCNK12|ATP2B2|KCNAB2|ATP2B1|KCNAB3|CACNB3|CACNB4|SCN8A|KCNQ3|KCNQ5|KCNK1|SCN4B
22803	2.29E-12	2.39E-10	38	410	561	22941	passive transmembrane transporter activity	SLC24A2|SNAP25|RYR2|KCNA1|ITPR1|ITPR3|KCNV1|GRIN2A|KCNMB4|SLC17A7|TMEM38A|CACNG3|GABRD|SCN1B|KCNJ3|KCNJ4|GABRA1|KCNH3|KCNH4|KCND2|GABRA6|KCNB1|KCNIP2|ABCC8|GABRA4|TRPC1|KCNIP3|KCNK12|KCNAB2|KCNAB3|CACNB3|PEX5L|CACNB4|SCN8A|KCNQ3|KCNQ5|KCNK1|SCN4B
15267	2.29E-12	2.39E-10	38	410	561	22941	channel activity	SLC24A2|SNAP25|RYR2|KCNA1|ITPR1|ITPR3|KCNV1|GRIN2A|KCNMB4|SLC17A7|TMEM38A|CACNG3|GABRD|SCN1B|KCNJ3|KCNJ4|GABRA1|KCNH3|KCNH4|KCND2|GABRA6|KCNB1|KCNIP2|ABCC8|GABRA4|TRPC1|KCNIP3|KCNK12|KCNAB2|KCNAB3|CACNB3|PEX5L|CACNB4|SCN8A|KCNQ3|KCNQ5|KCNK1|SCN4B
43168	3.36E-12	3.23E-10	116	2477	561	22941	anion binding	EPHB6|FAAH|CERK|GLDC|ZFYVE28|AKT2|AKT3|PDK3|PIP4K2C|PRKCG|ACVR1|GUCY1A3|EPHA4|EPHA7|CDKL5|PRKCB|ACTN2|ARL15|PRKCE|PRKCD|LMTK2|PRKCA|DGKZ|TUBA4A|SYTL2|TIAM1|ADCY9|SCN8A|TTLL11|EPHA3|BRSK1|PDE1A|AGAP2|ITPR1|CHRD|ITPR3|THY1|AK5|IQGAP2|NLK|KALRN|ACTR3B|RASGRP1|GRIN2A|NUAK1|DHX33|CHST15|PIP5K1C|STXBP6|RAB6B|CDK17|CDK19|SYT2|GPR12|RASL10A|SYT1|PLK2|PDE2A|MICAL2|SNAP91|SYT7|ARHGAP32|MYO5B|TCF4|FGF12|CDK…
15079	4.06E-12	3.63E-10	22	140	561	22941	potassium ion transmembrane transporter activity	SLC24A2|KCNJ4|KCNH3|SNAP25|KCNH4|KCND2|KCNB1|KCNIP2|ABCC8|KCNA1|KCNIP3|KCNK12|KCNAB2|ATP1A1|KCNAB3|KCNV1|KCNQ3|KCNMB4|KCNQ5|TMEM38A|KCNK1|KCNJ3
8324	4.94E-12	4.12E-10	45	568	561	22941	cation transmembrane transporter activity	SLC24A2|SNAP25|RYR2|KCNA1|ITPR1|SLC1A2|ATP2A3|ATP2A2|ITPR3|ATP1A1|COX6A2|KCNV1|GRIN2A|KCNMB4|SLC17A7|TMEM38A|CACNG3|SCN1B|KCNJ3|SLC36A1|KCNJ4|KCNH3|KCNH4|KCND2|SLC30A3|KCNB1|KCNIP2|ABCC8|TRPC1|KCNIP3|KCNK12|ATP2B2|KCNAB2|ATP2B1|KCNAB3|CACNB3|PEX5L|CACNB4|SLC7A8|SCN8A|KCNQ3|KCNQ5|KCNK1|SERINC2|SCN4B
5267	7.84E-12	6.12E-10	20	117	561	22941	potassium channel activity	KCNJ4|KCNH3|SNAP25|KCNH4|KCND2|KCNB1|KCNIP2|ABCC8|KCNA1|KCNIP3|KCNK12|KCNAB2|KCNAB3|KCNV1|KCNQ3|KCNMB4|KCNQ5|TMEM38A|KCNK1|KCNJ3
5516	2.45E-11	1.80E-09	23	168	561	22941	calmodulin binding	RYR2|ARPP21|SYT1|PDE1B|PDE1A|CAMK2A|ATP2B2|ADCY1|ATP2B1|IQGAP2|STRN4|ADD1|NRGN|CAMKK2|PPP3CA|PPP3CC|GRM4|MYO5B|CAMK4|ITPKA|KCNQ3|MAP6D1|PLCB1
22843	1.04E-10	7.23E-09	21	149	561	22941	voltage-gated cation channel activity	KCNJ4|KCNH3|SNAP25|KCNH4|KCND2|KCNB1|KCNA1|KCNAB2|KCNAB3|KCNV1|GRIN2A|CACNB3|CACNB4|SCN8A|KCNQ3|KCNQ5|KCNK1|CACNG3|SCN4B|SCN1B|KCNJ3
22832	1.60E-10	9.97E-09	23	184	561	22941	voltage-gated channel activity	KCNJ4|KCNH3|SNAP25|KCNH4|KCND2|KCNB1|KCNIP2|KCNA1|KCNIP3|KCNAB2|KCNAB3|KCNV1|GRIN2A|CACNB3|CACNB4|SCN8A|KCNQ3|KCNQ5|KCNK1|CACNG3|SCN4B|SCN1B|KCNJ3
5244	1.60E-10	9.97E-09	23	184	561	22941	voltage-gated ion channel activity	KCNJ4|KCNH3|SNAP25|KCNH4|KCND2|KCNB1|KCNIP2|KCNA1|KCNIP3|KCNAB2|KCNAB3|KCNV1|GRIN2A|CACNB3|CACNB4|SCN8A|KCNQ3|KCNQ5|KCNK1|CACNG3|SCN4B|SCN1B|KCNJ3
43169	2.22E-10	1.32E-08	139	3391	561	22941	cation binding	PRDM8|CERK|GLDC|ZFAND5|SLA|CDH9|ZFYVE28|RIMS1|ENPP2|CAR12|CAR8|BSN|CAR7|ATXN7L3|CALN1|CAR4|PRKCG|ACVR1|UNC13A|AGTPBP1|PRKCB|ACTN2|LMO4|PRKCE|LMO3|PRKCD|USP2|PRKCA|HPCAL4|DGKZ|SYTL2|FOXP1|MYL4|ARC|ADCY9|SCN8A|MASP1|NPTXR|PVALB|BRSK1|NECAB1|ZBTB8A|NECAB3|PDE1B|PDE1A|HPCA|AGAP2|ITPR3|CABP1|NLK|KALRN|RASGRP1|GRIN2A|SCUBE1|LARGE|HIVEP3|NPTX1|HIVEP2|ZBTB18|EGR1|SYT2|GPR12|BCL11B|SYT1|BCL11A|PDE2A|MICAL…
46872	2.96E-10	1.68E-08	136	3306	561	22941	metal ion binding	PRDM8|CERK|ZFAND5|SLA|CDH9|ZFYVE28|RIMS1|ENPP2|CAR12|CAR8|BSN|CAR7|ATXN7L3|CALN1|CAR4|PRKCG|ACVR1|UNC13A|AGTPBP1|PRKCB|ACTN2|LMO4|PRKCE|LMO3|PRKCD|USP2|PRKCA|HPCAL4|DGKZ|SYTL2|FOXP1|MYL4|ARC|ADCY9|SCN8A|MASP1|NPTXR|PVALB|BRSK1|NECAB1|ZBTB8A|NECAB3|PDE1B|PDE1A|HPCA|AGAP2|ITPR3|CABP1|NLK|KALRN|RASGRP1|GRIN2A|SCUBE1|LARGE|HIVEP3|NPTX1|HIVEP2|ZBTB18|EGR1|SYT2|BCL11B|SYT1|BCL11A|PDE2A|MICAL2|SCRT1|SYT…
15075	3.47E-10	1.88E-08	50	767	561	22941	ion transmembrane transporter activity	SNAP25|RYR2|ATP2A3|ATP2A2|COX6A2|TMEM38A|SCN1B|SLC36A1|KCNH3|KCNH4|KCND2|SLC30A3|ABCC8|TRPC1|KCNK12|KCNAB2|KCNAB3|SLCO1C1|CACNB3|CACNB4|SLC7A8|SCN8A|KCNQ3|KCNQ5|SCN4B|SLC24A2|KCNA1|ITPR1|SLC1A2|ITPR3|ATP1A1|KCNV1|GRIN2A|KCNMB4|SLC17A7|CACNG3|GABRD|KCNJ3|KCNJ4|GABRA1|GABRA6|KCNB1|KCNIP2|GABRA4|KCNIP3|ATP2B2|ATP2B1|PEX5L|KCNK1|SERINC2
16247	8.05E-10	4.19E-08	18	120	561	22941	channel regulator activity	LYNX1|PRKCB|KCNIP2|KCNIP3|ITPR1|NEDD4L|KCNAB2|HPCAL4|GRM3|GRM2|KCNMB4|CNIH3|CACNG3|FGF12|SCN4B|SCN1B|STX1A|PTPN3
499	9.31E-10	4.38E-08	10	29	561	22941	base pairing with mRNA	MT-TA|MT-TT|MT-TR|MT-TS2|MT-TH|MT-TL1|MT-TV|MT-TF|MT-TK|MT-TL2
30533	9.31E-10	4.38E-08	10	29	561	22941	triplet codon-amino acid adaptor activity	MT-TA|MT-TT|MT-TR|MT-TS2|MT-TH|MT-TL1|MT-TV|MT-TF|MT-TK|MT-TL2
5096	9.82E-10	4.38E-08	24	219	561	22941	GTPase activator activity	RAP1GAP2|RGS14|STARD8|LRRK2|AGAP2|ASAP1|THY1|IQGAP2|ARHGAP25|TIAM2|RGS4|ARHGAP32|ARHGAP10|SYNGAP1|SIPA1L1|CHN2|CHN1|PLCB1|RIN1|RGS8|SMAP1|GIT1|GARNL3|RGS7
30695	9.82E-10	4.38E-08	25	237	561	22941	GTPase regulator activity	RGS14|LRRK2|AGAP2|ASAP1|THY1|IQGAP2|RGS4|SYNGAP1|SIPA1L1|CHN2|CHN1|RGS8|GIT1|GARNL3|RGS7|RAP1GAP2|STARD8|ARHGAP25|TIAM2|PCP2|ARHGAP32|ARHGAP10|PLCB1|RIN1|SMAP1
498	1.37E-09	5.89E-08	10	30	561	22941	base pairing with RNA	MT-TA|MT-TT|MT-TR|MT-TS2|MT-TH|MT-TL1|MT-TV|MT-TF|MT-TK|MT-TL2
496	1.97E-09	8.22E-08	10	31	561	22941	base pairing	MT-TA|MT-TT|MT-TR|MT-TS2|MT-TH|MT-TL1|MT-TV|MT-TF|MT-TK|MT-TL2
4672	2.92E-09	1.18E-07	40	571	561	22941	protein kinase activity	EPHB6|BRSK1|LTK|MAST3|LRRK2|CAMK2A|NLK|GUCY2G|KALRN|CAMKK2|NUAK1|PAK1|ACVR1C|AKT2|AKT3|NPTN|PDK3|PTK2B|PRKCG|CDK17|ACVR1|KCNH3|EPHA4|CDK19|EPHA7|CDKL5|PRKCB|PRKCE|PLK2|PRKCD|LMTK2|PRKCA|CCK|MAPK10|SBK1|CAMK4|STK17B|ITPKA|EPHA3|CDK16
8092	3.36E-09	1.31E-07	49	795	561	22941	cytoskeletal protein binding	SNAP25|LRRK2|WIPF3|SIPA1L1|ENC1|PHACTR1|SYNPO|PKNOX2|TMOD1|UNC13A|AGTPBP1|ACTN2|PRKCE|LMTK2|LMO7|CCSAP|MYL4|TIAM1|ARC|KIFC2|ADORA2A|ARHGEF2|SHANK3|STX1A|GAS7|BRSK1|RGS14|CTTNBP2|HPCA|ATP1A1|IQGAP2|ACTR3B|ADD1|DRP2|ABLIM1|PIP5K1C|WASF1|RAB6B|CAP2|SNCA|HOMER2|MICAL2|KLHL3|BAIAP2|CORO2B|FMNL1|MYO5B|MAP6D1|PTPN3
15077	3.52E-09	1.33E-07	29	331	561	22941	monovalent inorganic cation transmembrane transporter activity	SLC24A2|SNAP25|KCNA1|SLC1A2|ATP1A1|COX6A2|KCNV1|KCNMB4|SLC17A7|TMEM38A|SCN1B|KCNJ3|SLC36A1|KCNJ4|KCNH3|KCNH4|KCND2|KCNB1|KCNIP2|ABCC8|KCNIP3|KCNK12|KCNAB2|KCNAB3|SCN8A|KCNQ3|KCNQ5|KCNK1|SCN4B
44325	3.92E-09	1.44E-07	17	117	561	22941	ion channel binding	SNAP25|HOMER1|KCNB1|KCNIP2|ACTN2|ABCC8|LRRK2|TRPC1|KCNIP3|NEDD4L|KCNAB2|RIMS1|ID2|KCNQ3|FGF12|SCN4B|STX1A
22891	4.18E-09	1.49E-07	50	826	561	22941	substrate-specific transmembrane transporter activity	SNAP25|RYR2|ATP2A3|ATP2A2|COX6A2|TMEM38A|SCN1B|SLC36A1|KCNH3|KCNH4|KCND2|SLC30A3|ABCC8|TRPC1|KCNK12|KCNAB2|KCNAB3|SLCO1C1|CACNB3|CACNB4|SLC7A8|SCN8A|KCNQ3|KCNQ5|SCN4B|SLC24A2|KCNA1|ITPR1|SLC1A2|ITPR3|ATP1A1|KCNV1|GRIN2A|KCNMB4|SLC17A7|CACNG3|GABRD|KCNJ3|KCNJ4|GABRA1|GABRA6|KCNB1|KCNIP2|GABRA4|KCNIP3|ATP2B2|ATP2B1|PEX5L|KCNK1|SERINC2
22857	4.68E-09	1.63E-07	53	907	561	22941	transmembrane transporter activity	SNAP25|RYR2|ABCD2|ATP2A3|ATP2A2|COX6A2|TMEM38A|SLC16A2|SCN1B|SLC36A1|KCNH3|KCNH4|KCND2|SLC30A3|ABCC8|TRPC1|KCNK12|KCNAB2|KCNAB3|SLCO1C1|CACNB3|CACNB4|SLC7A8|SCN8A|KCNQ3|KCNQ5|SCN4B|SLC24A2|KCNA1|ITPR1|SLC1A2|ITPR3|ATP1A1|KCNV1|GRIN2A|SV2B|KCNMB4|SLC17A7|CACNG3|GABRD|KCNJ3|KCNJ4|GABRA1|GABRA6|KCNB1|KCNIP2|GABRA4|KCNIP3|ATP2B2|ATP2B1|PEX5L|KCNK1|SERINC2
16301	5.99E-09	2.02E-07	46	733	561	22941	kinase activity	EPHB6|BRSK1|LTK|CERK|MAST3|LRRK2|CAMK2A|AK5|NLK|GUCY2G|KALRN|CAMKK2|NUAK1|PAK1|ACVR1C|AKT2|AKT3|NPTN|PDK3|PTK2B|PIP4K2C|PIP5K1C|PRKCG|CDK17|ACVR1|KCNH3|EPHA4|CDK19|EPHA7|CDKL5|PRKCB|PRKCE|PLK2|PRKCD|LMTK2|PRKCA|CCK|DGKZ|MAPK10|SBK1|CCNE1|CAMK4|STK17B|ITPKA|EPHA3|CDK16
60589	6.15E-09	2.02E-07	25	259	561	22941	nucleoside-triphosphatase regulator activity	RGS14|LRRK2|AGAP2|ASAP1|THY1|IQGAP2|RGS4|SYNGAP1|SIPA1L1|CHN2|CHN1|RGS8|GIT1|GARNL3|RGS7|RAP1GAP2|STARD8|ARHGAP25|TIAM2|PCP2|ARHGAP32|ARHGAP10|PLCB1|RIN1|SMAP1
19899	7.60E-09	2.44E-07	83	1774	561	22941	enzyme binding	RYR2|GLDC|LRRK2|ATP2A2|PTPRJ|RIMS1|PPP3CA|SYNGAP1|SIPA1L1|CCND2|AKT2|AKT3|BLNK|NEFL|PHACTR1|GRASP|GIT1|MEF2A|MEF2C|CDKL5|PRKCB|FBXW7|PRKCE|PRKCD|USP2|DIO2|PPP2R5A|PRKCA|PAX6|TUBA4A|SYTL2|TIAM1|CACNB3|ARC|CACNB4|ADORA2A|CCNY|CCNE1|ITPKA|CRY2|KCNQ3|ELMO2|ARHGEF2|PLCB1|NPTXR|RIN1|STX1A|RAPGEF4|BRSK1|RGS14|HPCA|AGAP2|ITPR1|THY1|ATP1A1|IQGAP2|PTGS2|NLK|KALRN|STRN4|DRP2|GRIN2A|PAK1|DBC1|CAMK2N1|E2F1|TS…
35254	1.04E-08	3.26E-07	11	46	561	22941	glutamate receptor binding	GRIN2A|HOMER1|ADORA2A|HOMER2|MYO5B|CAMK2A|SYNDIG1|HOMER3|ATP2B2|SHANK3|SHANK2
46983	1.16E-08	3.55E-07	62	1178	561	22941	protein dimerization activity	FAAH|ABCD2|GLDC|SCHIP1|LRRK2|TRIM9|PPP3CA|HEY1|ADORA1|NEFL|NEFM|GIT1|MEF2A|ACVR1|GUCY1A3|MEF2C|UNC13A|KCND2|ACTN2|ADRA2C|SEPT5|SYN1|FOXP1|RBP4|ADORA2A|GPD1|MASP1|PLCB1|MGLL|PVALB|STX1A|SLC24A2|NRN1|CAMK2A|BHLHE22|PTGS2|RASGRP1|ADD1|NEUROD1|NEUROD2|GRIN2A|TTR|SCUBE1|NEUROD6|MXI1|SYNDIG1|CRYM|RUNX1T1|CADM3|HOMER1|SGTB|CADM2|HOMER2|KCNB1|BCL11A|PDE2A|CCK|INHBA|NR4A2|NR4A1|ID2|TCF4
36094	1.24E-08	3.60E-07	104	2447	561	22941	small molecule binding	EPHB6|CERK|GLDC|AKT2|AKT3|ADORA1|PDK3|PIP4K2C|PRKCG|ACVR1|GUCY1A3|EPHA4|RBFOX1|EPHA7|CDKL5|RBFOX3|PRKCB|ARL15|PRKCE|PRKCD|LMTK2|PRKCA|DGKZ|TUBA4A|SYTL2|RBP4|ADCY9|SCN8A|GPD1|TTLL11|EPHA3|BRSK1|PDE1A|AGAP2|ITPR3|AK5|CABP1|NLK|KALRN|ACTR3B|RASGRP1|HSD11B1|GRIN2A|NUAK1|DHX33|CHST15|APOD|PIP5K1C|RAB6B|CDK17|CDK19|SYT2|GPR12|RASL10A|SYT1|PLK2|OSBPL3|PDE2A|MICAL2|DAZL|MYO5B|TCF4|OSBPL1A|CDK16|ARF3|ABCD…
16773	1.24E-08	3.60E-07	43	675	561	22941	phosphotransferase activity, alcohol group as acceptor	EPHB6|BRSK1|LTK|MAST3|LRRK2|CAMK2A|NLK|GUCY2G|KALRN|CAMKK2|NUAK1|PAK1|ACVR1C|AKT2|AKT3|NPTN|PDK3|PTK2B|PIP4K2C|PIP5K1C|PRKCG|CDK17|ACVR1|KCNH3|EPHA4|CDK19|EPHA7|CDKL5|PRKCB|PRKCE|PLK2|PRKCD|LMTK2|PRKCA|CCK|DGKZ|MAPK10|SBK1|CAMK4|STK17B|ITPKA|EPHA3|CDK16
60090	1.41E-08	4.00E-07	18	143	561	22941	binding, bridging	MT-TT|FBXW7|ACTN2|MT-TR|MT-TL1|MT-TV|BAIAP2|MT-TL2|MT-TA|SOCS2|PPP4R2|MT-TS2|BLNK|MT-TH|NEFL|MT-TF|MT-TK|STX1A
5249	1.80E-08	4.99E-07	14	85	561	22941	voltage-gated potassium channel activity	KCNJ4|KCNH3|SNAP25|KCNH4|KCND2|KCNB1|KCNA1|KCNAB2|KCNAB3|KCNV1|KCNQ3|KCNQ5|KCNK1|KCNJ3
4674	2.17E-08	5.89E-07	32	425	561	22941	protein serine/threonine kinase activity	BRSK1|MAST3|LRRK2|CAMK2A|NLK|KALRN|CAMKK2|NUAK1|PAK1|ACVR1C|AKT2|AKT3|PDK3|PTK2B|PRKCG|CDK17|ACVR1|CDK19|CDKL5|PRKCB|PRKCE|PLK2|PRKCD|LMTK2|PRKCA|CCK|MAPK10|SBK1|CAMK4|STK17B|ITPKA|CDK16
19900	2.24E-08	5.97E-07	41	639	561	22941	kinase binding	BRSK1|RYR2|RGS14|HPCA|AGAP2|PTPRJ|THY1|ATP1A1|DRP2|RIMS1|GRIN2A|PAK1|SYNGAP1|SIPA1L1|CCND2|CAMK2N1|AKT2|AKT3|E2F1|BLNK|PTK2B|MEF2A|JUP|PRKCB|PRKCE|PRKCD|PPP2R5A|PAX6|SNAP91|NELL2|TIAM1|CACNB3|ARC|CACNB4|CCNY|CCNE1|CRY2|KCNQ3|ELMO2|TCF4|STX1A
97367	2.58E-08	6.71E-07	91	2070	561	22941	carbohydrate derivative binding	ARF3|EPHB6|ABCD2|CERK|MAST3|LRRK2|DIRAS2|ATP2A3|ATP2A2|LAMC2|PCSK6|SEPT9|AKT2|AKT3|RSPO2|ADORA1|RSPO3|PDK3|PDE4A|PIP4K2C|PRKCG|ACVR1|GUCY1A3|EPHA4|EPHA7|CDKL5|PRKCB|ARL15|ABCC8|PRKCE|PRKCD|LMTK2|PRKCA|DGKZ|SEPT5|TUBA4A|SYTL2|SEPT3|ADCY9|KIFC2|SCN8A|ITPKA|TTLL11|PDE5A|EPHA3|STX1A|RAPGEF4|BRSK1|LTK|PDE1A|CAMK2A|AGAP2|CHRD|THY1|ADCY1|AK5|ATP1A1|NLK|GUCY2G|KALRN|ACTR3B|RASGRP1|CAMKK2|NUAK1|PAK1|ACVR1…
30234	4.07E-08	1.04E-06	49	860	561	22941	enzyme regulator activity	CCNI|LRRK2|LRRC4|RGS4|SYNGAP1|SIPA1L1|PPP4R2|PHACTR1|RGS8|GIT1|GARNL3|RGS7|FBXW7|PRKCE|STARD8|PRKCD|LMTK2|PPP2R5A|RTN4RL2|NGF|DGKZ|TIAM2|PCP2|ARHGAP10|ARC|CCNY|RTN4RL1|CCNE1|PLCB1|RIN1|RTN4R|RGS14|AGAP2|ASAP1|THY1|IQGAP2|SOCS2|DBC1|CAMK2N1|CHN2|CHN1|CAP2|SNCA|RAP1GAP2|MCRS1|ARHGAP25|ARHGAP32|PPP1R1B|SMAP1
8289	5.03E-08	1.25E-06	39	608	561	22941	lipid binding	FAAH|ITPR1|ITPR3|ASAP1|THY1|CABP1|ATP1A1|IQGAP2|PTGS2|RASGRP1|NRGN|ZFYVE28|HSD11B1|APOD|STXBP6|SH3GL2|SNCA|PSD|UNC13A|SYT2|GPR12|SYT1|ACTN2|STARD8|OSBPL3|PLEKHA5|SEPT5|SNAP91|SYT7|SYTL2|TIAM1|ARHGAP32|RBP4|PITPNM2|TCF4|ESYT1|PLCB1|OSBPL1A|MGLL
5102	5.11E-08	1.25E-06	71	1489	561	22941	receptor binding	IGHM|ATP2A2|PTPRJ|ICAM5|CX3CL1|SIPA1L1|RSPO2|ADORA1|BLNK|RSPO3|HOMER3|NEFM|WLS|ANKS1B|EPHA4|EPHA7|PRKCB|PRKCE|IL16|ADRA2C|NGF|SYTL2|FNDC5|TIAM1|ARC|ADORA2A|CCKBR|CRY2|RARB|ELMO2|SHANK3|NGEF|SHANK2|SMARCD1|SEMA7A|NXPH3|SEMA3A|CAMK2A|THY1|ADD1|SOCS2|GRIN2A|PAK1|TTR|SEC14L1|ACVR1C|NPY|CHN1|NTF3|SYNDIG1|SPP1|PTK2B|SLIT3|WNT2|KL|LINGO1|CADM3|HOMER1|SYT1|CADM2|HOMER2|CCK|ATP2B2|INHBA|NR4A2|NR4A1|KITL|M…
42802	6.92E-08	1.66E-06	63	1266	561	22941	identical protein binding	ROBO2|RYR2|IGHM|FAAH|ABCD2|GLDC|SCHIP1|LRRK2|FHL2|TRIM9|HEY1|RASSF3|NEFL|PIP4K2C|GRASP|GIT1|SH3GL2|ACVR1|EPHA4|UNC13A|FBXW7|ACTN2|USP2|ADRA2C|SEPT5|FOXP1|ARC|ADORA2A|GPD1|MASP1|PLCB1|KCTD17|SHANK3|MGLL|PVALB|NRN1|CAMK2A|BHLHE22|PTGS2|RASGRP1|ADD1|TTR|SYNDIG1|STAT6|CRYM|RUNX1T1|SNCA|CADM3|HOMER1|SYT1|SGTB|CADM2|HOMER2|KCNIP2|PDE2A|CCK|INHBA|BAIAP2|EPOR|DAZL|NELL2|NR4A1|TCF4
5509	7.92E-08	1.87E-06	37	569	561	22941	calcium ion binding	SLC24A2|NECAB1|RYR2|NECAB3|MCTP1|HPCA|ATP2A2|N28178|ITPR3|CABP1|CDH9|RASGRP1|CAMKK2|SCUBE1|EFHD2|ENPP2|REPS2|SLIT3|CALN1|SNCA|SYT2|SYT1|KCNIP2|ACTN2|KCNIP3|ATP2B2|HPCAL4|SYT7|SYTL2|MYL4|NELL2|ARC|MGP|TLL1|MASP1|PLCB1|PVALB
5215	9.57E-08	2.22E-06	58	1134	561	22941	transporter activity	SNAP25|RYR2|ABCD2|ATP2A3|ATP2A2|COX6A2|TMEM38A|SLC16A2|SCN1B|SLC36A1|KCNH3|KCNH4|KCND2|SLC30A3|ABCC8|TRPC1|KCNK12|KCNAB2|KCNAB3|SLCO1C1|RBP4|CACNB3|CACNB4|SLC7A8|SCN8A|KCNQ3|KCNQ5|SCN4B|SLC24A2|RAMP3|KCNA1|ITPR1|SLC1A2|ITPR3|ATP1A1|CPLX1|CPLX3|KCNV1|GRIN2A|SV2B|KCNMB4|SLC17A7|APOD|CACNG3|GABRD|KCNJ3|KCNJ4|GABRA1|GABRA6|KCNB1|KCNIP2|GABRA4|KCNIP3|ATP2B2|ATP2B1|PEX5L|KCNK1|SERINC2
19901	1.13E-07	2.56E-06	37	577	561	22941	protein kinase binding	BRSK1|RYR2|RGS14|AGAP2|PTPRJ|THY1|ATP1A1|DRP2|RIMS1|GRIN2A|PAK1|SYNGAP1|SIPA1L1|CCND2|CAMK2N1|AKT2|AKT3|E2F1|BLNK|PTK2B|MEF2A|JUP|PRKCB|PRKCE|PRKCD|PAX6|SNAP91|NELL2|TIAM1|CACNB3|CACNB4|CCNY|CCNE1|CRY2|KCNQ3|ELMO2|TCF4
32555	1.18E-07	2.63E-06	77	1703	561	22941	purine ribonucleotide binding	ARF3|EPHB6|ABCD2|CERK|MAST3|LRRK2|DIRAS2|ATP2A3|ATP2A2|SEPT9|AKT2|AKT3|PDK3|PDE4A|PIP4K2C|PRKCG|ACVR1|GUCY1A3|EPHA4|EPHA7|CDKL5|PRKCB|ARL15|ABCC8|PRKCE|PRKCD|LMTK2|PRKCA|DGKZ|SEPT5|TUBA4A|SEPT3|ADCY9|KIFC2|SCN8A|ITPKA|TTLL11|PDE5A|EPHA3|RAPGEF4|BRSK1|LTK|PDE1A|CAMK2A|AGAP2|ADCY1|AK5|ATP1A1|NLK|GUCY2G|KALRN|ACTR3B|CAMKK2|NUAK1|PAK1|ACVR1C|DHX33|CHST15|PTK2B|PIP5K1C|RAB6B|CDK17|CDK19|RASL10A|PLK2|P…
22892	1.27E-07	2.79E-06	52	975	561	22941	substrate-specific transporter activity	SNAP25|RYR2|ATP2A3|ATP2A2|COX6A2|TMEM38A|SCN1B|SLC36A1|KCNH3|KCNH4|KCND2|SLC30A3|ABCC8|TRPC1|KCNK12|KCNAB2|KCNAB3|SLCO1C1|RBP4|CACNB3|CACNB4|SLC7A8|SCN8A|KCNQ3|KCNQ5|SCN4B|SLC24A2|RAMP3|KCNA1|ITPR1|SLC1A2|ITPR3|ATP1A1|KCNV1|GRIN2A|KCNMB4|SLC17A7|CACNG3|GABRD|KCNJ3|KCNJ4|GABRA1|GABRA6|KCNB1|KCNIP2|GABRA4|KCNIP3|ATP2B2|ATP2B1|PEX5L|KCNK1|SERINC2
17076	1.49E-07	3.22E-06	77	1713	561	22941	purine nucleotide binding	ARF3|EPHB6|ABCD2|CERK|MAST3|LRRK2|DIRAS2|ATP2A3|ATP2A2|SEPT9|AKT2|AKT3|PDK3|PDE4A|PIP4K2C|PRKCG|ACVR1|GUCY1A3|EPHA4|EPHA7|CDKL5|PRKCB|ARL15|ABCC8|PRKCE|PRKCD|LMTK2|PRKCA|DGKZ|SEPT5|TUBA4A|SEPT3|ADCY9|KIFC2|SCN8A|ITPKA|TTLL11|PDE5A|EPHA3|RAPGEF4|BRSK1|LTK|PDE1A|CAMK2A|AGAP2|ADCY1|AK5|ATP1A1|NLK|GUCY2G|KALRN|ACTR3B|CAMKK2|NUAK1|PAK1|ACVR1C|DHX33|CHST15|PTK2B|PIP5K1C|RAB6B|CDK17|CDK19|RASL10A|PLK2|P…
32553	1.64E-07	3.47E-06	77	1717	561	22941	ribonucleotide binding	ARF3|EPHB6|ABCD2|CERK|MAST3|LRRK2|DIRAS2|ATP2A3|ATP2A2|SEPT9|AKT2|AKT3|PDK3|PDE4A|PIP4K2C|PRKCG|ACVR1|GUCY1A3|EPHA4|EPHA7|CDKL5|PRKCB|ARL15|ABCC8|PRKCE|PRKCD|LMTK2|PRKCA|DGKZ|SEPT5|TUBA4A|SEPT3|ADCY9|KIFC2|SCN8A|ITPKA|TTLL11|PDE5A|EPHA3|RAPGEF4|BRSK1|LTK|PDE1A|CAMK2A|AGAP2|ADCY1|AK5|ATP1A1|NLK|GUCY2G|KALRN|ACTR3B|CAMKK2|NUAK1|PAK1|ACVR1C|DHX33|CHST15|PTK2B|PIP5K1C|RAB6B|CDK17|CDK19|RASL10A|PLK2|P…
16772	2.81E-07	5.86E-06	47	862	561	22941	transferase activity, transferring phosphorus-containing groups	EPHB6|BRSK1|LTK|CERK|MAST3|LRRK2|CAMK2A|AK5|NLK|GUCY2G|KALRN|CAMKK2|NUAK1|PAK1|ACVR1C|AKT2|AKT3|NPTN|PDK3|PTK2B|PIP4K2C|PIP5K1C|PRKCG|CDK17|ACVR1|KCNH3|EPHA4|CDK19|EPHA7|CDKL5|PRKCB|PRKCE|PLK2|PRKCD|LMTK2|PRKCA|CCK|DGKZ|MAPK10|RBP4|SBK1|CCNE1|CAMK4|STK17B|ITPKA|EPHA3|CDK16
3779	5.39E-07	1.09E-05	27	371	561	22941	actin binding	LRRK2|WIPF3|HPCA|IQGAP2|ACTR3B|ADD1|ABLIM1|SIPA1L1|ENC1|PHACTR1|WASF1|SYNPO|PKNOX2|CAP2|TMOD1|HOMER2|ACTN2|PRKCE|MICAL2|KLHL3|CORO2B|MYL4|ARC|FMNL1|MYO5B|SHANK3|GAS7
5543	5.43E-07	1.09E-05	25	326	561	22941	phospholipid binding	FAAH|ITPR1|ITPR3|ASAP1|THY1|IQGAP2|RASGRP1|NRGN|ZFYVE28|STXBP6|SNCA|PSD|SYT2|GPR12|SYT1|ACTN2|PLEKHA5|SEPT5|SNAP91|SYT7|SYTL2|TIAM1|ARHGAP32|PITPNM2|PLCB1
46982	7.51E-07	1.47E-05	32	497	561	22941	protein heterodimerization activity	NRN1|ADD1|NEUROD1|NEUROD2|PPP3CA|GRIN2A|TTR|SCUBE1|HEY1|ADORA1|NEFL|NEFM|MEF2A|GUCY1A3|MEF2C|UNC13A|HOMER1|KCND2|SGTB|HOMER2|KCNB1|BCL11A|INHBA|ADRA2C|FOXP1|NR4A2|NR4A1|RBP4|ADORA2A|TCF4|PVALB|STX1A
166	7.63E-07	1.47E-05	88	2135	561	22941	nucleotide binding	ARF3|EPHB6|ABCD2|CERK|MAST3|CELF2|LRRK2|DIRAS2|ATP2A3|ATP2A2|SEPT9|AKT2|AKT3|PDK3|PDE4A|ME3|PIP4K2C|PRKCG|ACVR1|GUCY1A3|EPHA4|RBFOX1|EPHA7|CDKL5|RBFOX3|PRKCB|ARL15|ABCC8|PRKCE|PRKCD|LMTK2|PRKCA|DGKZ|SEPT5|TUBA4A|SEPT3|RBP4|ADCY9|KIFC2|SCN8A|ITPKA|GPD1|CRY2|TTLL11|PDE5A|EPHA3|RAPGEF4|BRSK1|LTK|PDE1A|CAMK2A|AGAP2|ADCY1|AK5|ATP1A1|NLK|GUCY2G|KALRN|ACTR3B|CAMKK2|HSD11B1|NUAK1|PAK1|ACVR1C|DHX33|CHST15…
1901265	7.63E-07	1.47E-05	88	2135	561	22941	nucleoside phosphate binding	ARF3|EPHB6|ABCD2|CERK|MAST3|CELF2|LRRK2|DIRAS2|ATP2A3|ATP2A2|SEPT9|AKT2|AKT3|PDK3|PDE4A|ME3|PIP4K2C|PRKCG|ACVR1|GUCY1A3|EPHA4|RBFOX1|EPHA7|CDKL5|RBFOX3|PRKCB|ARL15|ABCC8|PRKCE|PRKCD|LMTK2|PRKCA|DGKZ|SEPT5|TUBA4A|SEPT3|RBP4|ADCY9|KIFC2|SCN8A|ITPKA|GPD1|CRY2|TTLL11|PDE5A|EPHA3|RAPGEF4|BRSK1|LTK|PDE1A|CAMK2A|AGAP2|ADCY1|AK5|ATP1A1|NLK|GUCY2G|KALRN|ACTR3B|CAMKK2|HSD11B1|NUAK1|PAK1|ACVR1C|DHX33|CHST15…
32559	7.80E-07	1.48E-05	64	1387	561	22941	adenyl ribonucleotide binding	EPHB6|ABCD2|CERK|MAST3|LRRK2|ATP2A3|ATP2A2|AKT2|AKT3|PDK3|PDE4A|PIP4K2C|PRKCG|ACVR1|EPHA4|EPHA7|CDKL5|PRKCB|ABCC8|PRKCE|PRKCD|LMTK2|PRKCA|DGKZ|ADCY9|KIFC2|SCN8A|ITPKA|TTLL11|EPHA3|RAPGEF4|BRSK1|LTK|CAMK2A|AGAP2|ADCY1|AK5|ATP1A1|NLK|GUCY2G|KALRN|ACTR3B|CAMKK2|NUAK1|PAK1|ACVR1C|DHX33|CHST15|PTK2B|PIP5K1C|CDK17|CDK19|PLK2|PDE2A|CCK|ATP2B2|ATP2B1|MAPK10|PDE10A|SBK1|MYO5B|CAMK4|STK17B|CDK16
30554	9.49E-07	1.77E-05	64	1395	561	22941	adenyl nucleotide binding	EPHB6|ABCD2|CERK|MAST3|LRRK2|ATP2A3|ATP2A2|AKT2|AKT3|PDK3|PDE4A|PIP4K2C|PRKCG|ACVR1|EPHA4|EPHA7|CDKL5|PRKCB|ABCC8|PRKCE|PRKCD|LMTK2|PRKCA|DGKZ|ADCY9|KIFC2|SCN8A|ITPKA|TTLL11|EPHA3|RAPGEF4|BRSK1|LTK|CAMK2A|AGAP2|ADCY1|AK5|ATP1A1|NLK|GUCY2G|KALRN|ACTR3B|CAMKK2|NUAK1|PAK1|ACVR1C|DHX33|CHST15|PTK2B|PIP5K1C|CDK17|CDK19|PLK2|PDE2A|CCK|ATP2B2|ATP2B1|MAPK10|PDE10A|SBK1|MYO5B|CAMK4|STK17B|CDK16
8047	1.16E-06	2.14E-05	27	386	561	22941	enzyme activator activity	RGS14|LRRK2|AGAP2|ASAP1|THY1|IQGAP2|RGS4|SYNGAP1|SIPA1L1|CHN2|CHN1|RGS8|GIT1|GARNL3|RGS7|RAP1GAP2|PRKCE|STARD8|PRKCD|NGF|ARHGAP25|TIAM2|ARHGAP32|ARHGAP10|PLCB1|RIN1|SMAP1
149	1.45E-06	2.62E-05	14	120	561	22941	SNARE binding	SNAP25|UNC13A|SYT2|SYT1|KCNB1|ABCC8|LRRK2|CPLX1|SEPT5|SYT7|SYTL2|CPLX3|TRIM9|STX1A
19904	1.72E-06	3.08E-05	39	699	561	22941	protein domain specific binding	SNAP25|PLXND1|CTTNBP2|WIPF3|ATP1A1|NLK|STRN4|RIMS1|SYNGAP1|INPP5J|NEFL|HOMER3|DLGAP1|DLGAP3|GRASP|SNCA|KCNJ4|KIRREL3|EPHA4|MEF2C|MPP3|UNC13A|HOMER2|ACTN2|PRKCE|PRKCD|PDE2A|PAX6|CCK|ATP2B2|ATP2B1|BAIAP2|HPCAL4|ARC|ELMO2|TCF4|SHANK3|STX1A|SHANK2
1883	1.97E-06	3.46E-05	72	1673	561	22941	purine nucleoside binding	ARF3|EPHB6|ABCD2|CERK|MAST3|LRRK2|DIRAS2|ATP2A3|ATP2A2|SEPT9|AKT2|AKT3|ADORA1|PDK3|PIP4K2C|PRKCG|ACVR1|GUCY1A3|EPHA4|EPHA7|CDKL5|PRKCB|ARL15|ABCC8|PRKCE|PRKCD|LMTK2|PRKCA|DGKZ|SEPT5|TUBA4A|SEPT3|ADCY9|KIFC2|SCN8A|ITPKA|TTLL11|EPHA3|BRSK1|LTK|CAMK2A|AGAP2|ADCY1|AK5|ATP1A1|NLK|GUCY2G|KALRN|ACTR3B|CAMKK2|NUAK1|PAK1|ACVR1C|DHX33|CHST15|PTK2B|PIP5K1C|RAB6B|CDK17|CDK19|RASL10A|PLK2|CCK|ATP2B2|ATP2B1|MA…
1882	2.28E-06	3.97E-05	72	1680	561	22941	nucleoside binding	ARF3|EPHB6|ABCD2|CERK|MAST3|LRRK2|DIRAS2|ATP2A3|ATP2A2|SEPT9|AKT2|AKT3|ADORA1|PDK3|PIP4K2C|PRKCG|ACVR1|GUCY1A3|EPHA4|EPHA7|CDKL5|PRKCB|ARL15|ABCC8|PRKCE|PRKCD|LMTK2|PRKCA|DGKZ|SEPT5|TUBA4A|SEPT3|ADCY9|KIFC2|SCN8A|ITPKA|TTLL11|EPHA3|BRSK1|LTK|CAMK2A|AGAP2|ADCY1|AK5|ATP1A1|NLK|GUCY2G|KALRN|ACTR3B|CAMKK2|NUAK1|PAK1|ACVR1C|DHX33|CHST15|PTK2B|PIP5K1C|RAB6B|CDK17|CDK19|RASL10A|PLK2|CCK|ATP2B2|ATP2B1|MA…
32550	3.58E-06	6.13E-05	71	1670	561	22941	purine ribonucleoside binding	ARF3|EPHB6|ABCD2|CERK|MAST3|LRRK2|DIRAS2|ATP2A3|ATP2A2|SEPT9|AKT2|AKT3|PDK3|PIP4K2C|PRKCG|ACVR1|GUCY1A3|EPHA4|EPHA7|CDKL5|PRKCB|ARL15|ABCC8|PRKCE|PRKCD|LMTK2|PRKCA|DGKZ|SEPT5|TUBA4A|SEPT3|ADCY9|KIFC2|SCN8A|ITPKA|TTLL11|EPHA3|BRSK1|LTK|CAMK2A|AGAP2|ADCY1|AK5|ATP1A1|NLK|GUCY2G|KALRN|ACTR3B|CAMKK2|NUAK1|PAK1|ACVR1C|DHX33|CHST15|PTK2B|PIP5K1C|RAB6B|CDK17|CDK19|RASL10A|PLK2|CCK|ATP2B2|ATP2B1|MAPK10|SB…
32549	3.73E-06	6.31E-05	71	1672	561	22941	ribonucleoside binding	ARF3|EPHB6|ABCD2|CERK|MAST3|LRRK2|DIRAS2|ATP2A3|ATP2A2|SEPT9|AKT2|AKT3|PDK3|PIP4K2C|PRKCG|ACVR1|GUCY1A3|EPHA4|EPHA7|CDKL5|PRKCB|ARL15|ABCC8|PRKCE|PRKCD|LMTK2|PRKCA|DGKZ|SEPT5|TUBA4A|SEPT3|ADCY9|KIFC2|SCN8A|ITPKA|TTLL11|EPHA3|BRSK1|LTK|CAMK2A|AGAP2|ADCY1|AK5|ATP1A1|NLK|GUCY2G|KALRN|ACTR3B|CAMKK2|NUAK1|PAK1|ACVR1C|DHX33|CHST15|PTK2B|PIP5K1C|RAB6B|CDK17|CDK19|RASL10A|PLK2|CCK|ATP2B2|ATP2B1|MAPK10|SB…
46875	4.93E-06	8.21E-05	7	29	561	22941	ephrin receptor binding	EPHA4|TIAM1|EPHA7|SIPA1L1|CHN1|NGEF|ANKS1B
35639	5.15E-06	8.47E-05	70	1656	561	22941	purine ribonucleoside triphosphate binding	ARF3|EPHB6|ABCD2|CERK|MAST3|LRRK2|DIRAS2|ATP2A3|ATP2A2|SEPT9|AKT2|AKT3|PDK3|PIP4K2C|PRKCG|ACVR1|GUCY1A3|EPHA4|EPHA7|CDKL5|PRKCB|ARL15|ABCC8|PRKCE|PRKCD|LMTK2|PRKCA|DGKZ|SEPT5|TUBA4A|SEPT3|ADCY9|KIFC2|SCN8A|ITPKA|TTLL11|EPHA3|BRSK1|LTK|CAMK2A|AGAP2|ADCY1|AK5|ATP1A1|NLK|GUCY2G|KALRN|ACTR3B|CAMKK2|NUAK1|PAK1|ACVR1C|DHX33|PTK2B|PIP5K1C|RAB6B|CDK17|CDK19|RASL10A|PLK2|CCK|ATP2B2|ATP2B1|MAPK10|SBK1|RAB1…
5085	5.37E-06	8.72E-05	16	172	561	22941	guanyl-nucleotide exchange factor activity	PSD|IQSEC2|PLEKHG5|KALRN|RASGRP1|RAPGEFL1|TIAM2|PCP2|TIAM1|RASGEF1B|RASGEF1C|ARHGEF3|ARHGEF2|RAPGEF5|NGEF|RAPGEF4
15085	6.50E-06	1.04E-04	13	118	561	22941	calcium ion transmembrane transporter activity	SLC24A2|RYR2|TRPC1|ITPR1|ATP2A3|ATP2A2|ITPR3|ATP2B2|ATP2B1|GRIN2A|CACNB3|CACNB4|CACNG3
22834	7.14E-06	1.12E-04	13	119	561	22941	ligand-gated channel activity	KCNJ4|GABRA1|RYR2|GABRA6|GABRA4|ITPR1|ITPR3|GRIN2A|PEX5L|SLC17A7|KCNK1|GABRD|KCNJ3
15276	7.14E-06	1.12E-04	13	119	561	22941	ligand-gated ion channel activity	KCNJ4|GABRA1|RYR2|GABRA6|GABRA4|ITPR1|ITPR3|GRIN2A|PEX5L|SLC17A7|KCNK1|GABRD|KCNJ3
19905	8.85E-06	1.37E-04	11	87	561	22941	syntaxin binding	SNAP25|UNC13A|SYT2|SYT1|ABCC8|LRRK2|CPLX1|SEPT5|SYT7|SYTL2|CPLX3
5524	1.12E-05	1.71E-04	59	1349	561	22941	ATP binding	EPHB6|ABCD2|CERK|MAST3|LRRK2|ATP2A3|ATP2A2|AKT2|AKT3|PDK3|PIP4K2C|PRKCG|ACVR1|EPHA4|EPHA7|CDKL5|PRKCB|ABCC8|PRKCE|PRKCD|LMTK2|PRKCA|DGKZ|ADCY9|KIFC2|SCN8A|ITPKA|TTLL11|EPHA3|BRSK1|LTK|CAMK2A|AGAP2|ADCY1|AK5|ATP1A1|NLK|GUCY2G|KALRN|ACTR3B|CAMKK2|NUAK1|PAK1|ACVR1C|DHX33|PTK2B|PIP5K1C|CDK17|CDK19|PLK2|CCK|ATP2B2|ATP2B1|MAPK10|SBK1|MYO5B|CAMK4|STK17B|CDK16
43178	1.37E-05	2.06E-04	11	91	561	22941	alcohol binding	RBP4|SYT2|GPR12|PRKCE|OSBPL3|TRPC1|ITPR3|APOD|CABP1|OSBPL1A|RASGRP1
4697	1.47E-05	2.19E-04	6	23	561	22941	protein kinase C activity	PRKCG|PAK1|PRKCB|PRKCE|PRKCD|PRKCA
97159	2.28E-05	3.34E-04	169	5206	561	22941	organic cyclic compound binding	EPHB6|PRDM8|CERK|MT-TT|GLDC|MT-TR|ZFAND5|SLA|MT-TV|RIMS1|AKT2|AKT3|ADORA1|ENPP2|PDK3|PIP4K2C|PKNOX2|PRKCG|MEF2A|ACVR1|GUCY1A3|EPHA4|MEF2C|RBFOX1|EPHA7|CDKL5|RBFOX3|PRKCB|ARL15|LMO4|PRKCE|PRKCD|LMTK2|PRKCA|TBR1|POU3F1|DGKZ|TUBA4A|FOXP1|MT-TA|RBP4|ADCY9|SCN8A|GPD1|ERF|MT-TH|TTLL11|MT-TF|RPP25|MT-TK|EPHA3|BRSK1|ZBTB8A|PDE1A|AGAP2|AK5|CABP1|NLK|KALRN|ACTR3B|HSD11B1|NEUROD1|NEUROD2|NUAK1|DBC1|DHX33|NE…
35091	2.30E-05	3.34E-04	16	193	561	22941	phosphatidylinositol binding	SYT1|ACTN2|ITPR1|PLEKHA5|ITPR3|ASAP1|THY1|IQGAP2|SEPT5|SNAP91|SYTL2|NRGN|ZFYVE28|ARHGAP32|STXBP6|PLCB1
72509	2.67E-05	3.83E-04	14	154	561	22941	divalent inorganic cation transmembrane transporter activity	SLC24A2|RYR2|SLC30A3|TRPC1|ITPR1|ATP2A3|ATP2A2|ITPR3|ATP2B2|ATP2B1|GRIN2A|CACNB3|CACNB4|CACNG3
42578	2.93E-05	4.16E-04	24	384	561	22941	phosphoric ester hydrolase activity	DUSP5|PDE1B|PDE1A|PDE2A|PTPRJ|ATP1A1|PPM1E|DUSP6|DUSP7|DUSP14|SMPD3|PPP3CA|PPP3CC|PDE10A|D3BWG0562E|MPPED1|SPP1|ADORA1|INPP5J|ENPP2|PDE4A|PDE5A|PLCB1|PTPN3
31267	2.96E-05	4.16E-04	18	241	561	22941	small GTPase binding	CDKL5|LRRK2|IQGAP2|SORL1|SYTL2|RIMS1|TIAM1|PEX5L|PAK1|FMNL1|MYO5B|ITPKA|STXBP6|ARHGEF2|RIN1|GRASP|GIT1|RAPGEF4
8081	3.11E-05	4.31E-04	10	82	561	22941	phosphoric diester hydrolase activity	SMPD3|PDE10A|PDE1B|PDE1A|PDE2A|ADORA1|ENPP2|PDE4A|PDE5A|PLCB1
48306	3.14E-05	4.31E-04	9	66	561	22941	calcium-dependent protein binding	SNAP25|GRM4|SYT1|KCNIP3|MGP|VPS37B|MASP1|STX1A|SYN1
5057	3.30E-05	4.48E-04	12	118	561	22941	receptor signaling protein activity	ACVR1|TIAM2|MAPK10|KCNH3|TIAM1|RYR2|ACVR1C|RGS14|ITPR1|ITPR3|NGF|NLK
35256	4.04E-05	5.43E-04	4	9	561	22941	G-protein coupled glutamate receptor binding	HOMER1|ADORA2A|HOMER2|HOMER3
48365	4.66E-05	6.20E-04	7	40	561	22941	Rac GTPase binding	TIAM1|PAK1|FMNL1|CDKL5|ITPKA|ARHGEF2|IQGAP2
4114	7.50E-05	9.76E-04	6	30	561	22941	3',5'-cyclic-nucleotide phosphodiesterase activity	PDE10A|PDE1B|PDE1A|PDE2A|PDE4A|PDE5A
5246	7.50E-05	9.76E-04	6	30	561	22941	calcium channel regulator activity	GRM3|GRM2|PRKCB|ITPR1|HPCAL4|STX1A
51015	8.13E-05	1.05E-03	11	110	561	22941	actin filament binding	MYL4|TMOD1|FMNL1|SIPA1L1|ACTN2|WIPF3|IQGAP2|CORO2B|ADD1|PKNOX2|GAS7
43565	8.74E-05	1.11E-03	43	951	561	22941	sequence-specific DNA binding	NFIX|SATB2|CXXC5|DDN|NEUROD1|NEUROD2|HEY1|DHX33|NEUROD6|E2F1|STAT6|HIVEP3|HIVEP2|FEZF2|PKNOX2|MEF2A|ZBTB18|KLF10|EMX1|EGR1|ZFP831|MEF2C|EMX2|KLF13|BCL11B|BCL11A|LMO4|KCNIP3|PAX6|TBR1|ETV1|POU3F1|MEIS2|POU6F1|FOXP1|NR4A2|NR4A1|LHX2|KLF9|CRY2|ERF|RARB|TCF4
4112	9.11E-05	1.15E-03	6	31	561	22941	cyclic-nucleotide phosphodiesterase activity	PDE10A|PDE1B|PDE1A|PDE2A|PDE4A|PDE5A
5088	9.58E-05	1.20E-03	11	112	561	22941	Ras guanyl-nucleotide exchange factor activity	TIAM2|TIAM1|RASGEF1B|PLEKHG5|ARHGEF3|ARHGEF2|RAPGEF5|KALRN|RASGRP1|NGEF|RAPGEF4
17075	9.82E-05	1.22E-03	5	20	561	22941	syntaxin-1 binding	SNAP25|UNC13A|SYT1|LRRK2|CPLX1
5388	1.02E-04	1.25E-03	4	11	561	22941	calcium-transporting ATPase activity	ATP2A3|ATP2A2|ATP2B2|ATP2B1
1901363	1.04E-04	1.26E-03	163	5125	561	22941	heterocyclic compound binding	EPHB6|PRDM8|CERK|MT-TT|GLDC|MT-TR|ZFAND5|SLA|MT-TV|RIMS1|AKT2|AKT3|ADORA1|ENPP2|PDK3|PIP4K2C|PKNOX2|PRKCG|MEF2A|ACVR1|GUCY1A3|EPHA4|MEF2C|RBFOX1|EPHA7|CDKL5|RBFOX3|PRKCB|ARL15|LMO4|PRKCE|PRKCD|LMTK2|PRKCA|TBR1|POU3F1|DGKZ|TUBA4A|FOXP1|MT-TA|RBP4|ADCY9|SCN8A|GPD1|ERF|MT-TH|TTLL11|MT-TF|RPP25|MT-TK|EPHA3|BRSK1|ZBTB8A|PDE1A|AGAP2|AK5|NLK|KALRN|ACTR3B|HSD11B1|NEUROD1|NEUROD2|NUAK1|DBC1|DHX33|NEUROD6|…
51020	1.17E-04	1.40E-03	18	268	561	22941	GTPase binding	CDKL5|LRRK2|IQGAP2|SORL1|SYTL2|RIMS1|TIAM1|PEX5L|PAK1|FMNL1|MYO5B|ITPKA|STXBP6|ARHGEF2|RIN1|GRASP|GIT1|RAPGEF4
42803	1.38E-04	1.64E-03	36	761	561	22941	protein homodimerization activity	FAAH|ABCD2|NRN1|GLDC|SCHIP1|LRRK2|CAMK2A|BHLHE22|PTGS2|RASGRP1|ADD1|TRIM9|HEY1|SYNDIG1|CRYM|GIT1|RUNX1T1|ACVR1|CADM3|UNC13A|SGTB|CADM2|HOMER2|ACTN2|PDE2A|CCK|ADRA2C|SEPT5|FOXP1|NR4A1|GPD1|TCF4|MASP1|PLCB1|MGLL|PVALB
17048	1.60E-04	1.89E-03	9	81	561	22941	Rho GTPase binding	TIAM1|PAK1|FMNL1|CDKL5|LRRK2|ITPKA|STXBP6|ARHGEF2|IQGAP2
32403	1.65E-04	1.93E-03	43	979	561	22941	protein complex binding	SEMA7A|RGS14|LRRK2|WIPF3|ITPR1|THY1|HTR2A|ICAM5|IQGAP2|CRHR1|STRN4|ADD1|DRP2|GRIN2A|PAK1|DBC1|SIPA1L1|ACVR1C|ADORA1|PTK2B|DLGAP1|WASF1|GIT1|PKNOX2|SNCA|ACVR1|TMOD1|ACTN2|PLK2|CCSAP|CORO2B|MYL4|TIAM1|FMNL1|KIFC2|CCNE1|RARB|MAP6D1|TLL1|ARHGEF2|NPTXR|RAPGEF4|GAS7
47555	2.12E-04	2.46E-03	4	13	561	22941	3',5'-cyclic-GMP phosphodiesterase activity	PDE10A|PDE1B|PDE1A|PDE5A
8022	2.19E-04	2.51E-03	15	210	561	22941	protein C-terminus binding	RBFOX1|SYT1|KCNIP3|ITPR1|ATP2A2|LMO7|ATP2B2|HPCAL4|DGKZ|LRRC7|NEFL|HOMER3|TCF4|SHANK3|SHANK2
44877	2.23E-04	2.53E-03	59	1502	561	22941	macromolecular complex binding	PRDM8|LRRK2|WIPF3|HTR2A|ICAM5|SIPA1L1|ADORA1|DLGAP1|FEZF2|GIT1|PKNOX2|MEF2A|ACVR1|TMOD1|MEF2C|PRKCB|ACTN2|PAX6|CCSAP|CBFA2T3|FOXP1|MYL4|TIAM1|KIFC2|CCNE1|RARB|ARHGEF2|NPTXR|RAPGEF4|GAS7|SMARCD1|SEMA7A|RGS14|SATB2|ITPR1|THY1|BHLHE22|IQGAP2|CRHR1|STRN4|ADD1|NEUROD1|DRP2|GRIN2A|PAK1|DBC1|ACVR1C|PTK2B|WASF1|SNCA|EGR1|PLK2|CORO2B|SORL1|FMNL1|LHX2|MAP6D1|TLL1|TCF4
30551	2.54E-04	2.86E-03	6	37	561	22941	cyclic nucleotide binding	PDE10A|PDE1A|PDE2A|PDE4A|PDE5A|RAPGEF4
30159	2.91E-04	3.22E-03	4	14	561	22941	receptor signaling complex scaffold activity	RGS14|HOMER2|LRRK2|SHANK3
4089	2.91E-04	3.22E-03	4	14	561	22941	carbonate dehydratase activity	CAR12|CAR8|CAR7|CAR4
4683	3.04E-04	3.34E-03	5	25	561	22941	calmodulin-dependent protein kinase activity	CAMK4|ITPKA|CAMK2A|PTK2B|CAMKK2
1990837	3.54E-04	3.85E-03	31	651	561	22941	sequence-specific double-stranded DNA binding	NFIX|DDN|NEUROD1|NEUROD2|HEY1|DHX33|NEUROD6|STAT6|FEZF2|PKNOX2|MEF2A|KLF10|EGR1|MEF2C|KLF13|BCL11B|BCL11A|LMO4|KCNIP3|PAX6|TBR1|ETV1|MEIS2|POU6F1|FOXP1|NR4A2|LHX2|KLF9|CRY2|RARB|TCF4
32947	3.70E-04	3.95E-03	7	55	561	22941	protein complex scaffold	SMARCD1|HOMER1|RGS14|HOMER2|LRRK2|DLGAP3|SHANK3
30276	3.70E-04	3.95E-03	7	55	561	22941	clathrin binding	SYT2|SYT1|LRRK2|SMAP1|SNAP91|SYT7|SYTL2
47372	4.73E-04	4.89E-03	3	7	561	22941	acylglycerol lipase activity	FAAH|ABHD6|MGLL
35184	4.73E-04	4.89E-03	3	7	561	22941	histone threonine kinase activity	PAK1|PRKCB|PRKCA
5004	4.73E-04	4.89E-03	3	7	561	22941	GPI-linked ephrin receptor activity	EPHA4|EPHA7|EPHA3
1640	4.73E-04	4.89E-03	3	7	561	22941	adenylate cyclase inhibiting G-protein coupled glutamate receptor activity	GRM3|GRM2|GRM4
17016	5.01E-04	5.13E-03	15	227	561	22941	Ras GTPase binding	CDKL5|LRRK2|IQGAP2|SYTL2|RIMS1|TIAM1|PEX5L|PAK1|FMNL1|MYO5B|ITPKA|STXBP6|ARHGEF2|RIN1|RAPGEF4
5003	5.10E-04	5.14E-03	4	16	561	22941	ephrin receptor activity	EPHB6|EPHA4|EPHA7|EPHA3
30553	5.10E-04	5.14E-03	4	16	561	22941	cGMP binding	PDE10A|PDE1A|PDE2A|PDE5A
51424	5.97E-04	5.88E-03	2	2	561	22941	corticotropin-releasing hormone binding	CRHBP|CRHR1
35403	5.97E-04	5.88E-03	2	2	561	22941	histone kinase activity (H3-T6 specific)	PRKCB|PRKCA
1641	5.97E-04	5.88E-03	2	2	561	22941	group II metabotropic glutamate receptor activity	GRM3|GRM2
1901981	6.48E-04	6.33E-03	10	118	561	22941	phosphatidylinositol phosphate binding	ZFYVE28|SYT1|ACTN2|PLEKHA5|ASAP1|STXBP6|IQGAP2|PLCB1|SYTL2|NRGN
31994	7.43E-04	7.09E-03	3	8	561	22941	insulin-like growth factor I binding	IGFBP4|IGFBP2|IGFBP6
31995	7.43E-04	7.09E-03	3	8	561	22941	insulin-like growth factor II binding	IGFBP4|IGFBP2|IGFBP6
48406	7.43E-04	7.09E-03	3	8	561	22941	nerve growth factor binding	SORT1|NTF3|PCSK6
19199	8.18E-04	7.74E-03	8	81	561	22941	transmembrane receptor protein kinase activity	EPHB6|ACVR1|EPHA4|EPHA7|LTK|ACVR1C|NPTN|EPHA3
17080	8.62E-04	8.04E-03	5	31	561	22941	sodium channel regulator activity	NEDD4L|FGF12|SCN4B|SCN1B|PTPN3
5251	8.62E-04	8.04E-03	5	31	561	22941	delayed rectifier potassium channel activity	KCNV1|KCNB1|KCNA1|KCNQ3|KCNQ5
988	8.80E-04	8.15E-03	23	454	561	22941	transcription factor activity, protein binding	MEF2A|PRDM8|MLIP|JUP|PRKCB|ACTN2|BCL11A|KCTD1|POU3F1|CBFA2T3|MEIS2|NEUROD1|PDLIM1|NEUROD2|PAK1|HEY1|LHX2|CRY2|ERF|TCF4|CRYM|ATXN7L3|RUNX1T1
5262	8.95E-04	8.22E-03	9	102	561	22941	calcium channel activity	SLC24A2|RYR2|GRIN2A|CACNB3|CACNB4|TRPC1|ITPR1|ITPR3|CACNG3
976	9.01E-04	8.22E-03	29	629	561	22941	transcription regulatory region sequence-specific DNA binding	NFIX|DDN|NEUROD1|NEUROD2|NEUROD6|STAT6|FEZF2|PKNOX2|MEF2A|KLF10|EGR1|MEF2C|KLF13|BCL11B|BCL11A|LMO4|KCNIP3|PAX6|TBR1|ETV1|MEIS2|POU6F1|FOXP1|NR4A2|LHX2|KLF9|CRY2|RARB|TCF4
5089	1.13E-03	1.02E-02	7	66	561	22941	Rho guanyl-nucleotide exchange factor activity	TIAM2|TIAM1|PLEKHG5|ARHGEF3|ARHGEF2|KALRN|NGEF
8200	1.16E-03	1.04E-02	5	33	561	22941	ion channel inhibitor activity	LYNX1|ITPR1|NEDD4L|SCN1B|STX1A
977	1.24E-03	1.11E-02	26	553	561	22941	RNA polymerase II regulatory region sequence-specific DNA binding	NFIX|DDN|NEUROD1|NEUROD2|NEUROD6|STAT6|FEZF2|PKNOX2|MEF2A|EGR1|MEF2C|KLF13|BCL11B|BCL11A|KCNIP3|PAX6|TBR1|ETV1|MEIS2|POU6F1|FOXP1|NR4A2|LHX2|KLF9|RARB|TCF4
44212	1.34E-03	1.19E-02	33	768	561	22941	transcription regulatory region DNA binding	NFIX|DDN|NEUROD1|NEUROD2|NEUROD6|E2F1|STAT6|HIVEP3|HIVEP2|FEZF2|PKNOX2|MEF2A|KLF10|EGR1|ZFP831|MEF2C|KLF13|BCL11B|BCL11A|LMO4|KCNIP3|PAX6|TBR1|ETV1|MEIS2|POU6F1|FOXP1|NR4A2|LHX2|KLF9|CRY2|RARB|TCF4
975	1.43E-03	1.26E-02	33	771	561	22941	regulatory region DNA binding	NFIX|DDN|NEUROD1|NEUROD2|NEUROD6|E2F1|STAT6|HIVEP3|HIVEP2|FEZF2|PKNOX2|MEF2A|KLF10|EGR1|ZFP831|MEF2C|KLF13|BCL11B|BCL11A|LMO4|KCNIP3|PAX6|TBR1|ETV1|MEIS2|POU6F1|FOXP1|NR4A2|LHX2|KLF9|CRY2|RARB|TCF4
1012	1.44E-03	1.26E-02	26	559	561	22941	RNA polymerase II regulatory region DNA binding	NFIX|DDN|NEUROD1|NEUROD2|NEUROD6|STAT6|FEZF2|PKNOX2|MEF2A|EGR1|MEF2C|KLF13|BCL11B|BCL11A|KCNIP3|PAX6|TBR1|ETV1|MEIS2|POU6F1|FOXP1|NR4A2|LHX2|KLF9|RARB|TCF4
16248	1.52E-03	1.31E-02	5	35	561	22941	channel inhibitor activity	LYNX1|ITPR1|NEDD4L|SCN1B|STX1A
1067	1.52E-03	1.31E-02	33	774	561	22941	regulatory region nucleic acid binding	NFIX|DDN|NEUROD1|NEUROD2|NEUROD6|E2F1|STAT6|HIVEP3|HIVEP2|FEZF2|PKNOX2|MEF2A|KLF10|EGR1|ZFP831|MEF2C|KLF13|BCL11B|BCL11A|LMO4|KCNIP3|PAX6|TBR1|ETV1|MEIS2|POU6F1|FOXP1|NR4A2|LHX2|KLF9|CRY2|RARB|TCF4
5546	1.63E-03	1.40E-02	6	52	561	22941	phosphatidylinositol-4,5-bisphosphate binding	SYT1|ACTN2|ASAP1|STXBP6|PLCB1|SYTL2
16740	1.69E-03	1.43E-02	70	2011	561	22941	transferase activity	EPHB6|PRDM8|CERK|MAST3|LRRK2|SLA|GTDC1|UBE3B|1110018G07RIK|TRIM9|AKT2|AKT3|NPTN|PDK3|PIP4K2C|PRKCG|ACVR1|KCNH3|EPHA4|PARP6|EPHA7|CDKL5|ST6GAL2|PRKCB|PRKCE|PRKCD|LMTK2|PRKCA|DGKZ|RBP4|CCNE1|HECW2|ITPKA|PDZRN3|ST6GALNAC5|EPHA3|BRSK1|LTK|MGST3|CAMK2A|ZDHHC23|NEDD4L|AK5|NLK|GUCY2G|KALRN|CAMKK2|PORCN|NUAK1|PAK1|EXTL1|ACVR1C|MGAT5B|LARGE|CHST15|ST8SIA5|PTK2B|PIP5K1C|CDK17|CDK19|PLK2|CCK|HS3ST2|B3GALTL|…
17017	1.73E-03	1.43E-02	5	36	561	22941	MAP kinase tyrosine/serine/threonine phosphatase activity	DUSP5|SPP1|DUSP6|DUSP7|DUSP14
43533	1.76E-03	1.43E-02	2	3	561	22941	inositol 1,3,4,5 tetrakisphosphate binding	SYT2|ITPR3
4699	1.76E-03	1.43E-02	2	3	561	22941	calcium-independent protein kinase C activity	PRKCE|PRKCD
48101	1.76E-03	1.43E-02	2	3	561	22941	calcium- and calmodulin-regulated 3',5'-cyclic-GMP phosphodiesterase activity	PDE1B|PDE1A
31802	1.76E-03	1.43E-02	2	3	561	22941	type 5 metabotropic glutamate receptor binding	HOMER1|ADORA2A
5220	1.76E-03	1.43E-02	2	3	561	22941	inositol 1,4,5-trisphosphate-sensitive calcium-release channel activity	ITPR1|ITPR3
30160	1.76E-03	1.43E-02	2	3	561	22941	GKAP/Homer scaffold activity	HOMER2|SHANK3
989	1.82E-03	1.46E-02	22	451	561	22941	transcription factor activity, transcription factor binding	MEF2A|PRDM8|MLIP|JUP|PRKCB|ACTN2|BCL11A|KCTD1|POU3F1|CBFA2T3|MEIS2|NEUROD1|PDLIM1|NEUROD2|PAK1|LHX2|CRY2|ERF|TCF4|CRYM|ATXN7L3|RUNX1T1
5217	1.82E-03	1.46E-02	4	22	561	22941	intracellular ligand-gated ion channel activity	RYR2|PEX5L|ITPR1|ITPR3
3690	1.84E-03	1.47E-02	31	721	561	22941	double-stranded DNA binding	NFIX|DDN|NEUROD1|NEUROD2|HEY1|DHX33|NEUROD6|STAT6|FEZF2|PKNOX2|MEF2A|KLF10|EGR1|MEF2C|KLF13|BCL11B|BCL11A|LMO4|KCNIP3|PAX6|TBR1|ETV1|MEIS2|POU6F1|FOXP1|NR4A2|LHX2|KLF9|CRY2|RARB|TCF4
33549	1.96E-03	1.55E-02	5	37	561	22941	MAP kinase phosphatase activity	DUSP5|SPP1|DUSP6|DUSP7|DUSP14
1902936	2.04E-03	1.60E-02	7	73	561	22941	phosphatidylinositol bisphosphate binding	SYT1|ACTN2|PLEKHA5|ASAP1|STXBP6|PLCB1|SYTL2
43121	2.07E-03	1.61E-02	3	11	561	22941	neurotrophin binding	SORT1|NTF3|PCSK6
5218	2.07E-03	1.61E-02	3	11	561	22941	intracellular ligand-gated calcium channel activity	RYR2|ITPR1|ITPR3
17124	2.08E-03	1.61E-02	9	115	561	22941	SH3 domain binding	RIMS1|SYNGAP1|CTTNBP2|PRKCE|WIPF3|INPP5J|ELMO2|SHANK3|SHANK2
30552	2.16E-03	1.66E-02	4	23	561	22941	cAMP binding	PDE10A|PDE2A|PDE4A|RAPGEF4
15662	2.21E-03	1.69E-02	5	38	561	22941	ATPase activity, coupled to transmembrane movement of ions, phosphorylative mechanism	ATP2A3|ATP2A2|ATP2B2|ATP1A1|ATP2B1
15459	2.49E-03	1.89E-02	5	39	561	22941	potassium channel regulator activity	KCNIP2|KCNIP3|NEDD4L|KCNMB4|KCNAB2
19887	2.53E-03	1.90E-02	11	165	561	22941	protein kinase regulator activity	RTN4R|SOCS2|CCNI|CCNY|RTN4RL1|CAMK2N1|CCNE1|AGAP2|LRRC4|RTN4RL2|NGF
16849	2.55E-03	1.90E-02	4	24	561	22941	phosphorus-oxygen lyase activity	GUCY1A3|ADCY9|ADCY1|GUCY2G
9975	2.55E-03	1.90E-02	4	24	561	22941	cyclase activity	GUCY1A3|ADCY9|ADCY1|GUCY2G
42562	2.57E-03	1.90E-02	7	76	561	22941	hormone binding	CRHBP|MAS1|TTR|INHBA|ATP1A1|CRYM|CRHR1
30674	2.79E-03	2.05E-02	8	98	561	22941	protein binding, bridging	SOCS2|PPP4R2|FBXW7|ACTN2|BLNK|NEFL|BAIAP2|STX1A
978	3.14E-03	2.30E-02	17	328	561	22941	RNA polymerase II core promoter proximal region sequence-specific DNA binding	MEF2A|MEF2C|KLF13|BCL11B|BCL11A|KCNIP3|PAX6|ETV1|MEIS2|FOXP1|DDN|NEUROD1|NR4A2|NEUROD6|LHX2|TCF4|FEZF2
4714	3.41E-03	2.48E-02	6	60	561	22941	transmembrane receptor protein tyrosine kinase activity	EPHB6|EPHA4|EPHA7|LTK|NPTN|EPHA3
32561	3.43E-03	2.48E-02	18	359	561	22941	guanyl ribonucleotide binding	ARF3|GUCY1A3|RASL10A|ARL15|LRRK2|PDE1A|PDE2A|DIRAS2|AGAP2|GUCY2G|SEPT5|TUBA4A|SEPT3|SEPT9|PDE10A|RAB15|PDE5A|RAB6B
8066	3.45E-03	2.48E-02	4	26	561	22941	glutamate receptor activity	GRM3|GRM2|GRIN2A|GRM4
16361	3.47E-03	2.48E-02	2	4	561	22941	activin receptor activity, type I	ACVR1|ACVR1C
19001	3.53E-03	2.50E-02	18	360	561	22941	guanyl nucleotide binding	ARF3|GUCY1A3|RASL10A|ARL15|LRRK2|PDE1A|PDE2A|DIRAS2|AGAP2|GUCY2G|SEPT5|TUBA4A|SEPT3|SEPT9|PDE10A|RAB15|PDE5A|RAB6B
1664	3.70E-03	2.60E-02	14	251	561	22941	G-protein coupled receptor binding	HOMER1|HOMER2|ATP2A2|ADRA2C|CX3CL1|ADORA2A|CCKBR|NPY|PPP1R1B|ADORA1|RSPO3|HOMER3|WNT2|WLS
16788	3.71E-03	2.60E-02	30	724	561	22941	hydrolase activity, acting on ester bonds	FAAH|PDE1B|PDE1A|ABHD6|PTPRJ|ATP1A1|PPM1E|DUSP14|SMPD3|PPP3CA|PPP3CC|D3BWG0562E|SPP1|ADORA1|INPP5J|ENPP2|PDE4A|DUSP5|PDE2A|DUSP6|DUSP7|PDE10A|MPPED1|GPD1|TCF4|PDE5A|PLCB1|RPP25|MGLL|PTPN3
19838	3.85E-03	2.69E-02	9	126	561	22941	growth factor binding	ACVR1|KL|ACVR1C|IGFBP4|SORT1|NTF3|IGFBP2|IGFBP6|PCSK6
8144	4.27E-03	2.97E-02	9	128	561	22941	drug binding	GABRA1|PPP3CA|CHRM1|PDE10A|GABRA6|PDE2A|RARB|TTC9B|HTR2A
31402	4.33E-03	2.99E-02	3	14	561	22941	sodium ion binding	SLC24A2|SCN8A|ATP1A1
4713	4.97E-03	3.42E-02	9	131	561	22941	protein tyrosine kinase activity	EPHB6|EPHA4|EPHA7|LTK|PRKCD|NPTN|PTK2B|CCK|EPHA3
1228	5.05E-03	3.43E-02	17	344	561	22941	transcriptional activator activity, RNA polymerase II transcription regulatory region sequence-specific binding	MEF2A|EGR1|MEF2C|NFIX|KLF13|BCL11B|PAX6|ETV1|MEIS2|NEUROD1|NR4A2|NEUROD2|NR4A1|NEUROD6|KLF9|TCF4|FEZF2
3712	5.06E-03	3.43E-02	19	402	561	22941	transcription cofactor activity	MEF2A|PRDM8|JUP|PRKCB|ACTN2|BCL11A|KCTD1|POU3F1|CBFA2T3|MEIS2|NEUROD1|PDLIM1|NEUROD2|PAK1|ERF|TCF4|CRYM|ATXN7L3|RUNX1T1
979	5.08E-03	3.43E-02	6	65	561	22941	RNA polymerase II core promoter sequence-specific DNA binding	NR4A2|EGR1|PAX6|STAT6|TBR1|TCF4
15278	5.31E-03	3.56E-02	3	15	561	22941	calcium-release channel activity	RYR2|ITPR1|ITPR3
19207	5.32E-03	3.56E-02	11	182	561	22941	kinase regulator activity	RTN4R|SOCS2|CCNI|CCNY|RTN4RL1|CAMK2N1|CCNE1|AGAP2|LRRC4|RTN4RL2|NGF
987	5.65E-03	3.72E-02	17	348	561	22941	core promoter proximal region sequence-specific DNA binding	MEF2A|MEF2C|KLF13|BCL11B|BCL11A|KCNIP3|PAX6|ETV1|MEIS2|FOXP1|DDN|NEUROD1|NR4A2|NEUROD6|LHX2|TCF4|FEZF2
17002	5.68E-03	3.72E-02	2	5	561	22941	activin-activated receptor activity	ACVR1|ACVR1C
15349	5.68E-03	3.72E-02	2	5	561	22941	thyroid hormone transmembrane transporter activity	SLCO1C1|SLC16A2
86006	5.68E-03	3.72E-02	2	5	561	22941	voltage-gated sodium channel activity involved in cardiac muscle cell action potential	SCN4B|SCN1B
1159	5.98E-03	3.89E-02	17	350	561	22941	core promoter proximal region DNA binding	MEF2A|MEF2C|KLF13|BCL11B|BCL11A|KCNIP3|PAX6|ETV1|MEIS2|FOXP1|DDN|NEUROD1|NR4A2|NEUROD6|LHX2|TCF4|FEZF2
1046	6.28E-03	4.06E-02	8	112	561	22941	core promoter sequence-specific DNA binding	NR4A2|KLF10|EGR1|MEF2C|PAX6|STAT6|TBR1|TCF4
981	6.32E-03	4.06E-02	26	625	561	22941	RNA polymerase II transcription factor activity, sequence-specific DNA binding	NFIX|BHLHE22|DDN|NEUROD1|NEUROD2|HEY1|NEUROD6|FEZF2|MEF2A|EGR1|MEF2C|KLF13|BCL11B|BCL11A|KCNIP3|PAX6|ETV1|POU3F1|MEIS2|FOXP1|NR4A2|NR4A1|KLF9|ERF|RARB|TCF4
5230	6.33E-03	4.06E-02	6	68	561	22941	extracellular ligand-gated ion channel activity	GABRA1|GRIN2A|GABRA6|GABRA4|SLC17A7|GABRD
9931	6.42E-03	4.10E-02	3	16	561	22941	calcium-dependent protein serine/threonine kinase activity	PRKCG|CAMK4|PRKCA
4693	6.59E-03	4.16E-02	4	31	561	22941	cyclin-dependent protein serine/threonine kinase activity	CDK17|CDK19|CDKL5|CDK16
97472	6.59E-03	4.16E-02	4	31	561	22941	cyclin-dependent protein kinase activity	CDK17|CDK19|CDKL5|CDK16
30165	6.62E-03	4.16E-02	8	113	561	22941	PDZ domain binding	KCNJ4|KIRREL3|MPP3|ATP2B2|ATP2B1|DLGAP3|BAIAP2|GRASP
1965	7.39E-03	4.62E-02	4	32	561	22941	G-protein alpha-subunit binding	RGS4|RGS14|HTR2A|CRHR1
35173	7.66E-03	4.74E-02	3	17	561	22941	histone kinase activity	PAK1|PRKCB|PRKCA
10857	7.66E-03	4.74E-02	3	17	561	22941	calcium-dependent protein kinase activity	PRKCG|CAMK4|PRKCA
[truncated: 205 more columns]
